# Supplementary material for: Targeting ATP2B1 impairs PI3K/Akt/FOXO signaling and reduces SARS-COV-2 infection and replication
Source: EMBO Rep. 2024 May 30;25(7):12. doi: 10.1038/s44319-024-00164-z (PMC11239940; doi:10.1038/s44319-024-00164-z)
Supplement: Supplementary file 3 — Source data Fig. 1 [file 44319_2024_164_MOESM3_ESM.zip]

Archive with 32 entries (26 files):
- Figure1/
- __MACOSX/._Figure1
- Figure1/Figure1G/
- __MACOSX/Figure1/._Figure1G
- Figure1/Figure1I/
- __MACOSX/Figure1/._Figure1I
- Figure1/Figure1A/
- __MACOSX/Figure1/._Figure1A
- Figure1/Figure1D/
- __MACOSX/Figure1/._Figure1D
- Figure1/Figure1B/
- __MACOSX/Figure1/._Figure1B
- Figure1/Figure1G/Figure1G.tif
- __MACOSX/Figure1/Figure1G/._Figure1G.tif
- Figure1/Figure1G/Figure1G.xlsx
- __MACOSX/Figure1/Figure1G/._Figure1G.xlsx
- Figure1/Figure1I/FIgure1I.xlsx
- __MACOSX/Figure1/Figure1I/._FIgure1I.xlsx
- Figure1/Figure1I/Figure1I.tif
- __MACOSX/Figure1/Figure1I/._Figure1I.tif
- Figure1/Figure1A/Figure 1A data.xlsx
- __MACOSX/Figure1/Figure1A/._Figure 1A data.xlsx
- Figure1/Figure1A/Figure1A.tif
- __MACOSX/Figure1/Figure1A/._Figure1A.tif
- Figure1/Figure1D/Figure1D.xlsx
- __MACOSX/Figure1/Figure1D/._Figure1D.xlsx
- Figure1/Figure1D/Figure1D.tif
- __MACOSX/Figure1/Figure1D/._Figure1D.tif
- Figure1/Figure1B/FIgure1B.xlsx
- __MACOSX/Figure1/Figure1B/._FIgure1B.xlsx
- Figure1/Figure1B/Figure1B.tif
- __MACOSX/Figure1/Figure1B/._Figure1B.tif
