# Supplementary material for: Targeting ATP2B1 impairs PI3K/Akt/FOXO signaling and reduces SARS-COV-2 infection and replication
Source: EMBO Rep. 2024 May 30;25(7):12. doi: 10.1038/s44319-024-00164-z (PMC11239940; doi:10.1038/s44319-024-00164-z)
Supplement: Supplementary file 3 — Source data Fig. 1 [file 44319_2024_164_MOESM3_ESM.zip › Figure1/Figure1G/Figure1G.xlsx]

## Sheet: Figure1G
Densitometry
								N-COV2
WB-rep 1							MOCK	VIRUS
	N COV-2	β-ACTIN					3.16456e-06	1.59474				N-COV2	DEV.ST	TEST.T
MOCK	0.032	10112		3.16456e-06			3.42587e-06	1.3876			MOCK	2.53335e-06	0
VIRUS	10803.1	6774.21		1.59474			1.00961e-06	1.96314			VIRUS	1	0.291515	0.00060899
						MEDIA	2.53335e-06	1.64849
WB-rep 2						FOLD	0	650718
						DEV.ST	0	0.291515
	N COV-2	β-ACTIN						TEST.T
MOCK	0.015	4378.46		3.42587e-06				0.00060899
VIRUS	4482.23	3230.21		1.3876
WB-rep 3
	N COV-2	β-ACTIN
MOCK	0.009	8914.31		1.00961e-06
VIRUS	14719.6	7497.99		1.96314
