# Supplementary material for: Targeting ATP2B1 impairs PI3K/Akt/FOXO signaling and reduces SARS-COV-2 infection and replication
Source: EMBO Rep. 2024 May 30;25(7):12. doi: 10.1038/s44319-024-00164-z (PMC11239940; doi:10.1038/s44319-024-00164-z)
Supplement: Supplementary file 3 — Source data Fig. 1 [file 44319_2024_164_MOESM3_ESM.zip › Figure1/Figure1I/FIgure1I.xlsx]

## Sheet: Figure1I
	Average values of N=3 Technical Replicates
	Mock	Mock	Mock	Sars-Cov2	Sars-Cov2	Sars-Cov2	P value (Mock vs Sars-Cov2)
N	0.889513	0.889513	1.11049	71723.1	68012.4	36508.1	0.00626
ATP2B1	1.00695	0.998554	0.9945	0.73416	0.71611	0.659684	0.0001988
N=3	biological replicates			biological replicates
