# Supplementary material for: Targeting ATP2B1 impairs PI3K/Akt/FOXO signaling and reduces SARS-COV-2 infection and replication
Source: EMBO Rep. 2024 May 30;25(7):12. doi: 10.1038/s44319-024-00164-z (PMC11239940; doi:10.1038/s44319-024-00164-z)
Supplement: Supplementary file 3 — Source data Fig. 1 [file 44319_2024_164_MOESM3_ESM.zip › Figure1/Figure1A/Figure 1A data.xlsx]

## Sheet: Foglio1
Densitiometry
WB-rep 1							TOTAL	MEMBRANE	CYTO
	ATP2B1	GAPDH					2.29644	1.43363	0			ATP2B1	DEV.ST	TEST.T
TOTAL	6854.18	2984.7	TOTAL	2.29644			1.18275	1.06843	0		TOTAL	1	0.620101
MEMBRANE	3077.82	2146.87	MEMBRANE	1.43363			1.26699	1.44667	0		MEMBRANE	0.831979	0.214713	0.521595
CYTO	0	2639.53	CYTO	0							CYTO	0	0	0.0115201
						MEDIA	1.58206	1.31624	0
						FOLD	1	0.831979	0
WB-rep 2						DEV.ST	0.620101	0.214713	0
	ATP2B1	GAPDH						TEST.T
TOTAL	10669.1	9020.52	TOTAL	1.18275				0.521595	0.0115201
MEMBRANE	11804.1	11048.2	MEMBRANE	1.06843
CYTO	0	9689.57	CYTO	0
WB-rep 3
	ATP2B1	GAPDH
TOTAL	8945.23	7060.23	TOTAL	1.26699
MEMBRANE	14043	9707.15	MEMBRANE	1.44667
CYTO	0	12252.1	CYTO	0
