# Supplementary material for: Targeting ATP2B1 impairs PI3K/Akt/FOXO signaling and reduces SARS-COV-2 infection and replication
Source: EMBO Rep. 2024 May 30;25(7):12. doi: 10.1038/s44319-024-00164-z (PMC11239940; doi:10.1038/s44319-024-00164-z)
Supplement: Supplementary file 3 — Source data Fig. 1 [file 44319_2024_164_MOESM3_ESM.zip › Figure1/Figure1D/Figure1D.xlsx]

## Sheet: Figure1D
Densitometry
								N-COV2
WB-rep 1							NO VIRUS	VEHICLE	BAPTA
	N COV-2	β-ACTIN					0.0799294	0.80669	0.415367			N-COV2	DEV.ST	TEST.T
MOCK	562.891	7042.35		0.0799294			0.0747538	0.752139	0.529804		NO VIRUS	0	0
VEHICLE	6657.86	8253.31		0.80669			0.0994015	1.00823	0.53982		VEHICLE	1	0.134894
BAPTA-AM	4367.62	10515.1		0.415367							BAPTA	0.578479	0.0691432	0.0145957
						MEDIA	0.0846949	0.855687	0.494997
WB-rep 2						FOLD	0	1	0.578479
						DEV.ST	0	0.134894	0.0691432
	N COV-2	β-ACTIN							TEST.T
MOCK	612.648	8195.55		0.0747538					0.0145957
VEHICLE	8142.45	10825.7		0.752139				Bonferroni	0.043787
BAPTA-AM	6206.33	11714.4		0.529804
WB-rep 3
	N COV-2	β-ACTIN
MOCK	1009.48	10155.5		0.0994015
VEHICLE	7559.72	7497.99		1.00823
BAPTA-AM	4845.5	8976.13		0.53982
