# Supplementary material for: Targeting ATP2B1 impairs PI3K/Akt/FOXO signaling and reduces SARS-COV-2 infection and replication
Source: EMBO Rep. 2024 May 30;25(7):12. doi: 10.1038/s44319-024-00164-z (PMC11239940; doi:10.1038/s44319-024-00164-z)
Supplement: Supplementary file 3 — Source data Fig. 1 [file 44319_2024_164_MOESM3_ESM.zip › Figure1/Figure1B/FIgure1B.xlsx]

## Sheet: Figure1B
	Average values of N=3 Technical Replicates
	Sars-Cov2	Sars-Cov2	Sars-Cov2	Sars-Cov2-Low Ca2+	Sars-Cov2-Low Ca2+	Sars-Cov2-Low Ca2+	Sars-Cov2-High Ca2+	Sars-Cov2-High Ca2+	Sars-Cov2-High Ca2+	P value (vehicle vs low Ca2+)	P value (vehicle vs highCa2+)	BH corrected P value (vehicle vs highCa2+)
E	1.05899	0.966922	0.976597	1.08234	1.04835	1.46358	1.62887	1.70678	1.84014	0.221331	0.000446022	0.00133807
ORF1a/b	1.08384	0.950619	0.970575	1.20582	1.24491	1.47529	1.87493	2.07954	2.06314	0.0306495	0.000206216	0.000618648
N=3	biological replicates			biological replicates			biological replicates
