# Supplementary material for: Targeting ATP2B1 impairs PI3K/Akt/FOXO signaling and reduces SARS-COV-2 infection and replication
Source: EMBO Rep. 2024 May 30;25(7):12. doi: 10.1038/s44319-024-00164-z (PMC11239940; doi:10.1038/s44319-024-00164-z)
Supplement: Supplementary file 4 — Source data Fig. 2 [file 44319_2024_164_MOESM4_ESM.zip]

Archive with 32 entries (26 files):
- Figure2/
- __MACOSX/._Figure2
- Figure2/Figure2D-EX2C/
- __MACOSX/Figure2/._Figure2D-EX2C
- Figure2/Figure2A/
- __MACOSX/Figure2/._Figure2A
- Figure2/Figure2G/
- __MACOSX/Figure2/._Figure2G
- Figure2/Figure2B/
- __MACOSX/Figure2/._Figure2B
- Figure2/Figure2F-EX2E/
- __MACOSX/Figure2/._Figure2F-EX2E
- Figure2/Figure2D-EX2C/Figure2D.tif
- __MACOSX/Figure2/Figure2D-EX2C/._Figure2D.tif
- Figure2/Figure2D-EX2C/Figure2D.xlsx
- __MACOSX/Figure2/Figure2D-EX2C/._Figure2D.xlsx
- Figure2/Figure2A/Figure2A.tif
- __MACOSX/Figure2/Figure2A/._Figure2A.tif
- Figure2/Figure2A/Figure2A.xlsx
- __MACOSX/Figure2/Figure2A/._Figure2A.xlsx
- Figure2/Figure2G/Figure2G.tif
- __MACOSX/Figure2/Figure2G/._Figure2G.tif
- Figure2/Figure2G/Figure2G.xlsx
- __MACOSX/Figure2/Figure2G/._Figure2G.xlsx
- Figure2/Figure2B/Figure2B.xlsx
- __MACOSX/Figure2/Figure2B/._Figure2B.xlsx
- Figure2/Figure2B/Figure2B.tif
- __MACOSX/Figure2/Figure2B/._Figure2B.tif
- Figure2/Figure2F-EX2E/Figure2F.tif
- __MACOSX/Figure2/Figure2F-EX2E/._Figure2F.tif
- Figure2/Figure2F-EX2E/Figure2F.xlsx
- __MACOSX/Figure2/Figure2F-EX2E/._Figure2F.xlsx
