# Supplementary material for: Targeting ATP2B1 impairs PI3K/Akt/FOXO signaling and reduces SARS-COV-2 infection and replication
Source: EMBO Rep. 2024 May 30;25(7):12. doi: 10.1038/s44319-024-00164-z (PMC11239940; doi:10.1038/s44319-024-00164-z)
Supplement: Supplementary file 4 — Source data Fig. 2 [file 44319_2024_164_MOESM4_ESM.zip › Figure2/Figure2D-EX2C/Figure2D.xlsx]

## Sheet: Foglio1
Figura 2D Densitometry
WB-rep 1	ATP2B1	N COV-2	β-ACTIN		ATP2B1	N COV-2	cov-2 N minus background
MOCK	20881.9	13501.7	11167.3		1.86991	1.20903	-0.0427556
VIRUS	13354.4	42972.1	12718.3		1.05002	3.37877	2.12698
WB-rep 2	ATP2B1	N COV-2	β-ACTIN		ATP2B1	N COV-2
MOCK	22301.6	19586	12863.1		1.73377	1.52265	0.270859
VIRUS	11490.5	41427.6	17495.7		0.656762	2.36788	1.11609
WB-rep 3	ATP2B1	N COV-2	β-ACTIN		ATP2B1	N COV-2
MOCK	20708.1	9060.8	8851.15		2.3396	1.02369	-0.228104
VIRUS	7426.13	40751.4	9071.72		0.818603	4.49214	3.24035
						Mock N= Background
						1.25179
	ATP2B1
	MOCK	VIRUS
	1.86991	1.05002
	1.73377	0.656762
	2.3396	0.818603
media	1.98109
	0.94388	0.530019
	0.875157	0.331515
	1.18096	0.413208
media	1	0.424914
dv.st	0.160441	0.0997682
t test		0.006203
	N COV-2
	MOCK	VIRUS
	-0.0427556	2.12698
	0.270859	1.11609
	-0.228104	3.24035
media	0	2.16114
dv.st	0.252214	1.06254
t test		0.0265932
