# Supplementary material for: Targeting ATP2B1 impairs PI3K/Akt/FOXO signaling and reduces SARS-COV-2 infection and replication
Source: EMBO Rep. 2024 May 30;25(7):12. doi: 10.1038/s44319-024-00164-z (PMC11239940; doi:10.1038/s44319-024-00164-z)
Supplement: Supplementary file 4 — Source data Fig. 2 [file 44319_2024_164_MOESM4_ESM.zip › Figure2/Figure2A/Figure2A.xlsx]

## Sheet: Figure2A
WB-rep 1
									CTR	ATP2B1
	ATP2B1	β-ACTIN			Fold on EV				0.556143	0.975908
E.V.	8311669	14945205		0.556143	1				1.42685	2.2166
ATP2B1	16260569	16661983		0.975908	1.75478				1.18191	1.66952
								MEDIA	1.05497	1.62068
WB-rep 2								FOLD	1	1.53623
								DEV.ST	0.449021	0.621787
	ATP2B1	β-ACTIN								TEST.T
E.V.	9247811	6481255		1.42685	1					0.270521
ATP2B1	15040640	6785447		2.2166	1.55349
WB-rep 3
									1	1.75
	ATP2B1	β-ACTIN							1	1.55
E.V.	12736761	10776447		1.18191	1				1	1.41
ATP2B1	18048497	10810619		1.66952	1.41256					0.00445717
