# Supplementary material for: Targeting ATP2B1 impairs PI3K/Akt/FOXO signaling and reduces SARS-COV-2 infection and replication
Source: EMBO Rep. 2024 May 30;25(7):12. doi: 10.1038/s44319-024-00164-z (PMC11239940; doi:10.1038/s44319-024-00164-z)
Supplement: Supplementary file 4 — Source data Fig. 2 [file 44319_2024_164_MOESM4_ESM.zip › Figure2/Figure2G/Figure2G.xlsx]

## Sheet: Foglio1
	Average values of N=3 Technical Replicates
2F	Sars-Cov2-E.V.	Sars-Cov2-E.V.	Sars-Cov2-E.V.	Sars-Cov2-ATP2B1 O.E.	Sars-Cov2-ATP2B1 O.E.	Sars-Cov2-ATP2B1 O.E.	P value (E.V. vs O.E.)	BH corrected P value (vehicle vs highCa2+)
E	0.888744	1.03424	1.08793	0.326795	0.351901	0.383097	0.000459695	0.00137909
ORF1a/b	0.924482	1.07229	1.00876	0.36459	0.404425	0.437865	0.000231753	0.000695259
ATP2B1	0.768973	0.8627	1.16189	16.3573	20.4249	17.2686	0.000159801	0.000479402
N=3	biological replicates			biological replicates
