# Supplementary material for: Targeting ATP2B1 impairs PI3K/Akt/FOXO signaling and reduces SARS-COV-2 infection and replication
Source: EMBO Rep. 2024 May 30;25(7):12. doi: 10.1038/s44319-024-00164-z (PMC11239940; doi:10.1038/s44319-024-00164-z)
Supplement: Supplementary file 4 — Source data Fig. 2 [file 44319_2024_164_MOESM4_ESM.zip › Figure2/Figure2B/Figure2B.xlsx]

## Sheet: Figure 2B
TIME	E.V. w/o Dye	E.V. w/o Dye	E.V. w/o Dye	E.V.	E.V.	E.V.	E.V. + CaCl2 10 mM	E.V. + CaCl2 10 mM	E.V. + CaCl2 10 mM	ATP2B1 w/o Dye	ATP2B1 w/o Dye	ATP2B1 w/o Dye	ATP2B1	ATP2B1	ATP2B1	ATP2B1 + CaCl2 10 mM	ATP2B1 + CaCl2 10 mM	ATP2B1 + CaCl2 10 mM
03:00:00	0.985317	0.989931	0.984456	0.987088	0.948223	1.01383	1.06199	1.04576	1.08	0.945987	0.988782	0.997855	0.974146	0.957084	1.00557	1.01068	1.05479	1.02917
06:00:00	0.98689	1.01272	0.967358	1.00089	0.95656	1.00046	1.18031	1.12557	1.16686	0.95053	1.01336	0.958713	1.00877	0.992617	0.995362	0.985626	1.01213	0.994327
09:00:00	0.966439	0.992051	0.975648	0.985307	0.973673	1.02213	1.27634	1.16944	1.24381	0.919738	0.994124	0.945308	0.992613	0.999539	0.998609	0.991786	1.00878	1.00851
12:00:00	0.957001	1.01749	0.979793	0.970169	0.965336	0.999078	1.30267	1.20953	1.26514	0.947501	0.994124	0.978016	0.996768	0.979234	0.977737	1.01068	1.08574	1.0778
15:00:00	0.968537	0.966084	0.972539	0.968388	0.992979	1	1.38007	1.26664	1.31962	0.896012	0.971688	0.969437	1.01154	0.997231	1	1.09446	1.18402	1.12318
18:00:00	0.973781	1.05723	0.968912	0.985307	0.982448	1.0461	1.43841	1.33926	1.37257	0.940939	0.975427	0.95067	0.997692	0.988463	0.989332	1.1076	1.27185	1.21515
21:00:00	0.992134	1.00159	0.951813	0.988869	0.96753	1.0083	1.45057	1.33094	1.39886	0.926805	0.962073	1.00054	0.99723	1.04615	1.00649	1.21643	1.35174	1.25689
1 day, 0:00:00	0.979025	1.01908	0.976166	0.987088	0.960509	0.994467	1.48055	1.38654	1.41105	0.940434	0.994124	0.967828	0.967682	0.990309	0.985622	1.30267	1.41363	1.30673
1 day, 3:00:00	0.997378	1.00742	0.972539	0.985307	0.987275	1.01614	1.52026	1.40129	1.45448	0.988894	0.98344	0.957105	0.993075	0.983849	1.0051	1.36058	1.43078	1.32172
1 day, 6:00:00	0.959622	0.99682	0.96943	1.0049	0.993418	1.00277	1.53161	1.45159	1.46438	0.939929	1.01389	0.97319	1.04109	0.994001	1.01438	1.37823	1.45839	1.36386
1 day, 9:00:00	0.982695	0.992051	0.965285	1.00801	0.956121	1.04057	1.53079	1.45953	1.45181	0.961131	0.965278	0.989812	1.01847	0.981541	1.02829	1.32731	1.42995	1.3436
1 day, 12:00:00	1.00787	1.02279	0.962694	0.998219	0.991663	1.06501	1.56483	1.47806	1.51009	0.936396	0.977564	0.990885	1.02585	1.02584	1.01113	1.38604	1.42869	1.34238
1 day, 15:00:00	0.971683	1.00477	0.960104	1.01069	0.997806	1.07285	1.57536	1.49546	1.52495	0.935386	0.961538	0.98874	1.02585	1.00185	1.00974	1.39014	1.45713	1.35494
1 day, 18:00:00	0.964342	0.969793	0.989119	1.02315	0.999561	1.07653	1.6252	1.47239	1.50743	0.923776	0.997863	1.00054	1.02539	1.00092	0.998609	1.37741	1.47595	1.38614
1 day, 21:00:00	0.977451	0.99947	0.948187	1.01692	1.01009	1.0332	1.58833	1.51362	1.51809	0.929833	0.98985	0.983914	1.0157	0.991232	1.00928	1.36468	1.4496	1.38736
2 days, 0:00:00	0.959622	1.04239	0.94456	1.04185	1.02501	1.07746	1.60008	1.50492	1.55924	0.935386	1.00427	0.955496	1.01108	1.04892	1.01763	1.36632	1.50146	1.36143
2 days, 3:00:00	0.990561	1.02067	0.990155	1.04452	1.00219	1.05994	1.60454	1.53442	1.54324	0.934881	0.980235	1.01072	1.0614	1.01477	1.01763	1.39795	1.4977	1.37763
2 days, 6:00:00	0.995281	1.01272	0.958549	1.05565	1.01843	1.06316	1.58306	1.54728	1.53752	0.966683	0.988782	0.972654	0.998615	1.00646	1.02737	1.37905	1.46257	1.37034
2 days, 9:00:00	0.963293	1.00424	0.93886	1.02582	1.06231	1.071	1.59562	1.55787	1.54514	0.947501	0.981303	0.980161	1.03509	0.996308	1.00835	1.3577	1.49477	1.39749
2 days, 12:00:00	0.9785	1.00424	0.97772	1.02894	1.02194	1.06731	1.63695	1.54652	1.55581	0.966179	1.0032	0.984987	1.01246	1.01431	1.04592	1.36756	1.49895	1.38412
2 days, 15:00:00	0.97011	1.01802	1.01243	1.03829	1.05617	1.08852	1.6329	1.52685	1.56152	0.937405	1.01122	0.953887	1.06556	1.04245	0.990724	1.41068	1.49435	1.38938
2 days, 18:00:00	0.988464	1.01749	0.981347	1.05076	1.03861	1.07238	1.62439	1.54009	1.52914	0.95053	0.978632	0.962466	1.01708	1.02123	1.02644	1.39466	1.49184	1.40154
2 days, 21:00:00	0.983744	1.04187	0.993782	1.05031	1.03466	1.10881	1.66207	1.57716	1.56267	0.955073	0.981838	0.968365	1.00462	1.03323	1.032	1.35482	1.49854	1.41167
3 days, 0:00:00	0.963818	1.04133	0.977202	1.08415	1.05222	1.0959	1.64749	1.56051	1.54248	0.928319	0.976496	1.03485	1.03647	1.00415	1.05705	1.40082	1.48892	1.41613
3 days, 3:00:00	0.980598	1.0265	0.954404	1.07079	1.06143	1.06777	1.61224	1.56657	1.56267	0.953054	0.990385	1.00268	1.02955	1.02031	1.01299	1.39261	1.46675	1.40721
3 days, 6:00:00	0.961196	1.00477	0.976684	1.09795	1.04081	1.12955	1.65681	1.55484	1.60305	0.939425	1.01229	0.987131	1.05956	1.02723	1.0552	1.37495	1.46968	1.43071
3 days, 9:00:00	0.951757	1.00583	0.980311	1.07302	1.0724	1.11019	1.6252	1.5416	1.55581	0.933367	1.02564	0.98445	1.02585	1.02907	1.0487	1.35359	1.46801	1.4064
3 days, 12:00:00	0.988988	0.985692	0.981347	1.08192	1.06055	1.07607	1.64546	1.55295	1.58133	0.941949	1.01549	0.99571	1.02955	1.02999	1.02087	1.354	1.49812	1.38128
3 days, 15:00:00	0.997902	1.01113	0.972021	1.08192	1.06055	1.09682	1.66288	1.5764	1.57524	0.920747	0.980769	0.971582	1.01293	1.01107	1.02551	1.33963	1.47595	1.37601		Figure 2 B
3 days, 18:00:00	0.988988	1.0318	0.980829	1.08014	1.07065	1.11065	1.63655	1.5851	1.60267	0.936396	0.987179	0.969973	1.04663	1.01661	1.05056	1.36263	1.48557	1.36426
3 days, 21:00:00	0.966964	0.994701	0.97772	1.09038	1.09434	1.12402	1.6248	1.52307	1.56191	0.964664	0.950321	0.976944	1.04617	1.04892	1.03061	1.34538	1.44291	1.34886
4 days, 0:00:00	0.996329	1.01166	0.976166	1.06723	1.06099	1.15353	1.65032	1.59191	1.59238	0.939929	0.982372	0.947989	1.05632	1.05722	1.07421	1.36879	1.45755	1.37682
4 days, 3:00:00	0.981122	0.99947	0.984456	1.09172	1.07372	1.12817	1.65154	1.58094	1.56152	0.941444	1.00214	0.998391	1.06187	1.04568	1.0385	1.34127	1.43204	1.41491
4 days, 6:00:00	0.98689	1.00795	1.00881	1.05833	1.03291	1.14385	1.63898	1.60628	1.56914	0.968703	0.99359	0.983914	1.04201	1.01754	1.05427	1.38234	1.48097	1.37277
4 days, 9:00:00	0.975878	1.03392	0.986528	1.09751	1.04695	1.10881	1.65802	1.57337	1.58019	0.922261	0.980235	0.965147	1.03139	1.02261	1.05612	1.32772	1.4588	1.36062
4 days, 12:00:00	0.984268	1.02279	0.939378	1.10062	1.07591	1.1337	1.63574	1.6093	1.59467	0.956083	0.997329	0.982306	1.04617	1.02492	1.03571	1.34702	1.42953	1.36872
4 days, 15:00:00	0.996854	0.981452	0.954922	1.07925	1.05178	1.14062	1.656	1.56468	1.56419	0.929833	0.988248	1.01448	1.03832	1.02953	1.04638	1.32567	1.42074	1.35089
4 days, 18:00:00	0.992659	1.02756	0.970984	1.08949	1.06845	1.14016	1.65438	1.56014	1.58895	0.935386	1.02297	0.962466	1.03047	1.02077	1.09555	1.34743	1.43162	1.36993
4 days, 21:00:00	0.971159	1.01643	0.981865	1.10641	1.07942	1.12079	1.63088	1.60893	1.58629	0.939425	0.99359	0.976944	1.05171	1.04845	1.0538	1.33593	1.39732	1.38047
5 days, 0:00:00	1.00262	1.01484	0.98601	1.05565	1.0781	1.13094	1.65357	1.60287	1.56571	0.935891	1.00908	0.953887	1.04478	1.04845	1.09694	1.3384	1.39691	1.33428
ALL data
Anova: Single Factor								ONLY THE IMPORTANT VALUES										Fd Anova “Functional data analysis of variance” - Global
								Anova: Single Factor
SUMMARY
Groups	Count	Sum	Average	Variance				SUMMARY
TIME	60	228.75	3.8125	4.76562				Groups	Count	Sum	Average	Variance
E.V. w/o Dye	60	58.9654	0.982757	0.000265769				TIME	60	228.75	3.8125	4.76562
E.V. w/o Dye	60	60.7811	1.01302	0.00037442				E.V. + CaCl2 10 mM	60	95.797	1.59662	0.0158353
E.V. w/o Dye	60	58.5767	0.976278	0.000292688				E.V. + CaCl2 10 mM	60	91.6233	1.52705	0.0177514
E.V.	60	63.7164	1.06194	0.00213796				E.V. + CaCl2 10 mM	60	92.0438	1.53406	0.0131853
E.V.	60	62.7661	1.0461	0.00216528				ATP2B1 + CaCl2 10 mM	60	77.8148	1.29691	0.010634
E.V.	60	65.8695	1.09783	0.00272841				ATP2B1 + CaCl2 10 mM	60	83.5094	1.39182	0.0130793
E.V. + CaCl2 10 mM	60	95.797	1.59662	0.0158353				ATP2B1 + CaCl2 10 mM	60	79.2889	1.32148	0.0090334
E.V. + CaCl2 10 mM	60	91.6233	1.52705	0.0177514
E.V. + CaCl2 10 mM	60	92.0438	1.53406	0.0131853
ATP2B1 w/o Dye	60	56.7289	0.945482	0.000298274				ANOVA
ATP2B1 w/o Dye	60	59.7169	0.995281	0.000365673				Source of Variation	SS	df	MS	F	P-value	F crit
ATP2B1 w/o Dye	60	58.9716	0.98286	0.00038052				Between Groups	293.003	6	48.8339	70.5525	2.96535e-60	2.12053
ATP2B1	60	65.0323	1.08387	0.0121259				Within Groups	285.863	413	0.692163
ATP2B1	60	64.6848	1.07808	0.0139518
ATP2B1	60	65.9499	1.09917	0.0187544				Total	578.867	419
ATP2B1 + CaCl2 10 mM	60	77.8148	1.29691	0.010634
ATP2B1 + CaCl2 10 mM	60	83.5094	1.39182	0.0130793
ATP2B1 + CaCl2 10 mM	60	79.2889	1.32148	0.0090334
ANOVA
Source of Variation	SS	df	MS	F	P-value	F crit												CH test - L2-norm-based parametric bootstrap test for homoscedastic samples
Between Groups	445.201	18	24.7334	95.9249	5.50777e-212	1.61306												## Test statistic = 198.12 p-value = 0.0365
Within Groups	289.04	1121	0.257841
																		Fb test - F-type bootstrap test
Total	734.241	1139							P<0.001									## Test statistic = 122.9392 p-value = 0.0012
																		CH test - L2-norm-based parametric bootstrap test for homoscedastic samples
																		## Test statistic = 3.579355 p-value = 0.0686
																		FN test - F-type test with naive method of estimation
																		## Test statistic = 17.30157 p-value = 0.007401954
																		FB test - F-type test with bias-reduced method of estimation
																		## Test statistic = 17.30157 p-value = 0.003460964
