# Supplementary material for: Targeting ATP2B1 impairs PI3K/Akt/FOXO signaling and reduces SARS-COV-2 infection and replication
Source: EMBO Rep. 2024 May 30;25(7):12. doi: 10.1038/s44319-024-00164-z (PMC11239940; doi:10.1038/s44319-024-00164-z)
Supplement: Supplementary file 4 — Source data Fig. 2 [file 44319_2024_164_MOESM4_ESM.zip › Figure2/Figure2F-EX2E/Figure2F.xlsx]

## Sheet: Foglio2
Figura 2F Densitometry
WB-rep 1									N-COV2
	ATP2B1	N COV-2	β-ACTIN					SIRNA-CTR	SIRNA-ATP2B1				N-COV2	DEV.ST	TEST.T
SIRNA-CTR	2344.8	764.92	2483.7		0.307976			0.307976	1.43298			SIRNA-CTR	1	0.0571006
SIRNA-ATP2B1	1121.07	3267.99	2280.56		1.43298			0.386026	0.906588			SIRNA-ATP2B1	2.98426	0.284538	0.0117424
					0.944076			0.4192	0.982517
					0.491578
							MEDIA	0.371067	1.10736				ATP2B1	DEV.ST	TEST.T
WB-rep 2							FOLD	1	2.98426			SIRNA-ATP2B1	1	0.0912895
	ATP2B1	N COV-2	β-ACTIN				DEV.ST	0.0571006	0.284538			SIRNA-ATP2B1	0.316216	0.196224	0.0101102
SIRNA-CTR	2212.68	1087.62	2817.48		0.386026				TEST.T
SIRNA-ATP2B1	459.556	2898.62	3197.28		0.906588				0.0117424
					0.78534
					0.143733
									ATP2B1
WB-rep 3								SIRNA-CTR	SIRNA-ATP2B1
	ATP2B1	N COV-2	β-ACTIN					0.944076	0.491578
SIRNA-CTR	4813.8	2565.46	6119.89		0.4192			0.78534	0.143733
SIRNA-ATP2B1	1721.56	6077.91	6186.06		0.982517			0.786582	0.160289
					0.786582
					0.278296		MEDIA	0.838666	0.2652
							FOLD	1	0.316216
							DEV.ST	0.0912895	0.196224
									TEST.T
									0.0101102
