# Supplementary material for: Targeting ATP2B1 impairs PI3K/Akt/FOXO signaling and reduces SARS-COV-2 infection and replication
Source: EMBO Rep. 2024 May 30;25(7):12. doi: 10.1038/s44319-024-00164-z (PMC11239940; doi:10.1038/s44319-024-00164-z)
Supplement: Supplementary file 5 — Source data Fig. 3 [file 44319_2024_164_MOESM5_ESM.zip]

Archive with 34 entries (29 files):
- Figure3/
- __MACOSX/._Figure3
- Figure3/Figure3J/
- __MACOSX/Figure3/._Figure3J
- Figure3/Figure3K/
- __MACOSX/Figure3/._Figure3K
- Figure3/Figure3E/
- __MACOSX/Figure3/._Figure3E
- Figure3/Figure3F/
- __MACOSX/Figure3/._Figure3F
- Figure3/Figure3J/~$Figure3J.xlsx
- __MACOSX/Figure3/Figure3J/._~$Figure3J.xlsx
- Figure3/Figure3J/Figure3J.tif
- __MACOSX/Figure3/Figure3J/._Figure3J.tif
- Figure3/Figure3J/Figure3J.xlsx
- __MACOSX/Figure3/Figure3J/._Figure3J.xlsx
- Figure3/Figure3K/FIgure3K.xlsx
- __MACOSX/Figure3/Figure3K/._FIgure3K.xlsx
- Figure3/Figure3K/figure3K-a.tif
- __MACOSX/Figure3/Figure3K/._figure3K-a.tif
- Figure3/Figure3K/figure3K-c.tif
- __MACOSX/Figure3/Figure3K/._figure3K-c.tif
- Figure3/Figure3K/figure3K-b.tif
- __MACOSX/Figure3/Figure3K/._figure3K-b.tif
- Figure3/Figure3E/Figure3E.xlsx
- __MACOSX/Figure3/Figure3E/._Figure3E.xlsx
- Figure3/Figure3E/Figure3E.tif
- __MACOSX/Figure3/Figure3E/._Figure3E.tif
- Figure3/Figure3F/Figure3F.tif
- __MACOSX/Figure3/Figure3F/._Figure3F.tif
- Figure3/Figure3F/FIgure3F_2.xlsx
- __MACOSX/Figure3/Figure3F/._FIgure3F_2.xlsx
- Figure3/Figure3F/FIgure3F.xlsx
- __MACOSX/Figure3/Figure3F/._FIgure3F.xlsx
