# Supplementary material for: Targeting ATP2B1 impairs PI3K/Akt/FOXO signaling and reduces SARS-COV-2 infection and replication
Source: EMBO Rep. 2024 May 30;25(7):12. doi: 10.1038/s44319-024-00164-z (PMC11239940; doi:10.1038/s44319-024-00164-z)
Supplement: Supplementary file 5 — Source data Fig. 3 [file 44319_2024_164_MOESM5_ESM.zip › Figure3/Figure3J/Figure3J.xlsx]

## Sheet: Figure3J
	Average values of N=3 Technical Replicates
	C/C	C/C	C/C	C/C	T/T	T/T	T/T	T/T	P value
E	4.20146	4.50515	3.84957	2.91526	0.991708	3.58492	0.93342	1.17805	0.0233448
ORF1a/b	2.66122	3.09907	3.51371	2.86493	0.797079	3.02213	0.807353	1.14051	0.0300491
	C/C	C/C	C/C	C/C	T/T	T/T	T/T	T/T	P value
ACE2	55430.7	3108.35	9190.82	127584	631641	657313	1069426	379455	0.00475351
N=4	biological replicates				biological replicates
