# Supplementary material for: Targeting ATP2B1 impairs PI3K/Akt/FOXO signaling and reduces SARS-COV-2 infection and replication
Source: EMBO Rep. 2024 May 30;25(7):12. doi: 10.1038/s44319-024-00164-z (PMC11239940; doi:10.1038/s44319-024-00164-z)
Supplement: Supplementary file 5 — Source data Fig. 3 [file 44319_2024_164_MOESM5_ESM.zip › Figure3/Figure3K/FIgure3K.xlsx]

## Sheet: Foglio1
WB-rep 1
	ATP2B1	β-ACTIN
MOCK	20442.5	23668.3		0.863707
VIRUS	9544.36	20161.1		0.473404
	FOXO3	β-ACTIN
MOCK	20357.9	23668.3		0.860132
VIRUS	12241.8	21161.1		0.578505
	p-FOXO3	β-ACTIN
MOCK	21996.1	25313.9		0.868934
VIRUS	25245.7	21075		1.19789
	N Sars-CoV-2	β-ACTIN
MOCK	9869.53	27179.3		0.363127
VIRUS	21288.6	17463.9		1.21901
	AKT	β-ACTIN
MOCK	49047.4	44024.2		1.1141
VIRUS	35530	43941.4		0.808577
	p-AKT	β-ACTIN
MOCK	27568.7	44024.2		0.626216
VIRUS	50062.8	43941.4		1.13931
	ATP2A1	β-ACTIN
MOCK	25282.5	23052		1.09676
VIRUS	15361.2	29466.1		0.521316
WB-rep 2									ATP2B1
	ATP2B1	β-ACTIN						MEDIA	FOLD	DEV.ST	TEST.T
MOCK	26271.1	37591.9		0.69885			MOCK	0.759078	1	0.090956
VIRUS	12427.2	25393.9		0.489378			VIRUS	0.423731	0.558218	0.100189	0.0127218
	FOXO3	β-ACTIN
MOCK	29985.9	26408.8		1.13545
VIRUS	17449.3	25344.2		0.688492					N Sars-CoV2
	p-FOXO3	β-ACTIN						MEDIA	FOLD	DEV.ST	TEST.T
MOCK	17077.2	28319.9		0.603012			MOCK	0.178484	0	0.160741
VIRUS	37417	34996		1.06918			VIRUS	0.934821	1	0.250255	0.0116509
	N Sars-CoV-2	β-ACTIN
MOCK	2702.69	26361.5		0.102524
VIRUS	31873.5	38032.5		0.838058					FOXO3
	AKT	β-ACTIN						MEDIA	FOLD	DEV.ST	TEST.T
MOCK	10633	28319.9		0.375461			MOCK	1.00655	1	0.138493
VIRUS	36827	34996		1.05232			VIRUS	0.636936	0.719647	0.0553152	0.0127178
	p-AKT	β-ACTIN
MOCK	6976.81	28319.9		0.246357
VIRUS	25693.2	33996		0.755771					p-FOXO3
	ATP2A1	β-ACTIN						MEDIA	FOLD	DEV.ST	TEST.T
MOCK	22532.5	25670		0.877778			MOCK	0.698941	1	0.147624
VIRUS	14255.3	27040		0.527193			VIRUS	1.19627	1.71155	0.126282	0.0113861
									AKT
								MEDIA	FOLD	DEV.ST	TEST.T
							MOCK	0.965783	1	0.531905
							VIRUS	1.23527	1.27903	0.541842	0.571978
WB-rep 3	ATP2B1	β-ACTIN
MOCK	19574.9	27389.8		0.714678
VIRUS	5323.25	17260.2		0.308412					p-AKT
	FOXO3	β-ACTIN						MEDIA	FOLD	DEV.ST	TEST.T
MOCK	24998	24410.4		1.02407			MOCK	0.38737	1	0.207971
VIRUS	13872.3	21547.1		0.643812			VIRUS	0.796264	2.05557	0.202153	0.0353629
	p-FOXO3	β-ACTIN
MOCK	15454.7	24732.4		0.624876
VIRUS	26589.3	20117.1		1.32173
	N Sars-CoV-2	β-ACTIN							ATP2A1
MOCK	1475.18	21134.4		0.0698001				MEDIA	FOLD	DEV.ST	TEST.T
VIRUS	21338.9	28551.1		0.747395			MOCK	1.09676	1	0.19411
	AKT	β-ACTIN					VIRUS	0.521316	0.489112	0.15336	0.0232301
MOCK	34818	24732.4		1.40779
VIRUS	37114	20117.1		1.8449
	p-AKT	β-ACTIN
MOCK	7160.91	24732.4		0.289535
VIRUS	18506.6	22117.1		0.836757
	ATP2A1	β-ACTIN
MOCK	15845.8	21177.9		0.748222
VIRUS	5712.45	20169.1		0.283228
