# Supplementary material for: Targeting ATP2B1 impairs PI3K/Akt/FOXO signaling and reduces SARS-COV-2 infection and replication
Source: EMBO Rep. 2024 May 30;25(7):12. doi: 10.1038/s44319-024-00164-z (PMC11239940; doi:10.1038/s44319-024-00164-z)
Supplement: Supplementary file 5 — Source data Fig. 3 [file 44319_2024_164_MOESM5_ESM.zip › Figure3/Figure3E/Figure3E.xlsx]

## Sheet: Foglio1
WT (T/T)	MUT (C/C)				Table Analyzed	TEST_2
1.87017	0.945703
1.42679	0.812031				Column B	MUT (C/C)
1.47598	0.917655				vs.	vs.
1.58789	1.06623				Column A	WT (T/T)
1.94496	0.911519
1.20806	0.963698				Unpaired t test
0.616994	0.569902				P value	0.0055
0.780988	0.543004				P value summary	**
0.639911	0.485954				Significantly different (P < 0.05)?	Yes
0.666454	0.68356				One- or two-tailed P value?	Two-tailed
0.676311	0.6525				t, df	t=2.863, df=70
0.699338	0.583796
0.869548	1.60506				How big is the difference?
1.09777	1.2334				Mean of column A	1
1.18812	1.08849				Mean of column B	1.27
0.906965	1.23036				Difference between means (B - A) ± SEM	0.2701 ± 0.09433
1.09683	1.11972				95% confidence interval	0.08195 to 0.4582
0.871327	1.05937				R squared (eta squared)	0.1048
0.483338	0.484675
0.580948	0.549306				F test to compare variances
0.550573	0.688184				F, DFn, Dfd	1.302, 35, 35
0.525462	0.347877				P value	0.4386
0.601995	0.483059				P value summary	ns
0.549568	0.641454				Significantly different (P < 0.05)?	No
1.3747	0.728187
1.43925	0.758748				Data analyzed
1.33482	0.784986				Sample size, column A	36
1.23001	0.873948				Sample size, column B	36
1.31174	0.771719
1.3389	0.777264
0.753668	0.476589
0.920913	0.464366
0.802032	0.521771
0.740637	0.575144
0.917633	0.569546
0.919419	0.590976
