# Supplementary material for: Targeting ATP2B1 impairs PI3K/Akt/FOXO signaling and reduces SARS-COV-2 infection and replication
Source: EMBO Rep. 2024 May 30;25(7):12. doi: 10.1038/s44319-024-00164-z (PMC11239940; doi:10.1038/s44319-024-00164-z)
Supplement: Supplementary file 5 — Source data Fig. 3 [file 44319_2024_164_MOESM5_ESM.zip › Figure3/Figure3F/FIgure3F_2.xlsx]

## Sheet: Figure3F-
WT (T/T)	WT (T/T)+FOXO3	MUT (C/C)	MUT (C/C)+FOXO3
1.42232	2.68421	0.693599	1.49975		Table Analyzed	Copy of RLU WT MUT ALL					Number of families	1
0.946135	1.9374	0.533885	1.45693		Data sets analyzed	A-D					Number of comparisons per family	3
0.759771	1.72828	0.665163	1.22414								Alpha	0.05
1.00206	1.83945	0.736161	1.88556		ANOVA summary
1.00206	1.77532	0.605287	1.34351		F	33.69					Sidak's multiple comparisons test	Mean Diff.	95.00% CI of diff.	Significant?	Summary	Adjusted P Value
0.581688	1.6358	0.629076	1.31735		P value	<0.0001					WT T/T vs. WT T/T FOXO3	-1.951	-2.511 to -1.390	Yes	****	<0.0001	A-B
0.867023	5.43586	1.82962	1.88796		P value summary	****					C/C vs. C/C FOXO3	-0.7456	-1.306 to -0.1852	Yes	**	0.0053	C-D
1.06805	3.37062	1.3731	2.21022		Significant diff. among means (P < 0.05)?	Yes					WT T/T FOXO3 vs. C/C FOXO3	1.287	0.7263 to 1.847	Yes	****	<0.0001	B-D
1.20462	2.67088	1.13406	1.99836		R square	0.5978
0.885043	2.67088	1.43532	1.26675								Test details	Mean 1	Mean 2	Mean Diff.	SE of diff.	n1	n2	t	DF
1.13485	3.0709	1.19565	2.07015		Brown-Forsythe test						WT T/T vs. WT T/T FOXO3	0.9841	2.935	-1.951	0.2289	18	18	8.521	68
0.840416	3.02305	1.21671	1.88502		F (DFn, DFd)	5.330 (3, 68)					C/C vs. C/C FOXO3	0.9025	1.648	-0.7456	0.2289	18	18	3.257	68
0.970196	6.61009	0.670767	1.73459		P value	0.0023					WT T/T FOXO3 vs. C/C FOXO3	2.935	1.648	1.287	0.2289	18	18	5.621	68
1.04362	2.51107	0.594445	1.88867		P value summary	**
1.12023	3.29805	0.693878	1.65848		Are SDs significantly different (P < 0.05)?	Yes
0.886762	2.54595	0.819764	1.42134
0.949274	2.62069	0.727816	1.49144		Bartlett's test
1.02992	3.39775	0.691593	1.42608		Bartlett's statistic (corrected)	71.33
					P value	<0.0001
					P value summary	****
					Are SDs significantly different (P < 0.05)?	Yes
					ANOVA table	SS	DF	MS	F (DFn, DFd)	P value
					Treatment (between columns)	47.67	3	15.89	F (3, 68) = 33.69	P<0.0001
					Residual (within columns)	32.07	68	0.4716
					Total	79.74	71
					Data summary
					Number of treatments (columns)	4
					Number of values (total)	72

## Sheet: Foglio1
WT (T/T)	WT (T/T)+FOXO3	MUT (C/C)	MUT (C/C)+FOXO3
1.42232	2.68421	0.693599	1.49975
0.946135	1.9374	0.533885	1.45693
0.759771	1.72828	0.665163	1.22414
1.00206	1.83945	0.736161	1.88556
1.00206	1.77532	0.605287	1.34351
0.581688	1.6358	0.629076	1.31735
0.867023	5.43586	1.82962	1.88796
1.06805	3.37062	1.3731	2.21022
1.20462	2.67088	1.13406	1.99836
0.885043	2.67088	1.43532	1.26675
1.13485	3.0709	1.19565	2.07015
0.840416	3.02305	1.21671	1.88502
0.970196	6.61009	0.670767	1.73459
1.04362	2.51107	0.594445	1.88867
1.12023	3.29805	0.693878	1.65848
0.886762	2.54595	0.819764	1.42134
0.949274	2.62069	0.727816	1.49144
1.02992	3.39775	0.691593	1.42608
WT (T/T)	1.42232	0.946135	0.759771	1.00206	1.00206	0.581688	0.867023	1.06805	1.20462	0.885043	1.13485	0.840416	0.970196	1.04362	1.12023	0.886762	0.949274	1.02992
WT (T/T)+FOXO3	2.68421	1.9374	1.72828	1.83945	1.77532	1.6358	5.43586	3.37062	2.67088	2.67088	3.0709	3.02305	6.61009	2.51107	3.29805	2.54595	2.62069	3.39775
MUT (C/C)	0.693599	0.533885	0.665163	0.736161	0.605287	0.629076	1.82962	1.3731	1.13406	1.43532	1.19565	1.21671	0.670767	0.594445	0.693878	0.819764	0.727816	0.691593
MUT (C/C)+FOXO3	1.49975	1.45693	1.22414	1.88556	1.34351	1.31735	1.88796	2.21022	1.99836	1.26675	2.07015	1.88502	1.73459	1.88867	1.65848	1.42134	1.49144	1.42608
WT (T/T)	1.04274			0.861939			1.04656			0.953436			1.04468			0.955318
WT (T/T)+FOXO3	2.11663			1.75019			3.82579			2.92161			4.13974			2.8548
MUT (C/C)	0.630882			0.656841			1.44559			1.28256			0.65303			0.746391
MUT (C/C)+FOXO3	1.39361			1.51548			2.03218			1.74064			1.76058			1.44629
WT (T/T)	1.04274	0.861939	1.04656	0.953436	1.04468	0.955318		0.984114	0.0744352
WT (T/T)+FOXO3	2.11663	1.75019	3.82579	2.92161	4.13974	2.8548		2.93479	0.930055
MUT (C/C)	0.630882	0.656841	1.44559	1.28256	0.65303	0.746391		0.902549	0.363352
MUT (C/C)+FOXO3	1.39361	1.51548	2.03218	1.74064	1.76058	1.44629		1.64813	0.241585
