# Supplementary material for: Targeting ATP2B1 impairs PI3K/Akt/FOXO signaling and reduces SARS-COV-2 infection and replication
Source: EMBO Rep. 2024 May 30;25(7):12. doi: 10.1038/s44319-024-00164-z (PMC11239940; doi:10.1038/s44319-024-00164-z)
Supplement: Supplementary file 5 — Source data Fig. 3 [file 44319_2024_164_MOESM5_ESM.zip › Figure3/Figure3F/FIgure3F.xlsx]

## Sheet: Figure3F-
WT (T/T)	WT (T/T)+FOXO3	MUT (C/C)	MUT (C/C)+FOXO3
1.42232	2.68421	0.693599	1.49975		Table Analyzed	Copy of RLU WT MUT ALL					Number of families	1
0.946135	1.9374	0.533885	1.45693		Data sets analyzed	A-D					Number of comparisons per family	3
0.759771	1.72828	0.665163	1.22414								Alpha	0.05
1.00206	1.83945	0.736161	1.88556		ANOVA summary
1.00206	1.77532	0.605287	1.34351		F	33.69					Sidak's multiple comparisons test	Mean Diff.	95.00% CI of diff.	Significant?	Summary	Adjusted P Value
0.581688	1.6358	0.629076	1.31735		P value	<0.0001					WT T/T vs. WT T/T FOXO3	-1.951	-2.511 to -1.390	Yes	****	<0.0001	A-B
0.867023	5.43586	1.82962	1.88796		P value summary	****					C/C vs. C/C FOXO3	-0.7456	-1.306 to -0.1852	Yes	**	0.0053	C-D
1.06805	3.37062	1.3731	2.21022		Significant diff. among means (P < 0.05)?	Yes					WT T/T FOXO3 vs. C/C FOXO3	1.287	0.7263 to 1.847	Yes	****	<0.0001	B-D
1.20462	2.67088	1.13406	1.99836		R square	0.5978
0.885043	2.67088	1.43532	1.26675								Test details	Mean 1	Mean 2	Mean Diff.	SE of diff.	n1	n2	t	DF
1.13485	3.0709	1.19565	2.07015		Brown-Forsythe test						WT T/T vs. WT T/T FOXO3	0.9841	2.935	-1.951	0.2289	18	18	8.521	68
0.840416	3.02305	1.21671	1.88502		F (DFn, DFd)	5.330 (3, 68)					C/C vs. C/C FOXO3	0.9025	1.648	-0.7456	0.2289	18	18	3.257	68
0.970196	6.61009	0.670767	1.73459		P value	0.0023					WT T/T FOXO3 vs. C/C FOXO3	2.935	1.648	1.287	0.2289	18	18	5.621	68
1.04362	2.51107	0.594445	1.88867		P value summary	**
1.12023	3.29805	0.693878	1.65848		Are SDs significantly different (P < 0.05)?	Yes
0.886762	2.54595	0.819764	1.42134
0.949274	2.62069	0.727816	1.49144		Bartlett's test
1.02992	3.39775	0.691593	1.42608		Bartlett's statistic (corrected)	71.33
					P value	<0.0001
					P value summary	****
					Are SDs significantly different (P < 0.05)?	Yes
					ANOVA table	SS	DF	MS	F (DFn, DFd)	P value
					Treatment (between columns)	47.67	3	15.89	F (3, 68) = 33.69	P<0.0001
					Residual (within columns)	32.07	68	0.4716
					Total	79.74	71
					Data summary
					Number of treatments (columns)	4
					Number of values (total)	72
