# Supplementary material for: Targeting ATP2B1 impairs PI3K/Akt/FOXO signaling and reduces SARS-COV-2 infection and replication
Source: EMBO Rep. 2024 May 30;25(7):12. doi: 10.1038/s44319-024-00164-z (PMC11239940; doi:10.1038/s44319-024-00164-z)
Supplement: Supplementary file 6 — Source data Fig. 4 [file 44319_2024_164_MOESM6_ESM.zip]

Archive with 44 entries (37 files):
- Figure4/
- __MACOSX/._Figure4
- Figure4/Figure4I-EX4H/
- __MACOSX/Figure4/._Figure4I-EX4H
- Figure4/Figure4H-EX4I/
- __MACOSX/Figure4/._Figure4H-EX4I
- Figure4/Figure4D/
- __MACOSX/Figure4/._Figure4D
- Figure4/Figure4C/
- __MACOSX/Figure4/._Figure4C
- Figure4/Figure4E/
- __MACOSX/Figure4/._Figure4E
- Figure4/Figure4F/
- __MACOSX/Figure4/._Figure4F
- Figure4/Figure4I-EX4H/Figure4I-b.tif
- __MACOSX/Figure4/Figure4I-EX4H/._Figure4I-b.tif
- Figure4/Figure4I-EX4H/Figure4I-c.tif
- __MACOSX/Figure4/Figure4I-EX4H/._Figure4I-c.tif
- Figure4/Figure4I-EX4H/Figure4I-a.tif
- __MACOSX/Figure4/Figure4I-EX4H/._Figure4I-a.tif
- Figure4/Figure4I-EX4H/Figure4I-d.tif
- __MACOSX/Figure4/Figure4I-EX4H/._Figure4I-d.tif
- Figure4/Figure4I-EX4H/Figure4I.xlsx
- __MACOSX/Figure4/Figure4I-EX4H/._Figure4I.xlsx
- Figure4/Figure4H-EX4I/figure4H.xlsx
- __MACOSX/Figure4/Figure4H-EX4I/._figure4H.xlsx
- Figure4/Figure4H-EX4I/Figure4H.tif
- __MACOSX/Figure4/Figure4H-EX4I/._Figure4H.tif
- Figure4/Figure4D/Figure4D.tif
- __MACOSX/Figure4/Figure4D/._Figure4D.tif
- Figure4/Figure4D/Figure4D.xlsx
- __MACOSX/Figure4/Figure4D/._Figure4D.xlsx
- Figure4/Figure4C/Figure4C.tif
- __MACOSX/Figure4/Figure4C/._Figure4C.tif
- Figure4/Figure4C/Figure4C.xlsx
- __MACOSX/Figure4/Figure4C/._Figure4C.xlsx
- Figure4/Figure4E/Figure4E.tif
- __MACOSX/Figure4/Figure4E/._Figure4E.tif
- Figure4/Figure4E/Figure4E.xlsx
- __MACOSX/Figure4/Figure4E/._Figure4E.xlsx
- Figure4/Figure4F/figure4F.tif
- __MACOSX/Figure4/Figure4F/._figure4F.tif
- Figure4/Figure4F/Figure4F.xlsx
- __MACOSX/Figure4/Figure4F/._Figure4F.xlsx
