# Supplementary material for: Targeting ATP2B1 impairs PI3K/Akt/FOXO signaling and reduces SARS-COV-2 infection and replication
Source: EMBO Rep. 2024 May 30;25(7):12. doi: 10.1038/s44319-024-00164-z (PMC11239940; doi:10.1038/s44319-024-00164-z)
Supplement: Supplementary file 6 — Source data Fig. 4 [file 44319_2024_164_MOESM6_ESM.zip › Figure4/Figure4I-EX4H/Figure4I.xlsx]

## Sheet: Foglio1
WB-rep 1
	ATP2B1	β-ACTIN
VEHICLE	1786.34	1275.38	1.40062
1 uM #7	6495.67	2775.99	2.33995						ATP2B1
								MEDIA	FOLD	DEV.ST	TEST.T
	N	β-ACTIN					VEHICLE	1.45955	1	0.223361
VEHICLE	7407.82	1275.38	5.8083				1uM #7	2.39427	1.64042	0.132119	0.00336387
1 uM #7	1889.77	2775.99	0.680755
									N
	AKT	β-ACTIN						MEDIA	FOLD	DEV.ST	TEST.T
VEHICLE	22742.8	19888.9	1.14349				VEHICLE	5.94089	1	0.11841
1 uM #7	13471.6	25176.5	0.535088				1uM #7	0.722854	0.121674	0.0366257	2.1196e-07
	p-AKT	β-ACTIN
VEHICLE	20841.7	20888.9	0.997743						AKT
1 uM #7	15349.1	25176.5	0.609658					MEDIA	FOLD	DEV.ST	TEST.T
							VEHICLE	1.17942	1	0.0508114
	NFkB	β-ACTIN					1uM #7	0.515593	0.437158	0.0275696	0.0037704
VEHICLE	20982.2	20888.9	1.00447
1 uM #7	8159.28	25176.5	0.324083						p-AKT
								MEDIA	FOLD	DEV.ST	TEST.T
	p-NFkB	β-ACTIN					VEHICLE	1.02751	1	0.042095
VEHICLE	24638.3	20888.9	1.17949				1uM #7	0.584665	0.569012	0.0353463	0.00761527
1 uM #7	8500.05	25176.5	0.337619
	FOXO3	β-ACTIN							NF-kB
VEHICLE	10212.7	22854.9	0.446848					MEDIA	FOLD	DEV.ST	TEST.T
1 uM #7	21269.5	19945	1.06641				VEHICLE	1.05095	1	0.0499312
							1uM #7	0.436786	0.415612	0.236531	0.011688
	p-FOXO3
VEHICLE	19595.6	20888.9	0.938088						p-NF-kB
1 uM #7	18124.5	25176.5	0.719899					MEDIA	FOLD	DEV.ST	TEST.T
							VEHICLE	1.31942	1	0.134654
	ATP2A1	β-ACTIN					1uM #7	0.460592	0.349085	0.208851	0.00391552
VEHICLE	5809539	17054083	0.340654
1 uM #7	19964116	22639953	0.881809						FOXO3
								MEDIA	FOLD	DEV.ST	TEST.T
							VEHICLE	0.513438	1	0.082709
							1uM #7	0.920248	1.79233	0.147975	0.0141851
WB-rep 2									p-FOXO3
								MEDIA	FOLD	DEV.ST	TEST.T
	ATP2B1	β-ACTIN					VEHICLE	0.78465	1	0.338033
VEHICLE	2215.26	1742.16	1.27156				1uM #7	0.792265	1.00971	0.199796	0.974831
1 uM #7	10392.7	4522.53	2.29798
									ATP2A1
	N	β-ACTIN						MEDIA	FOLD	DEV.ST	TEST.T
VEHICLE	10415.1	1742.16	5.97825				VEHICLE	1.08139	1	0.757538
1 uM #7	3380.13	4522.53	0.747399				1uM #7	2.79926	3.06229	0.239326	0.0108539
	AKT	β-ACTIN
VEHICLE	18057	14857.4	1.21535
1uM #7	16095.6	32444.3	0.496099
	p-AKT	β-ACTIN
VEHICLE	15708.3	14857.4	1.05727
1 uM #7	18158.1	32444.3	0.559671
	NFkB	β-ACTIN
VEHICLE	15520.6	14857.4	1.04464
1 uM #7	9009.25	32444.3	0.277683
	p-NFkB	β-ACTIN
VEHICLE	19770.5	14857.4	1.33068
1 uM #7	11109.6	32444.3	0.34242
	FOXO3	β-ACTIN
VEHICLE	2214.58	4543.23	0.487445
1 uM #7	4782.67	5177.08	0.923815
	p-FOXO3	β-ACTIN
VEHICLE	5894.74	14857.4	0.396755
1 uM #7	20723.3	32444.3	0.638735
	ATP2A1	β-ACTIN
VEHICLE	8902276	16491941	0.539796
1 uM #7	21124903	20525154	1.02922
WB-rep 3
	ATP2B1	β-ACTIN
VEHICLE	2574.34	1508.58	1.70647
1 uM #7	8733.62	3431.82	2.54489
	N	β-ACTIN
VEHICLE	9105.93	1508.58	6.03611
1 uM #7	2540.94	3431.82	0.740406
	AKT	β-ACTIN
VEHICLE	27126.3	13103.6	2.07014
PI-7 1 uM	25480	30474.6	0.836106
	p-AKT	β-ACTIN
VEHICLE	20394.4	13103.6	1.5564
PI-7 1 uM	22400.4	30474.6	0.735052
	NFkB	β-ACTIN
VEHICLE	9310.08	8435.08	1.10373
1 uM #7	18814.1	26551.4	0.708592
	p-NFkB	β-ACTIN
VEHICLE	21452.8	14814.5	1.4481
1 uM #7	17402.5	24799.1	0.701737
	FOXO3
VEHICLE	5211.52	8599.56	0.606021
1 uM #7	5390.58	6996	0.770522
	p-FOXO3	β-ACTIN
VEHICLE	20659.9	20272.6	1.01911
1 uM #7	20779	20408.4	1.01816
	ATP2A1	β-ACTIN
VEHICLE	8902276	16491941	0.539796
1 uM #7	21124903	20525154	1.02922
