# Supplementary material for: Targeting ATP2B1 impairs PI3K/Akt/FOXO signaling and reduces SARS-COV-2 infection and replication
Source: EMBO Rep. 2024 May 30;25(7):12. doi: 10.1038/s44319-024-00164-z (PMC11239940; doi:10.1038/s44319-024-00164-z)
Supplement: Supplementary file 6 — Source data Fig. 4 [file 44319_2024_164_MOESM6_ESM.zip › Figure4/Figure4H-EX4I/figure4H.xlsx]

## Sheet: Foglio1
	Average values of N=3 Technical Replicates
4H	Vehicle	Vehicle	Vehicle	PI-7	PI-7	PI-7	P value (Vehicle vs PI-7)
ATP2B1	0.97609	1.04387	0.98004	1.07276	1.13222	1.32849	0.017532
ATP2A1	0.866127	1.01639	1.11748	2.10408	2.01595	1.75972	0.001559
N	0.885163	1.08677	1.02807	0.849561	0.699494	0.66582	0.0335404
N=3	biological replicates			biological replicates
