# Supplementary material for: Targeting ATP2B1 impairs PI3K/Akt/FOXO signaling and reduces SARS-COV-2 infection and replication
Source: EMBO Rep. 2024 May 30;25(7):12. doi: 10.1038/s44319-024-00164-z (PMC11239940; doi:10.1038/s44319-024-00164-z)
Supplement: Supplementary file 6 — Source data Fig. 4 [file 44319_2024_164_MOESM6_ESM.zip › Figure4/Figure4D/Figure4D.xlsx]

## Sheet: PI8_IC50_figur4d
Vehicle	Vehicle	Vehicle	100uM	100uM	100uM	200uM	200uM	400uM	400uM	600uM	600uM	600uM	800uM	800uM	800uM	1000uM	1000uM	1000uM	1200uM	1200uM	1200uM
0	0	0	0	0	0	0	0	0	0	0	0	0	0	0	0	0	0	0	0	0	0
-0.0395	-0.0715	-0.0652	0.0438	-0.0525	0.0771	0.0564	0.0498	0.0663	-0.0118	0.0235	-0.0487	-0.0327	-0.0131	-0.0354	0.0468	0.0221	0.0512	0.0008	0.0254	0.0289	-0.0086
0.0904	0.0107	-0.0026	-0.0419	0.0921	0.1293	0.0106	0.0973	0.1263	0.0701	0.0881	0.0611	0.0986	0.0249	0.0395	0.0763	0.1087	0.087	0.0429	0.0149	0.0468	-0.0112
0.1139	-0.031	-0.0632	-0.0096	0.0886	0.2557	0.0532	0.155	0.2227	0.1452	0.183	-0.1885	0.1326	0.0171	0.0498	0.1327	0.172	0.1574	0.0869	0.0318	0.0562	-0.0088
0.1509	-0.0043	-0.1053	-0.0501	0.1722	0.2933	0.0311	0.1194	0.2986	0.1498	0.2741	-0.0541	0.1985	-0.0151	0.0877	0.1682	0.1954	0.2434	0.1974	0.077	0.0701	-0.0176
0.2175	0.0217	-0.0085	-0.0002	0.2056	0.358	0.0746	0.1406	0.3417	0.2231	0.3106	0.0083	0.2529	0.0415	0.0883	0.219	0.2996	0.3454	0.1919	0.0614	0.0779	-0.0263				Best-fit values
0.2116	0.0069	0.0196	0.065	0.2405	0.4531	0.0798	0.1319	0.4442	0.2207	0.4146	0.0978	0.2678	0.0464	0.1491	0.2373	0.2984	0.3664	0.2806	0.1223	0.1038	0.0144				Top	3.872
0.2838	0.0629	0.1072	0.0789	0.3111	0.4885	0.125	0.1714	0.4728	0.2801	0.4853	0.1612	0.3301	0.0806	0.1614	0.3033	0.3873	0.4531	0.2876	0.1091	0.141	0.0029				Bottom	1.209
0.311	0.073	0.1289	0.1293	0.3165	0.5463	0.1747	0.2089	0.5365	0.308	0.5242	0.22	0.3565	0.0875	0.2072	0.3138	0.3935	0.4636	0.331	0.1284	0.1565	0.0459				LogIC50	2.526
0.3593	0.1116	0.1731	0.1751	0.3627	0.5675	0.1909	0.2917	0.5631	0.3486	0.568	0.2459	0.3766	0.107	0.2283	0.3427	0.4414	0.5094	0.3525	0.1595	0.2096	0.0481				HillSlope	-7.217
0.4224	0.133	0.1627	0.2481	0.3472	0.6119	0.2749	0.362	0.6108	0.3965	0.5767	0.2341	0.4223	0.0937	0.2314	0.4008	0.4826	0.546	0.4113	0.228	0.2153	0.0753				IC50	335.5
0.4914	0.1909	0.2088	0.2853	0.4082	0.5973	0.3178	0.3968	0.6019	0.4396	0.5871	0.2431	0.4577	0.1309	0.3053	0.3976	0.4566	0.5376	0.4339	0.235	0.205	0.1078				Span	2.663
0.5116	0.2633	0.3049	0.2497	0.4722	0.6101	0.3355	0.3742	0.6103	0.4164	0.5893	0.3037	0.5018	0.1559	0.3011	0.4382	0.5376	0.6001	0.411	0.2329	0.2752	0.0912				95% CI (asymptotic)
0.5231	0.2482	0.2687	0.3361	0.4445	0.6567	0.3373	0.4404	0.6462	0.4432	0.6553	0.2901	0.4873	0.1566	0.3458	0.4503	0.5169	0.5918	0.4638	0.2718	0.2535	0.1345				Top	-58.89 to 66.63
0.5952	0.2923	0.322	0.3253	0.4933	0.6542	0.3977	0.4689	0.6422	0.4951	0.6444	0.293	0.4872	0.1797	0.3525	0.4641	0.5329	0.6076	0.4894	0.3063	0.2865	0.1615				Bottom	0.2435 to 2.174
0.6218	0.3325	0.3783	0.2878	0.5148	0.665	0.3928	0.4391	0.6366	0.5091	0.6572	0.3528	0.5256	0.1904	0.3437	0.4872	0.5649	0.6452	0.4882	0.3033	0.3157	0.1649				LogIC50	-14.17 to 19.22
0.5783	0.3343	0.3855	0.344	0.5204	0.6937	0.3479	0.4803	0.6913	0.4665	0.7171	0.3869	0.4731	0.2184	0.37	0.4785	0.5632	0.6361	0.4986	0.3321	0.3271	0.2038				HillSlope	-1422 to 1408
0.6229	0.3629	0.45	0.3527	0.5466	0.6919	0.3701	0.4587	0.6876	0.4999	0.6722	0.4011	0.5036	0.2486	0.386	0.4703	0.5886	0.6534	0.4897	0.3104	0.339	0.1988				IC50	6.815e-015 to 1.652e+019
0.6262	0.3852	0.4686	0.3717	0.5588	0.705	0.3804	0.4722	0.691	0.4954	0.7012	0.4446	0.5379	0.2695	0.4043	0.4784	0.5851	0.6621	0.4988	0.3335	0.3569	0.233				Span	-60.95 to 66.28
0.6858	0.4281	0.4628	0.3567	0.5801	0.7194	0.431	0.5443	0.6892	0.5412	0.6439	0.3538	0.5454	0.2835	0.3784	0.5109	0.6018	0.6835	0.5174	0.3454	0.3569	0.2242				Goodness of Fit
0.6948	0.4188	0.4566	0.3226	0.5761	0.7292	0.4367	0.5604	0.7286	0.558	0.6448	0.3756	0.5389	0.2691	0.4023	0.5156	0.5891	0.681	0.5398	0.3645	0.3357	0.2573				Degrees of Freedom	6
0.7117	0.4443	0.4493	0.3215	0.5813	0.7299	0.4398	0.5628	0.6981	0.5376	0.6405	0.3981	0.5666	0.297	0.4005	0.525	0.6105	0.6919	0.5362	0.3633	0.366	0.2487				R squared	0.8969
0.7058	0.4556	0.4798	0.3208	0.5852	0.7304	0.4343	0.5238	0.708	0.5415	0.6694	0.4589	0.5846	0.3277	0.4091	0.5404	0.6304	0.6954	0.5327	0.3482	0.3943	0.2553				Adjusted R squared	0.8454
0.6805	0.4579	0.5032	0.3654	0.5878	0.7451	0.4149	0.5214	0.729	0.5103	0.7051	0.4903	0.603	0.3283	0.4132	0.5373	0.6167	0.6942	0.5316	0.3618	0.3929	0.2666				Sum of Squares	1.167
0.6799	0.495	0.4908	0.3776	0.5918	0.736	0.4425	0.5615	0.7441	0.5067	0.6854	0.4658	0.6002	0.3227	0.4158	0.5497	0.6316	0.7087	0.5419	0.3888	0.3769	0.2823
0.7227	0.4953	0.5023	0.3569	0.6058	0.713	0.4336	0.538	0.7126	0.5424	0.7207	0.5207	0.5984	0.3517	0.4355	0.5465	0.6337	0.7043	0.524	0.3509	0.4104	0.2913
0.6713	0.4483	0.4664	0.3983	0.5708	0.788	0.4796	0.5974	0.7554	0.5361	0.7238	0.4892	0.5417	0.3233	0.461	0.5249	0.6071	0.6745	0.5562	0.3996	0.4233	0.3225
0.7283	0.4931	0.4964	0.3843	0.6189	0.7339	0.4786	0.6051	0.7267	0.5302	0.6803	0.4311	0.587	0.3247	0.4362	0.5574	0.6333	0.6916	0.5646	0.4023	0.3941	0.3131
0.6755	0.4829	0.4783	0.4078	0.578	0.7796	0.4795	0.6227	0.7698	0.5315	0.7072	0.4886	0.578	0.3455	0.4698	0.5273	0.6104	0.6896	0.5528	0.3927	0.4291	0.3236
0.6841	0.4682	0.522	0.4191	0.5731	0.7984	0.4629	0.5908	0.7654	0.5554	0.7214	0.5185	0.6066	0.3665	0.4658	0.5305	0.6361	0.7015	0.5381	0.3763	0.4447	0.332
0.7539	0.485	0.4878	0.3662	0.6059	0.7871	0.5157	0.6293	0.7696	0.5796	0.676	0.4477	0.5861	0.3358	0.4719	0.5365	0.6115	0.6891	0.5556	0.4095	0.4349	0.335
0.6606	0.4864	0.5088	0.4222	0.5929	0.7874	0.4802	0.586	0.7727	0.5356	0.7383	0.5469	0.5915	0.3673	0.4765	0.5276	0.6266	0.6989	0.5553	0.3905	0.4547	0.3344
0.7361	0.5125	0.5129	0.3843	0.6101	0.7731	0.4972	0.6442	0.7647	0.5746	0.6683	0.4791	0.5926	0.3594	0.4424	0.5858	0.6475	0.7252	0.5682	0.4056	0.4358	0.3189
0.7575	0.5215	0.5294	0.3798	0.6223	0.7703	0.4951	0.6271	0.7657	0.564	0.6681	0.4501	0.5986	0.3594	0.4605	0.5649	0.6483	0.7154	0.5679	0.4223	0.4311	0.3343
0.6865	0.5752	0.5478	0.4095	0.63	0.7756	0.4838	0.5626	0.776	0.5211	0.7038	0.5443	0.6209	0.3787	0.4748	0.5572	0.6366	0.7231	0.5454	0.3864	0.4608	0.3474
0.6906	0.5433	0.5613	0.3887	0.5885	0.8037	0.4751	0.5901	0.78	0.5591	0.7087	0.5496	0.6091	0.3956	0.4595	0.584	0.6647	0.7259	0.5461	0.3797	0.4633	0.3301
0.7745	0.5808	0.543	0.3767	0.636	0.7662	0.5301	0.6328	0.754	0.5714	0.675	0.4872	0.6063	0.3747	0.4556	0.5992	0.6539	0.7275	0.5638	0.4222	0.4521	0.3272
0.6937	0.5464	0.5473	0.3912	0.5818	0.8206	0.5124	0.632	0.7893	0.5559	0.7237	0.5406	0.5848	0.3843	0.4973	0.5596	0.6253	0.7037	0.566	0.4079	0.4523	0.3553
0.7604	0.5916	0.5388	0.3723	0.6367	0.7837	0.5291	0.6337	0.7638	0.5799	0.6753	0.5055	0.6209	0.3717	0.4827	0.5785	0.6463	0.7053	0.58	0.4339	0.4332	0.3627
0.6898	0.5934	0.5824	0.4167	0.6101	0.8031	0.492	0.5916	0.7934	0.5506	0.7005	0.5628	0.6255	0.4075	0.4834	0.5911	0.6539	0.7236	0.5454	0.3775	0.4692	0.351
0.7623	0.595	0.5437	0.3512	0.626	0.7974	0.5433	0.6598	0.793	0.5728	0.6812	0.5013	0.5988	0.3844	0.4735	0.5895	0.6495	0.717	0.5864	0.4239	0.4528	0.3642
0.7035	0.6119	0.5569	0.3773	0.5888	0.8174	0.5293	0.6003	0.7909	0.5595	0.7171	0.5664	0.6207	0.4068	0.489	0.5693	0.6522	0.7171	0.5421	0.3938	0.4734	0.3702
0.7107	0.5938	0.5754	0.3849	0.601	0.8187	0.5126	0.6251	0.7877	0.5645	0.7098	0.5681	0.6054	0.4059	0.4966	0.5726	0.6556	0.7269	0.5546	0.4118	0.4802	0.382
0.699	0.5991	0.558	0.4345	0.6214	0.8013	0.5481	0.6326	0.7848	0.5375	0.7234	0.5695	0.5848	0.4007	0.5016	0.5689	0.6209	0.697	0.5751	0.4227	0.4724	0.3756
0.7022	0.5928	0.5877	0.4076	0.611	0.8105	0.5179	0.628	0.7942	0.5668	0.7194	0.5885	0.6102	0.418	0.4945	0.5876	0.6585	0.7127	0.5605	0.4001	0.4805	0.3609
0.7943	0.6408	0.5989	0.4183	0.6607	0.767	0.521	0.599	0.7634	0.5792	0.7197	0.5602	0.6333	0.4182	0.4713	0.6214	0.679	0.7363	0.5697	0.4049	0.4827	0.3607
0.7786	0.6457	0.5829	0.411	0.6652	0.7709	0.5319	0.6605	0.7511	0.5697	0.6743	0.5492	0.6267	0.3996	0.4935	0.5972	0.6484	0.712	0.5886	0.4523	0.4555	0.3889
0.6985	0.6201	0.5909	0.4134	0.6184	0.8352	0.5746	0.6416	0.7971	0.5697	0.7243	0.6119	0.595	0.4182	0.5047	0.593	0.6431	0.7089	0.5875	0.4261	0.4701	0.3895
0.7905	0.6432	0.6075	0.3919	0.6722	0.7877	0.5683	0.6609	0.7773	0.5825	0.672	0.5429	0.6067	0.3958	0.5077	0.6109	0.643	0.7048	0.5986	0.4531	0.4453	0.3738
0.786	0.6688	0.649	0.4249	0.6765	0.7675	0.5287	0.6089	0.7445	0.5568	0.708	0.5874	0.6345	0.4163	0.472	0.6274	0.6733	0.7222	0.5986	0.4487	0.4612	0.3713
0.7722	0.6359	0.6088	0.4018	0.6275	0.8442	0.5789	0.6575	0.7834	0.5981	0.6999	0.5595	0.5926	0.4111	0.5087	0.5914	0.6466	0.6966	0.5917	0.4238	0.4554	0.3967
0.7353	0.6517	0.6212	0.4266	0.63	0.8344	0.5557	0.6715	0.7901	0.5938	0.6865	0.5559	0.6218	0.4091	0.4802	0.6177	0.6528	0.7072	0.5991	0.4604	0.4627	0.4022
0.7479	0.6741	0.6725	0.4569	0.6679	0.7969	0.5292	0.5954	0.7455	0.5499	0.7253	0.5843	0.6435	0.4369	0.4688	0.6383	0.6921	0.7244	0.5904	0.4448	0.4824	0.3803
0.781	0.6856	0.6591	0.4436	0.6864	0.7791	0.5253	0.6063	0.7387	0.5613	0.6987	0.6025	0.6449	0.4511	0.4904	0.6325	0.6955	0.7296	0.5785	0.4185	0.4902	0.3716
0.7579	0.6749	0.6527	0.461	0.678	0.8044	0.5644	0.6476	0.7646	0.5464	0.7147	0.6229	0.6011	0.4542	0.4929	0.6305	0.698	0.728	0.5762	0.4247	0.5102	0.3826
0.7583	0.6866	0.6784	0.4629	0.6775	0.8121	0.5399	0.6008	0.7537	0.5378	0.7215	0.6105	0.64	0.4485	0.4988	0.6253	0.6847	0.7403	0.5759	0.421	0.4985	0.4041
0.7504	0.7031	0.6917	0.4639	0.6588	0.8223	0.5509	0.5915	0.7529	0.5453	0.7258	0.6106	0.6499	0.4561	0.4768	0.647	0.6856	0.7378	0.5821	0.436	0.5062	0.3986
0.7916	0.7029	0.6476	0.41	0.6477	0.8531	0.6085	0.6597	0.7731	0.6009	0.6856	0.5756	0.6052	0.4332	0.5161	0.6213	0.6543	0.702	0.6144	0.4653	0.4951	0.421
0.7542	0.6849	0.6626	0.453	0.6387	0.8488	0.6045	0.6587	0.7934	0.6001	0.7155	0.6142	0.5885	0.4363	0.5179	0.624	0.6587	0.7191	0.6189	0.4605	0.4663	0.4199
0.7765	0.701	0.6624	0.4415	0.6463	0.8535	0.6198	0.6614	0.774	0.5977	0.7027	0.6011	0.5981	0.4508	0.5161	0.6169	0.6779	0.7146	0.5928	0.4494	0.5052	0.43
0.7719	0.7001	0.703	0.468	0.689	0.8522	0.5758	0.6367	0.768	0.5542	0.725	0.6189	0.6251	0.455	0.5318	0.6178	0.6807	0.7079	0.596	0.4391	0.4739	0.4293
0.8273	0.7256	0.7124	0.4369	0.6929	0.8279	0.6	0.6532	0.7529	0.6036	0.6954	0.5686	0.6336	0.4436	0.5267	0.634	0.6601	0.7111	0.6189	0.4662	0.4717	0.4211
0.9994	1.0701	1.0648	0.9341	0.9785	0.9219	1.0868	0.8788	0.9503	1.001	0.8238	0.8475	0.9689	1.0126	1.0269	1.0295	1.1005	1.123	1.0305	1.0093	1.1517	1.114
1	1	1	1	1	1	1	1	1	1	1	1	1	1	1	1	1	1	1	1	1	1
1.0119	0.9789	0.9528	0.8705	0.9878	0.946	1.0112	1.205	1.0389	1.0334	1.1065	1.1199	1.0277	0.923	0.982	0.9946	0.9989	0.9793	0.9502	0.9229	0.9987	0.9833
1.0553	0.9251	0.905	0.7453	0.9635	0.9784	1.0224	1.1214	1.0874	1.0035	1.2327	1.1923	1.0964	0.9208	0.9332	1.0386	1.0536	1.019	0.9515	0.9455	1.0108	0.9948
0.9342	0.8914	0.8754	0.7527	0.9725	0.9739	1.0038	1.0138	1.0724	1.0221	1.177	1.1661	1.085	0.8972	0.9761	1.0074	1.031	0.9879	0.9873	0.9457	1.0673	1.055
0.9979	0.8798	0.8619	0.6924	0.9223	1.0068	0.999	0.9718	1.1125	0.9658	1.2471	1.2426	1.0588	0.9541	0.9739	1.0456	1.094	1.0295	0.9552	0.9642	1.068	1.073
0.8975	0.8376	0.8264	0.7211	0.9324	0.9793	0.9692	0.9117	1.1112	0.977	1.1898	1.1771	1.1292	0.9111	1.0165	1.0321	1.083	1.028	0.9951	1.0142	1.0477	1.1235
0.8982	0.8205	0.8044	0.7468	0.9083	1.0222	0.9786	0.9087	1.0984	0.9171	1.2285	1.2184	1.139	0.9289	1.0197	1.0687	1.1174	1.0567	1.0008	1.0583	1.0167	1.1431
0.848	0.8396	0.8218	0.746	0.9191	0.9715	0.9973	0.9458	1.0974	0.9425	1.2069	1.1473	1.129	0.9347	1.0383	1.0611	1.1104	1.048	1.0022	1.0603	1.0194	1.1739
0.9152	0.8257	0.8254	0.7189	0.8985	1.0101	0.9779	0.9247	1.1181	0.9196	1.2465	1.204	1.1335	0.9631	1.0007	1.0912	1.1225	1.0703	0.9833	1.1155	1.0142	1.1819
0.8604	0.8556	0.8477	0.6981	0.925	1.0023	1.0326	0.9732	1.1454	0.955	1.2145	1.1347	1.0957	0.9572	1.0311	1.0559	1.0721	1.0463	0.9884	1.0718	1.0252	1.2059
0.8468	0.8608	0.8436	0.7313	0.9246	0.9846	1.0309	0.9873	1.1326	0.9692	1.2073	1.1343	1.062	0.9534	1.0347	1.0724	1.1072	1.0844	1.0213	1.0878	1.0335	1.2178
0.8452	0.8295	0.8484	0.7644	0.9471	1.0066	1.0335	0.9428	1.0891	0.9312	1.2021	1.0958	1.1106	0.9685	1.0301	1.0641	1.1186	1.0731	1.0204	1.081	1.0389	1.2231
0.8326	0.8662	0.8821	0.7308	0.9455	0.9682	1.0596	0.9854	1.1381	0.9772	1.2435	1.1705	1.0503	0.9967	1.0082	1.0622	1.1228	1.103	0.9905	1.0784	1.0453	1.2175
0.8403	0.8433	0.847	0.7915	0.9615	0.9891	1.0268	0.9316	1.0789	0.9588	1.2289	1.1535	1.1136	0.9908	1.031	1.0883	1.1732	1.1318	1.0393	1.1119	1.033	1.2571
0.822	0.8557	0.865	0.7901	0.9535	0.9624	1.0601	0.9472	1.1076	0.9725	1.2237	1.1422	1.1054	0.9894	1.0311	1.0903	1.1777	1.1604	1.0526	1.105	1.0317	1.2637
0.8976	0.905	0.9066	0.7627	0.9227	1.0403	1.0612	1.0005	1.1529	0.9405	1.2983	1.2279	1.1154	1.0269	1.0167	1.1071	1.1746	1.1414	1.0099	1.111	1.0689	1.2547
0.8442	0.8773	0.9008	0.809	0.9654	0.9802	1.0975	1.0038	1.1251	0.9711	1.2213	1.1613	1.0954	1.0133	1.0431	1.079	1.1852	1.1469	1.0765	1.1049	1.0397	1.2925
0.8885	0.8984	0.9026	0.8188	0.9421	1.0191	1.0713	0.9727	1.1339	0.964	1.2844	1.2121	1.101	1.0192	1.0378	1.1171	1.2128	1.1708	1.0852	1.1151	1.0415	1.3034
0.8981	0.929	0.9065	0.8226	0.9081	1.0445	1.0713	0.9937	1.1588	0.9495	1.2872	1.2541	1.096	1.0237	1.0497	1.1206	1.2174	1.1774	1.0987	1.1207	1.0358	1.3079
0.8567	0.9294	0.958	0.7929	0.9266	1.0156	1.1448	1.0612	1.1867	0.995	1.3044	1.2675	1.0698	1.0535	1.0275	1.1212	1.2106	1.1876	1.0641	1.1238	1.0764	1.2815
0.9209	0.9734	0.9683	0.8357	0.9287	1.0326	1.1188	1.0622	1.1742	0.9803	1.3273	1.2999	1.1038	1.0731	1.0287	1.143	1.2298	1.1937	1.0528	1.1456	1.0862	1.2929
0.9304	0.965	0.9708	0.8118	0.9391	1.0563	1.1357	1.0412	1.1915	0.9766	1.3275	1.3056	1.1389	1.0722	1.0377	1.1606	1.2647	1.2165	1.0669	1.1636	1.0749	1.3105
0.8783	0.9651	0.971	0.8297	0.9632	1.0261	1.1761	1.1086	1.2159	1.0211	1.3234	1.3084	1.0815	1.0832	1.0513	1.1475	1.2379	1.2161	1.0817	1.1451	1.0993	1.3242
0.9158	0.9539	0.9519	0.8879	0.9797	1.0412	1.1583	1.0492	1.1635	1.0008	1.3021	1.3061	1.1492	1.059	1.0921	1.141	1.2528	1.2093	1.1269	1.165	1.0723	1.3614
0.9393	0.9729	1.0167	0.8755	0.9719	1.0476	1.1591	1.0732	1.193	0.9905	1.3603	1.3566	1.1576	1.0816	1.0411	1.1755	1.2748	1.2421	1.0866	1.201	1.0943	1.3409
0.9146	0.997	1.013	0.8781	0.9852	1.0582	1.1671	1.0875	1.1894	1.0188	1.371	1.3717	1.1534	1.1017	1.0554	1.1896	1.285	1.2456	1.1201	1.1985	1.0931	1.3773
0.8863	0.9708	0.9968	0.8916	0.9967	1.0344	1.2229	1.1284	1.2385	1.0682	1.3338	1.3337	1.1464	1.0826	1.1001	1.1528	1.2524	1.2233	1.1427	1.16	1.1413	1.374
0.9701	1.0297	1.0342	0.898	0.9553	1.0954	1.2296	1.1472	1.2597	1.0192	1.3798	1.4144	1.1394	1.1081	1.0503	1.196	1.2988	1.2645	1.1069	1.206	1.1495	1.3772
0.9413	1.024	1.0246	0.8782	0.9819	1.0811	1.2453	1.1609	1.2644	1.0385	1.3665	1.4113	1.1532	1.1019	1.083	1.1859	1.284	1.2614	1.1222	1.1974	1.1771	1.3852
0.9379	1.0102	1.0216	0.9313	1.0134	1.0697	1.2313	1.1327	1.2354	1.0732	1.3501	1.3796	1.1702	1.0954	1.1211	1.1784	1.2952	1.2698	1.172	1.2104	1.1754	1.4179
0.9343	1.0078	1.0476	0.9475	1.0279	1.0835	1.217	1.1221	1.2374	1.0694	1.3914	1.419	1.2036	1.1076	1.1021	1.1951	1.3207	1.2788	1.173	1.2177	1.1658	1.4297
0.9882	1.0729	1.0804	0.9283	0.9854	1.1123	1.2269	1.1527	1.2592	1.0241	1.4252	1.4405	1.1945	1.131	1.0752	1.2381	1.3351	1.2932	1.1488	1.2496	1.2012	1.4063
0.9959	1.0873	1.1012	0.935	1.0051	1.1269	1.2416	1.1796	1.2857	1.0392	1.4379	1.4661	1.1996	1.154	1.0796	1.2384	1.3349	1.2905	1.1423	1.2435	1.211	1.428
1.0161	1.0885	1.0951	0.9648	1.0035	1.1391	1.2291	1.1388	1.2895	1.0526	1.4261	1.4726	1.2156	1.1457	1.0848	1.2358	1.3536	1.2984	1.1636	1.2499	1.1909	1.4435
0.9919	1.0682	1.0646	0.9476	1.021	1.1373	1.2985	1.2086	1.3051	1.085	1.4238	1.4844	1.1742	1.1261	1.1416	1.2152	1.2998	1.2584	1.1978	1.1996	1.2357	1.467
0.9641	1.0555	1.0959	1	1.0587	1.1105	1.2821	1.1749	1.2799	1.1039	1.4191	1.4396	1.2136	1.1297	1.139	1.2374	1.3342	1.2754	1.2154	1.2366	1.2368	1.475
0.9519	1.0964	1.0936	0.9848	1.0703	1.1221	1.325	1.2155	1.3255	1.1038	1.3999	1.461	1.2069	1.1339	1.137	1.2375	1.3545	1.2917	1.2229	1.2398	1.2356	1.4876
1.0175	1.1038	1.1168	1.023	1.0762	1.1464	1.2938	1.1681	1.2738	1.1082	1.4297	1.4874	1.2498	1.1466	1.1445	1.233	1.3555	1.2704	1.242	1.255	1.2445	1.4949
1.0393	1.1394	1.1585	1.0109	1.0414	1.1736	1.2776	1.2208	1.3072	1.0676	1.4625	1.5093	1.2435	1.1651	1.1053	1.2754	1.3841	1.3064	1.2062	1.2873	1.2431	1.4638
0.9892	1.103	1.1163	1.0374	1.0922	1.1343	1.3308	1.207	1.3287	1.1296	1.4271	1.4647	1.2477	1.1577	1.1526	1.2507	1.3545	1.2924	1.2392	1.2468	1.2166	1.5126
0.9872	1.1485	1.1596	1.0157	1.0844	1.145	1.3332	1.2688	1.3664	1.1279	1.476	1.5427	1.2339	1.1889	1.1245	1.2674	1.3795	1.3148	1.1932	1.2934	1.2296	1.483
0.9794	1.1504	1.1639	1.0607	1.1079	1.1529	1.3559	1.2227	1.344	1.1349	1.4427	1.4913	1.2351	1.1772	1.16	1.2561	1.3768	1.2971	1.2572	1.2502	1.2635	1.5189
1.0613	1.1832	1.1822	1.0806	1.1101	1.1934	1.332	1.2388	1.3137	1.1172	1.508	1.5647	1.2584	1.181	1.1304	1.294	1.4225	1.3326	1.2372	1.2971	1.2563	1.5056
1.0908	1.1907	1.1958	1.0495	1.0903	1.2119	1.3504	1.2139	1.3338	1.0869	1.5187	1.563	1.2734	1.1659	1.1719	1.2656	1.396	1.328	1.2624	1.2582	1.2407	1.5334
1.0049	1.151	1.1598	1.0636	1.1117	1.1825	1.4043	1.2955	1.3634	1.1416	1.5088	1.5803	1.227	1.1875	1.1747	1.2655	1.3748	1.3142	1.253	1.2431	1.289	1.5361
1.0591	1.1744	1.1807	1.1042	1.149	1.1825	1.3868	1.2604	1.3352	1.1525	1.4828	1.5325	1.2743	1.1956	1.1712	1.2703	1.3977	1.3087	1.2631	1.2574	1.278	1.5323
1.0956	1.229	1.2243	1.118	1.1308	1.2144	1.3562	1.2445	1.3487	1.1358	1.5369	1.5965	1.2971	1.1903	1.1708	1.3021	1.4322	1.3499	1.2631	1.2936	1.2593	1.5485
1.073	1.2086	1.1899	1.1107	1.1517	1.2038	1.4185	1.2845	1.357	1.168	1.4977	1.5276	1.2728	1.2212	1.1767	1.2816	1.4053	1.3462	1.2602	1.2803	1.2985	1.5299
1.0684	1.2438	1.2435	1.0854	1.1162	1.2422	1.3944	1.2928	1.3882	1.1452	1.5603	1.6103	1.3019	1.2317	1.1575	1.3079	1.4452	1.3668	1.2482	1.3019	1.296	1.5234
1.069	1.2724	1.2446	1.1016	1.1164	1.2574	1.4309	1.3051	1.4104	1.1436	1.5792	1.6224	1.2931	1.2338	1.1569	1.3281	1.456	1.3742	1.2615	1.3295	1.2652	1.5639
1.125	1.2692	1.2572	1.1634	1.1593	1.2484	1.3934	1.2599	1.3613	1.1282	1.5548	1.5899	1.3063	1.236	1.1519	1.3278	1.4664	1.395	1.2666	1.3193	1.2965	1.5454
1.0462	1.253	1.2476	1.1268	1.1385	1.2327	1.4349	1.325	1.4179	1.1777	1.5753	1.6472	1.2787	1.2618	1.1766	1.3264	1.4506	1.3869	1.2496	1.3206	1.2743	1.5374
1.1512	1.2879	1.2836	1.1557	1.1316	1.2497	1.4086	1.2791	1.3798	1.1271	1.5973	1.6362	1.3175	1.2191	1.2191	1.3196	1.4452	1.3626	1.3041	1.3113	1.302	1.5806
1.0997	1.243	1.2746	1.1638	1.167	1.2139	1.459	1.3293	1.3945	1.2037	1.5189	1.5778	1.3152	1.2329	1.2107	1.302	1.4325	1.3467	1.2869	1.2979	1.306	1.5566
1.083	1.2445	1.2818	1.1363	1.1637	1.2208	1.4736	1.3557	1.4463	1.209	1.5916	1.6584	1.2866	1.2553	1.2069	1.3147	1.4467	1.3902	1.2806	1.3144	1.3222	1.5558
1.0757	1.2743	1.2634	1.1863	1.1937	1.2149	1.4675	1.3878	1.4419	1.2163	1.5759	1.6736	1.2981	1.24	1.214	1.3216	1.4371	1.3668	1.2844	1.3053	1.3359	1.5624
1.0812	1.2925	1.3002	1.1741	1.1684	1.2689	1.4764	1.3673	1.4603	1.1994	1.615	1.6467	1.3269	1.2657	1.2067	1.3268	1.459	1.3917	1.2938	1.3292	1.3251	1.5607
1.1	1.3145	1.3045	1.1475	1.1589	1.2709	1.4666	1.3723	1.4582	1.1995	1.6244	1.6934	1.3156	1.2693	1.1903	1.3475	1.4951	1.4024	1.2797	1.3492	1.2912	1.556
1.1129	1.3054	1.3138	1.1688	1.1702	1.2829	1.4879	1.4079	1.4625	1.2174	1.6212	1.7219	1.3156	1.2659	1.2173	1.3417	1.4592	1.3835	1.3019	1.311	1.3254	1.5672
1.1285	1.3061	1.309	1.1909	1.2064	1.2436	1.5004	1.4009	1.4623	1.2202	1.6047	1.6699	1.3135	1.2747	1.1988	1.369	1.4962	1.4135	1.2863	1.3487	1.3253	1.583
1.1304	1.3064	1.3285	1.2039	1.2055	1.2735	1.5207	1.3999	1.4534	1.2129	1.6261	1.7095	1.3369	1.2716	1.2081	1.3575	1.4911	1.4136	1.2994	1.3437	1.3365	1.5785
1.1714	1.3741	1.3769	1.2114	1.1955	1.3029	1.4863	1.3566	1.4609	1.2119	1.654	1.6985	1.3828	1.2712	1.2029	1.3906	1.5125	1.4127	1.3301	1.3659	1.3052	1.616
1.1558	1.3383	1.3558	1.2159	1.2093	1.2584	1.5395	1.4272	1.4717	1.2428	1.6327	1.7226	1.3386	1.2855	1.2083	1.3853	1.5141	1.4181	1.306	1.3581	1.3345	1.5876
1.1765	1.358	1.3649	1.2565	1.2516	1.2589	1.5223	1.3785	1.4639	1.2649	1.583	1.6458	1.3585	1.2796	1.2352	1.358	1.4896	1.4029	1.3238	1.3316	1.3494	1.6132
1.2135	1.3859	1.4029	1.2567	1.2025	1.3235	1.5038	1.4028	1.469	1.2125	1.6535	1.7234	1.3915	1.2938	1.2095	1.3938	1.5115	1.4404	1.3206	1.3661	1.319	1.6404
1.1746	1.3733	1.3764	1.2685	1.2666	1.2624	1.5602	1.4404	1.4782	1.2656	1.6532	1.7157	1.3488	1.2872	1.2492	1.3604	1.4947	1.4255	1.3352	1.3541	1.3613	1.6087
1.1491	1.3856	1.3961	1.2415	1.2347	1.3069	1.5698	1.4497	1.4932	1.2602	1.7014	1.7594	1.3629	1.3033	1.2088	1.4057	1.5328	1.4369	1.3014	1.3679	1.326	1.617
1.228	1.4231	1.4136	1.2583	1.2144	1.3317	1.5207	1.4381	1.4839	1.2358	1.6924	1.7709	1.404	1.3018	1.2003	1.4141	1.5431	1.458	1.2983	1.3802	1.329	1.6334
1.2601	1.4414	1.4304	1.2848	1.2705	1.3152	1.5422	1.4339	1.4517	1.2401	1.6869	1.7586	1.3983	1.3015	1.2445	1.4037	1.5428	1.436	1.3427	1.3786	1.3561	1.6575
1.2427	1.4459	1.4337	1.3097	1.2686	1.3312	1.5308	1.3898	1.4588	1.2248	1.687	1.7252	1.4228	1.3243	1.2351	1.4136	1.5522	1.4452	1.3192	1.3949	1.317	1.6267
1.2331	1.4334	1.4014	1.3182	1.2755	1.2993	1.5809	1.4749	1.5275	1.2964	1.7018	1.7589	1.3802	1.3075	1.2428	1.4029	1.5378	1.4484	1.3173	1.3806	1.373	1.6249
1.259	1.4584	1.4332	1.3031	1.2431	1.365	1.582	1.4764	1.5005	1.2388	1.7176	1.7763	1.4089	1.3258	1.2267	1.4247	1.547	1.4638	1.3254	1.3978	1.3348	1.6389
1.2142	1.4493	1.4459	1.2899	1.2593	1.3191	1.6107	1.4808	1.5387	1.2921	1.7028	1.8077	1.3982	1.3287	1.2316	1.4231	1.5692	1.4651	1.3201	1.3979	1.3606	1.6297
1.2399	1.4693	1.4932	1.3406	1.3035	1.3117	1.5757	1.4389	1.5238	1.3141	1.6824	1.7447	1.4156	1.3122	1.28	1.4078	1.5485	1.4225	1.3572	1.3646	1.3779	1.6772
1.2965	1.4794	1.4912	1.3403	1.2978	1.3618	1.5674	1.4264	1.5131	1.2834	1.6623	1.752	1.4145	1.3142	1.2819	1.3945	1.5421	1.4385	1.3654	1.3701	1.3663	1.6812
1.3024	1.4996	1.517	1.3357	1.2808	1.3861	1.5826	1.4528	1.5312	1.2649	1.7041	1.7994	1.4441	1.3315	1.2392	1.4446	1.5714	1.466	1.3389	1.4098	1.3698	1.6808
1.2717	1.5109	1.4903	1.3007	1.2711	1.3906	1.6198	1.5032	1.5368	1.2543	1.7333	1.8384	1.4133	1.3388	1.2416	1.4434	1.5806	1.4573	1.3403	1.4028	1.3832	1.6562
1.2644	1.4977	1.4778	1.3323	1.2732	1.3826	1.6425	1.526	1.5521	1.2907	1.7432	1.8198	1.4069	1.3389	1.2734	1.43	1.5686	1.4808	1.3416	1.4028	1.3795	1.6468
1.3307	1.5295	1.5164	1.3712	1.3073	1.3997	1.6285	1.4813	1.5212	1.2799	1.7402	1.832	1.4331	1.3405	1.2454	1.4464	1.5911	1.4781	1.3325	1.4179	1.3607	1.6851
1.3302	1.5225	1.5453	1.3925	1.3269	1.3685	1.6271	1.4724	1.5415	1.3228	1.6979	1.7519	1.4305	1.3243	1.2932	1.4441	1.5798	1.4768	1.3856	1.41	1.3544	1.6975
1.3169	1.5164	1.541	1.3881	1.3257	1.3893	1.6254	1.4582	1.5339	1.3203	1.7146	1.7671	1.4552	1.3225	1.3072	1.4405	1.5684	1.4497	1.3971	1.3889	1.3989	1.6999
1.3382	1.5591	1.553	1.3921	1.3049	1.4029	1.636	1.4912	1.5389	1.3002	1.7583	1.8294	1.454	1.3383	1.2762	1.4628	1.6095	1.4702	1.3727	1.4158	1.3546	1.6872
1.272	1.5206	1.5118	1.3506	1.3067	1.3895	1.6898	1.5467	1.5829	1.3166	1.7437	1.8343	1.4285	1.3468	1.2866	1.4344	1.5921	1.4964	1.3577	1.4222	1.397	1.6601
1.3331	1.5457	1.5568	1.3911	1.2928	1.439	1.667	1.531	1.5852	1.2998	1.7671	1.85	1.4787	1.3402	1.2762	1.4548	1.6068	1.4862	1.3849	1.4217	1.3894	1.702
1.3132	1.5841	1.5714	1.3798	1.2986	1.4175	1.6643	1.5301	1.5911	1.3328	1.7748	1.8845	1.4829	1.359	1.2679	1.47	1.6193	1.4956	1.3634	1.4308	1.3925	1.6789
1.3651	1.6045	1.5625	1.4336	1.3799	1.4311	1.6838	1.5341	1.5554	1.3426	1.7239	1.7889	1.4578	1.3551	1.2914	1.4371	1.5922	1.4924	1.3864	1.4073	1.4092	1.6562
1.3785	1.6006	1.5772	1.4265	1.3309	1.4345	1.691	1.5437	1.5726	1.3088	1.7976	1.8592	1.4767	1.3694	1.2763	1.4657	1.6163	1.5089	1.3795	1.4321	1.4114	1.6649
1.2816	1.5941	1.6031	1.3868	1.3363	1.4396	1.7082	1.5438	1.6	1.3358	1.7995	1.8715	1.4879	1.3533	1.2959	1.467	1.6106	1.4844	1.3998	1.4343	1.4186	1.7223
1.3512	1.6246	1.6174	1.4029	1.3443	1.4506	1.6917	1.522	1.5982	1.3288	1.7838	1.8611	1.4859	1.3698	1.2748	1.4819	1.624	1.5105	1.3744	1.4431	1.3912	1.7031
1.3062	1.5889	1.5982	1.4399	1.3556	1.4123	1.7297	1.5713	1.6267	1.3544	1.7575	1.8583	1.4518	1.364	1.303	1.4387	1.5751	1.5015	1.4127	1.3935	1.4332	1.6828
1.3858	1.6167	1.6055	1.4641	1.387	1.4324	1.7238	1.5745	1.597	1.3666	1.7596	1.8497	1.4538	1.3491	1.3341	1.4542	1.5767	1.4863	1.4179	1.4113	1.4282	1.7213
1.3814	1.6455	1.6062	1.4558	1.3625	1.4544	1.7292	1.57	1.6028	1.3019	1.7849	1.9363	1.4834	1.374	1.2933	1.4728	1.6125	1.523	1.3749	1.425	1.4239	1.6842
1.3555	1.6244	1.6067	1.452	1.3899	1.4147	1.7541	1.5839	1.6427	1.3884	1.7681	1.8637	1.4686	1.3703	1.3158	1.4697	1.622	1.5337	1.3897	1.4245	1.4321	1.6806
1.344	1.666	1.6494	1.4261	1.369	1.4552	1.7507	1.6177	1.6471	1.3605	1.8143	1.9143	1.5025	1.3834	1.2825	1.4902	1.6321	1.5141	1.3653	1.4521	1.431	1.6847
1.4227	1.6923	1.6327	1.4737	1.4112	1.4584	1.7321	1.5392	1.5954	1.3575	1.7809	1.833	1.5036	1.3558	1.3327	1.4582	1.5972	1.5088	1.4052	1.4039	1.4476	1.7052
1.365	1.6691	1.6669	1.4419	1.3693	1.4815	1.7662	1.5899	1.6512	1.3703	1.8114	1.9229	1.5142	1.3688	1.3247	1.4994	1.6421	1.505	1.4142	1.4503	1.4331	1.7337
1.4041	1.6416	1.6381	1.5052	1.405	1.4362	1.7748	1.6386	1.6665	1.4003	1.8034	1.9258	1.4553	1.382	1.3194	1.4945	1.653	1.5365	1.3888	1.4397	1.4368	1.6871
1.3426	1.6586	1.6416	1.4538	1.3986	1.4693	1.7866	1.6341	1.6784	1.3953	1.8278	1.9485	1.4704	1.3915	1.2989	1.5166	1.661	1.5276	1.3773	1.456	1.4084	1.7122
1.3504	1.6639	1.6352	1.4668	1.39	1.5094	1.805	1.6449	1.6693	1.3836	1.8229	1.9377	1.464	1.3952	1.3255	1.4786	1.6505	1.5313	1.4046	1.4388	1.4514	1.6848
1.4211	1.6642	1.6591	1.5146	1.4222	1.4531	1.7889	1.6433	1.6795	1.414	1.8214	1.9563	1.4764	1.3983	1.3006	1.5138	1.6597	1.5388	1.3938	1.4534	1.4308	1.7031
1.3597	1.6767	1.6537	1.4772	1.3948	1.5072	1.8047	1.6251	1.6722	1.3977	1.825	1.9694	1.5091	1.398	1.2928	1.5218	1.6745	1.5386	1.3975	1.4657	1.4204	1.6975
1.3948	1.6909	1.6905	1.4936	1.4158	1.4819	1.8177	1.6266	1.6778	1.404	1.852	1.944	1.5128	1.3929	1.3082	1.5286	1.6594	1.5451	1.4109	1.47	1.4242	1.7045
1.3967	1.6927	1.6734	1.5138	1.4285	1.4697	1.8084	1.6338	1.6899	1.4168	1.859	1.9672	1.4962	1.3939	1.3123	1.5202	1.6732	1.5518	1.4089	1.4681	1.4254	1.6901
1.3838	1.7046	1.6948	1.5088	1.3983	1.4945	1.8002	1.6373	1.6983	1.429	1.8547	1.973	1.5441	1.4027	1.3272	1.5068	1.6528	1.545	1.4107	1.4475	1.4435	1.6863
1.4063	1.7046	1.7138	1.5381	1.4163	1.5076	1.7947	1.6573	1.7118	1.4277	1.8631	1.9939	1.525	1.4076	1.3137	1.5271	1.6816	1.5556	1.3883	1.465	1.4394	1.6893
1.4626	1.7464	1.7457	1.5548	1.4449	1.5098	1.7595	1.6021	1.6602	1.4249	1.8418	1.9082	1.5214	1.3765	1.3569	1.4807	1.6364	1.5177	1.4449	1.4189	1.4565	1.7291
1.4273	1.7277	1.713	1.5344	1.4238	1.4964	1.808	1.6634	1.7024	1.4236	1.8843	1.9459	1.509	1.3915	1.3563	1.49	1.6451	1.5128	1.4505	1.4261	1.47	1.7326
1.4799	1.7773	1.7502	1.5566	1.4396	1.5247	1.7925	1.6593	1.6805	1.422	1.8079	1.9302	1.5249	1.3936	1.3599	1.4888	1.6405	1.5421	1.4455	1.4216	1.4635	1.7211
1.4879	1.7763	1.763	1.5747	1.4243	1.5172	1.7553	1.604	1.6692	1.4199	1.8441	1.9368	1.5407	1.3891	1.372	1.5252	1.6716	1.5279	1.451	1.4422	1.4633	1.7484
1.4248	1.7774	1.7499	1.5151	1.4106	1.5569	1.8186	1.6354	1.6992	1.4219	1.8852	1.9914	1.5554	1.4259	1.3221	1.543	1.6889	1.5583	1.414	1.4774	1.4303	1.7574
1.5127	1.787	1.7847	1.5722	1.4434	1.5376	1.7839	1.6193	1.6939	1.4434	1.8341	1.933	1.5342	1.3966	1.3672	1.498	1.6525	1.5451	1.4553	1.4325	1.4665	1.7293
1.5119	1.7764	1.7518	1.5923	1.4544	1.5295	1.8154	1.6914	1.6982	1.4518	1.8635	1.9526	1.5228	1.3994	1.3695	1.5145	1.6625	1.5199	1.4519	1.4443	1.4822	1.7612
1.4598	1.8185	1.7543	1.5505	1.4244	1.5722	1.8275	1.6618	1.6989	1.4033	1.897	2.0128	1.5537	1.4269	1.3315	1.552	1.7037	1.5668	1.4136	1.4813	1.4316	1.7492
1.4768	1.7913	1.7671	1.5907	1.4732	1.5058	1.8482	1.6896	1.7312	1.4634	1.8849	1.968	1.5346	1.3992	1.3741	1.5186	1.6695	1.5262	1.46	1.4447	1.4777	1.7607
1.5243	1.8287	1.7993	1.5709	1.4223	1.5759	1.8104	1.6526	1.683	1.417	1.8948	2.0205	1.5646	1.4099	1.3441	1.5627	1.7151	1.5508	1.4408	1.4751	1.4564	1.7557
1.4803	1.7829	1.762	1.6042	1.459	1.5281	1.8753	1.7036	1.7524	1.4579	1.8939	1.9849	1.5256	1.4278	1.3412	1.5357	1.701	1.5802	1.4297	1.4769	1.4452	1.7294
1.5143	1.8327	1.8213	1.6025	1.4721	1.5543	1.8127	1.6357	1.7116	1.4887	1.8875	1.9976	1.564	1.407	1.3762	1.5283	1.675	1.5401	1.4631	1.4449	1.4768	1.7653
1.5105	1.842	1.8169	1.564	1.4243	1.5867	1.8178	1.6301	1.6955	1.4134	1.9124	1.9958	1.5583	1.4034	1.3832	1.5235	1.6775	1.5395	1.4672	1.4565	1.487	1.7626
1.5217	1.8109	1.8058	1.6141	1.4865	1.5432	1.8464	1.6856	1.7274	1.4798	1.874	1.9677	1.5466	1.4273	1.374	1.5253	1.7058	1.5829	1.4558	1.4669	1.4821	1.7549
1.553	1.8508	1.8399	1.6175	1.4843	1.5792	1.8251	1.6352	1.7331	1.483	1.894	1.9763	1.569	1.4296	1.3785	1.5662	1.7164	1.5562	1.4692	1.496	1.4567	1.7847
1.5282	1.8523	1.8365	1.6231	1.4979	1.5636	1.8325	1.6346	1.734	1.4824	1.9077	1.9809	1.5787	1.416	1.3894	1.5364	1.6846	1.5417	1.4693	1.4467	1.4989	1.761
1.5452	1.8681	1.8265	1.581	1.4456	1.5924	1.8882	1.7127	1.7148	1.4481	1.9452	2.0578	1.5716	1.4434	1.3422	1.5665	1.7351	1.5612	1.4527	1.4888	1.46	1.7662
1.5417	1.8291	1.802	1.6339	1.5003	1.5466	1.9053	1.736	1.7472	1.4895	1.9386	2.0547	1.539	1.4365	1.3681	1.5487	1.7244	1.5762	1.4595	1.4863	1.4977	1.746
1.5624	1.8572	1.8137	1.6382	1.4958	1.5733	1.8772	1.7352	1.7434	1.485	1.9024	2.031	1.5452	1.4275	1.3601	1.5554	1.7267	1.5929	1.4542	1.4875	1.485	1.7507
1.5745	1.9028	1.8616	1.6274	1.4994	1.589	1.861	1.6728	1.7185	1.473	1.8987	1.9853	1.574	1.4183	1.3917	1.5348	1.6978	1.5501	1.4725	1.449	1.4842	1.7883
1.5098	1.8477	1.7971	1.6581	1.4909	1.5537	1.8915	1.7396	1.7602	1.491	1.9282	2.0503	1.5414	1.4497	1.3432	1.5833	1.7584	1.5905	1.4439	1.5079	1.4915	1.7501
1.5585	1.8936	1.8592	1.6609	1.5188	1.5696	1.8483	1.6551	1.7631	1.5196	1.9135	2.0207	1.6025	1.4272	1.3973	1.5519	1.7162	1.5553	1.4838	1.4575	1.5125	1.789
1.5439	1.8548	1.801	1.6615	1.5122	1.5682	1.9008	1.7485	1.7753	1.5027	1.9735	2.0502	1.5657	1.4494	1.3697	1.5682	1.7373	1.5917	1.4382	1.5016	1.5038	1.7577
1.5166	1.8911	1.8484	1.649	1.4644	1.6057	1.9117	1.7459	1.7762	1.4856	1.9678	2.0857	1.5896	1.46	1.3579	1.5929	1.7603	1.5805	1.4422	1.5055	1.4609	1.7828
1.5613	1.9254	1.8634	1.6355	1.4851	1.6217	1.8845	1.7103	1.7267	1.4691	1.9435	2.0836	1.616	1.4362	1.3937	1.592	1.7508	1.5579	1.4934	1.4927	1.4593	1.8196
1.5255	1.8733	1.8413	1.6601	1.5187	1.5752	1.8991	1.7348	1.794	1.5166	1.947	2.052	1.5504	1.4532	1.3811	1.562	1.7235	1.5911	1.4753	1.476	1.4976	1.776
1.5248	1.9019	1.8387	1.638	1.4922	1.6311	1.9224	1.765	1.7653	1.4682	1.9574	2.091	1.6152	1.4666	1.3535	1.6017	1.772	1.5917	1.4513	1.5142	1.4965	1.7794
1.5853	1.8846	1.829	1.7001	1.5288	1.5792	1.9247	1.7475	1.7733	1.519	1.9522	2.0478	1.5604	1.4555	1.3947	1.5635	1.7507	1.5946	1.4738	1.4946	1.5166	1.7816
1.5941	1.9449	1.8973	1.6559	1.492	1.6486	1.8815	1.6886	1.7438	1.4631	1.9566	2.0382	1.5971	1.4433	1.3865	1.5792	1.7583	1.5653	1.4847	1.4794	1.5153	1.8228
1.6014	1.9139	1.8809	1.6935	1.5217	1.6159	1.8842	1.7235	1.7625	1.5398	1.8984	2.0217	1.5826	1.4486	1.3942	1.5591	1.7496	1.5973	1.4692	1.4922	1.5158	1.7959
1.6146	1.9252	1.9067	1.7022	1.5289	1.628	1.8876	1.6889	1.757	1.5187	1.9274	2.0009	1.6108	1.4342	1.406	1.5744	1.7324	1.5673	1.4907	1.4816	1.5175	1.8126
1.5695	1.9422	1.8836	1.6627	1.4783	1.6706	1.9259	1.7479	1.7849	1.5106	1.9867	2.0865	1.6143	1.4584	1.3781	1.6058	1.7643	1.5926	1.4774	1.516	1.4962	1.8292
1.554	1.9426	1.8752	1.691	1.5204	1.6286	1.9277	1.7687	1.7915	1.5073	1.9746	2.0989	1.6241	1.4664	1.3599	1.5937	1.78	1.602	1.4596	1.5293	1.5118	1.7827
1.5842	1.9237	1.8761	1.7294	1.5344	1.6127	1.9304	1.7585	1.8014	1.5426	1.9697	2.0571	1.5793	1.4575	1.3951	1.592	1.764	1.5898	1.4732	1.5042	1.5182	1.7812
1.5947	1.9434	1.8954	1.6747	1.4966	1.6494	1.941	1.7696	1.7938	1.4836	1.9818	2.1139	1.6365	1.4635	1.3845	1.5917	1.7845	1.5834	1.4839	1.5177	1.5191	1.8291
1.6324	1.981	1.9177	1.7028	1.5392	1.6474	1.9121	1.6989	1.7652	1.507	1.9823	2.0563	1.634	1.4662	1.3736	1.6127	1.7927	1.5922	1.4723	1.5253	1.5131	1.8289
1.5696	1.9348	1.8852	1.727	1.5485	1.6195	1.9548	1.7918	1.8174	1.5444	2.0234	2.1072	1.6125	1.471	1.3699	1.6083	1.8108	1.6093	1.4497	1.5373	1.4939	1.7915
1.5841	1.9642	1.9017	1.6914	1.4925	1.6634	1.967	1.788	1.8063	1.5174	2.0028	2.1212	1.6139	1.4957	1.3751	1.603	1.7943	1.5988	1.4717	1.5298	1.4948	1.8184
1.6494	1.971	1.9465	1.7307	1.5544	1.6513	1.917	1.7343	1.7854	1.5323	1.9506	2.0566	1.6361	1.452	1.4117	1.5962	1.7669	1.5703	1.4997	1.5022	1.4934	1.8451
1.6531	1.9673	1.915	1.7443	1.5552	1.6467	1.9287	1.7533	1.8015	1.5514	1.9653	2.0367	1.6197	1.4584	1.4173	1.587	1.762	1.5836	1.5013	1.4864	1.5323	1.8231
1.5908	1.9704	1.9174	1.6925	1.5176	1.6821	1.9784	1.807	1.816	1.5242	2.0154	2.1178	1.631	1.484	1.3782	1.6218	1.7824	1.6105	1.4677	1.5326	1.485	1.824
1.6384	1.933	1.9236	1.7496	1.5492	1.6494	2.0067	1.7913	1.8154	1.5537	2.001	2.1322	1.5857	1.4766	1.3965	1.5968	1.7905	1.6278	1.4843	1.5319	1.5376	1.8047
1.6545	1.9856	1.9316	1.7626	1.5586	1.6618	1.9421	1.754	1.7927	1.5535	1.9852	2.0653	1.6147	1.4498	1.4166	1.5813	1.7526	1.5847	1.5151	1.4994	1.5292	1.8284
1.6008	1.9521	1.9107	1.7512	1.5444	1.6388	1.9931	1.8202	1.8252	1.5528	2.043	2.1518	1.6066	1.4803	1.3922	1.6085	1.7887	1.6248	1.4887	1.5299	1.5303	1.8116
1.6604	2.0089	1.9625	1.7574	1.5579	1.6796	1.9634	1.7528	1.805	1.5483	2.0097	2.1069	1.644	1.4478	1.4154	1.591	1.7672	1.5855	1.5167	1.4972	1.5302	1.8467
1.6675	2.0069	1.9595	1.7493	1.5401	1.6919	1.9632	1.7636	1.768	1.5046	2.0293	2.1107	1.6553	1.4945	1.3895	1.6231	1.7824	1.6148	1.4904	1.5317	1.4971	1.8312
1.6186	1.9869	1.9203	1.7307	1.5305	1.6775	2.0095	1.82	1.8099	1.5473	2.0197	2.1415	1.6283	1.4889	1.3928	1.6252	1.792	1.6056	1.4806	1.5399	1.5152	1.8548
1.6816	2.0183	1.9817	1.7598	1.5399	1.6874	1.9736	1.7466	1.7818	1.5359	1.9939	2.1033	1.6475	1.4577	1.4258	1.6007	1.7585	1.5862	1.5179	1.5033	1.5472	1.847
1.6011	1.9614	1.927	1.7525	1.5278	1.6861	2.001	1.831	1.8278	1.5523	2.0229	2.166	1.6386	1.4895	1.3762	1.6251	1.8064	1.6307	1.469	1.5452	1.5057	1.8327
1.6483	1.9713	1.9218	1.7793	1.5699	1.655	2.0199	1.8407	1.8284	1.5698	2.0418	2.155	1.6136	1.4889	1.391	1.6266	1.8085	1.6208	1.4664	1.5393	1.5153	1.8292
1.6591	2.006	1.9399	1.7403	1.5264	1.6948	2.016	1.8161	1.7951	1.5174	2.0527	2.1332	1.6744	1.4956	1.3856	1.6444	1.8058	1.617	1.4767	1.5384	1.5028	1.8611
1.6382	1.9795	1.9446	1.7721	1.5701	1.6599	2.0237	1.8417	1.8594	1.5677	2.0216	2.1379	1.6054	1.4933	1.3942	1.6354	1.8036	1.6297	1.4774	1.5454	1.5079	1.8406
1.7007	2.0449	1.9871	1.7895	1.5849	1.7025	1.9767	1.7625	1.7969	1.5588	2.0201	2.0625	1.6529	1.468	1.4322	1.6224	1.7847	1.5877	1.5247	1.5194	1.5412	1.8769
1.6503	2.0388	1.9705	1.7465	1.5323	1.7059	2.0018	1.8064	1.8243	1.5161	2.0438	2.1353	1.6631	1.4886	1.3998	1.636	1.8193	1.6166	1.497	1.5466	1.5142	1.8634
1.6299	2.0004	1.982	1.7881	1.5649	1.6733	2.0062	1.8376	1.8562	1.569	2.0328	2.1031	1.6196	1.465	1.4426	1.613	1.7803	1.5851	1.5216	1.5087	1.5553	1.8779
1.6989	2.0389	1.9963	1.801	1.5765	1.7086	2.0013	1.7924	1.7995	1.5487	2.0001	2.0861	1.6393	1.4823	1.4171	1.606	1.7802	1.6239	1.5111	1.5194	1.5616	1.8574
1.6632	2.0538	2.005	1.7693	1.543	1.713	2.0309	1.8287	1.8096	1.5304	2.0524	2.1749	1.6718	1.4949	1.3967	1.6457	1.8137	1.6296	1.4962	1.5518	1.5089	1.8632
1.679	2.0707	2.0136	1.8147	1.5797	1.6932	1.9935	1.788	1.8103	1.577	2.0102	2.0895	1.6585	1.4502	1.4371	1.6071	1.7814	1.6148	1.5099	1.5059	1.5585	1.8745
1.6777	2.0362	2.0121	1.816	1.5954	1.6836	2.014	1.8097	1.844	1.5921	2.0171	2.0744	1.6491	1.4726	1.4343	1.6323	1.7973	1.5968	1.5268	1.5128	1.5528	1.8895
1.7081	2.0729	2.0206	1.8262	1.5747	1.7114	2.0013	1.7904	1.8215	1.5866	2.0364	2.166	1.6732	1.4754	1.432	1.6303	1.8145	1.605	1.5227	1.534	1.5366	1.8935
1.6335	2.0363	1.9814	1.7854	1.5593	1.7016	2.0578	1.8375	1.8463	1.5505	2.06	2.1583	1.663	1.5036	1.3884	1.6569	1.8074	1.6217	1.4952	1.5385	1.5268	1.8875
1.7047	2.0803	2.037	1.7801	1.5528	1.7159	2.0335	1.819	1.7992	1.5343	2.0885	2.1765	1.683	1.4691	1.4356	1.636	1.8178	1.5987	1.5194	1.5233	1.5226	1.9001
1.7017	2.0842	2.0449	1.8315	1.5803	1.6943	2.0035	1.8018	1.8423	1.5932	2.0264	2.0973	1.6468	1.4681	1.4286	1.6121	1.7822	1.6257	1.529	1.5008	1.5503	1.8768
1.7126	2.084	2.0382	1.8418	1.5862	1.698	2.0063	1.8169	1.8148	1.587	2.0164	2.1147	1.6508	1.4672	1.4358	1.6002	1.7764	1.6196	1.5331	1.5078	1.5533	1.8809
1.6858	2.0661	2.0122	1.8599	1.5898	1.6761	2.0482	1.8518	1.8509	1.5938	2.0781	2.1354	1.645	1.4579	1.4412	1.6082	1.7883	1.6182	1.5289	1.5129	1.5468	1.8944
1.7104	2.0988	2.0314	1.8164	1.5472	1.7172	2.0647	1.8041	1.8047	1.5406	2.0612	2.1643	1.7057	1.4625	1.4389	1.64	1.8185	1.5962	1.5249	1.5429	1.5027	1.9105
1.6469	2.0896	2.0317	1.8169	1.5496	1.7065	2.04	1.8129	1.8353	1.549	2.0625	2.1412	1.6792	1.4742	1.4084	1.6437	1.8272	1.6226	1.513	1.5424	1.5164	1.8957
1.713	2.114	2.0603	1.8625	1.5971	1.707	2.012	1.8034	1.8139	1.5888	2.0153	2.1001	1.6811	1.4595	1.4431	1.6147	1.8028	1.6045	1.5406	1.5119	1.5541	1.9081
1.6595	2.0855	2.0175	1.8207	1.555	1.7215	2.0682	1.8364	1.8292	1.5489	2.0808	2.1691	1.6852	1.4778	1.4163	1.6519	1.84	1.6138	1.5155	1.5576	1.5093	1.9035
1.7259	2.1154	2.0813	1.8383	1.5754	1.7111	2.0585	1.7985	1.8182	1.5654	2.0601	2.1492	1.6801	1.4575	1.4401	1.6189	1.8035	1.6026	1.5241	1.5236	1.5444	1.911
1.7156	2.1373	2.0776	1.8205	1.5622	1.7215	2.0506	1.8227	1.8235	1.5537	2.06	2.1767	1.6909	1.4839	1.4273	1.6572	1.834	1.6224	1.5227	1.5551	1.5385	1.9033
1.6728	2.1138	2.0599	1.8325	1.5633	1.7247	2.073	1.8315	1.8417	1.5641	2.0734	2.173	1.6984	1.4881	1.443	1.6528	1.8349	1.6089	1.5311	1.5443	1.5431	1.9075
1.7222	2.1322	2.0664	1.8539	1.593	1.7141	2.0522	1.8202	1.8068	1.5809	2.0384	2.1141	1.6864	1.463	1.4405	1.6413	1.8052	1.6042	1.5275	1.5311	1.549	1.9172
1.6692	2.0735	2.0226	1.8785	1.5807	1.6875	2.0956	1.8807	1.8609	1.5894	2.0954	2.2104	1.6381	1.4688	1.4366	1.639	1.8353	1.6432	1.5228	1.5402	1.5613	1.8882
1.6746	2.1329	2.0895	1.8411	1.5629	1.7321	2.089	1.8108	1.8357	1.5529	2.0959	2.1904	1.6799	1.4762	1.4364	1.6468	1.8506	1.6258	1.5196	1.5579	1.5654	1.9281
1.7173	2.105	2.0379	1.8929	1.6067	1.6846	2.0759	1.8689	1.8675	1.6091	2.074	2.2009	1.6315	1.4735	1.4172	1.6566	1.8647	1.6582	1.4894	1.572	1.542	1.87
1.6771	2.1029	2.0159	1.8749	1.5871	1.6919	2.1022	1.8838	1.8701	1.5935	2.0944	2.2327	1.6505	1.4916	1.4171	1.6437	1.8365	1.639	1.4885	1.5737	1.5242	1.8754
1.6782	2.0821	2.0302	1.8832	1.5657	1.7192	2.1094	1.8691	1.8733	1.5853	2.0939	2.2128	1.6788	1.4681	1.3974	1.6688	1.8515	1.64	1.4776	1.5753	1.5385	1.8699
1.7325	2.142	2.0737	1.9085	1.6047	1.7086	2.0735	1.8189	1.8469	1.6247	2.0284	2.1416	1.681	1.4596	1.4542	1.6144	1.8115	1.6199	1.5348	1.5269	1.5449	1.9186
1.6859	2.1208	2.0516	1.8815	1.58	1.7285	2.112	1.8577	1.85	1.5973	2.115	2.1832	1.7028	1.4838	1.4233	1.6612	1.8489	1.6318	1.4934	1.5811	1.5473	1.917
1.74	2.1631	2.0896	1.8925	1.604	1.7303	2.0707	1.8039	1.8271	1.5984	2.0558	2.15	1.6815	1.4526	1.4454	1.6425	1.8296	1.5968	1.5338	1.5467	1.5608	1.9224
1.7034	2.1598	2.0788	1.8748	1.5594	1.7439	2.0931	1.8486	1.8191	1.5618	2.0949	2.1987	1.7011	1.4815	1.4264	1.6557	1.8472	1.6238	1.5184	1.5597	1.5489	1.9325
1.7132	2.1476	2.061	1.8835	1.5526	1.7382	2.0861	1.8168	1.8515	1.5546	2.0999	2.1912	1.7031	1.4781	1.4137	1.6766	1.8553	1.6316	1.4832	1.5745	1.529	1.9061
1.6861	2.1064	2.0507	1.9342	1.5839	1.6934	2.134	1.906	1.8729	1.6105	2.1118	2.2208	1.6475	1.4767	1.4221	1.6425	1.8545	1.6448	1.4903	1.5644	1.5246	1.8909
1.7548	2.1594	2.0906	1.9323	1.6019	1.7287	2.1081	1.8436	1.8137	1.5961	2.0861	2.1972	1.694	1.4625	1.4489	1.6388	1.8231	1.5955	1.5314	1.5503	1.5789	1.941
1.7114	2.1095	2.0309	1.9606	1.599	1.6852	2.1267	1.8958	1.8666	1.6167	2.1107	2.2277	1.6513	1.4692	1.4064	1.6707	1.8499	1.6499	1.4802	1.5834	1.5572	1.9006
1.7365	2.1137	2.0941	1.9595	1.5958	1.7174	2.0612	1.8297	1.864	1.621	2.0763	2.1455	1.6828	1.4412	1.449	1.6298	1.8305	1.6471	1.5194	1.5514	1.5711	1.9213
1.7639	2.1815	2.0992	1.9428	1.5711	1.7285	2.0848	1.8271	1.8301	1.5874	2.0925	2.1814	1.6959	1.4637	1.4403	1.6532	1.8349	1.6139	1.5244	1.5559	1.5726	1.9362
1.7375	2.1279	2.0992	1.9609	1.6194	1.7031	2.089	1.8639	1.8793	1.6293	2.0765	2.1662	1.6657	1.4367	1.4578	1.6223	1.8095	1.6297	1.524	1.5374	1.5666	1.915
1.7022	2.1365	2.0477	1.9387	1.5837	1.7218	2.133	1.8956	1.8871	1.5868	2.1217	2.264	1.6815	1.4656	1.4129	1.664	1.8461	1.6602	1.4903	1.5763	1.5446	1.8921
1.723	2.1679	2.075	1.9179	1.5723	1.7305	2.111	1.8562	1.8357	1.5608	2.1104	2.2001	1.6952	1.4592	1.4456	1.659	1.8345	1.618	1.5293	1.5521	1.5643	1.934
1.7371	2.1587	2.0641	1.9682	1.611	1.7341	2.1138	1.8915	1.8668	1.6165	2.1141	2.2064	1.6566	1.4689	1.4244	1.6457	1.8512	1.6518	1.5006	1.5627	1.5285	1.9013
1.7421	2.1858	2.1105	1.9766	1.6079	1.725	2.0862	1.8377	1.8636	1.6143	2.0605	2.1521	1.6755	1.4432	1.453	1.6307	1.8117	1.6194	1.536	1.5371	1.5653	1.9349
1.7029	2.137	2.0463	1.9587	1.5922	1.7186	2.1335	1.9121	1.8674	1.6009	2.1333	2.2424	1.6793	1.4796	1.4181	1.6605	1.8641	1.6524	1.4966	1.5754	1.5545	1.9113
1.7256	2.1613	2.1181	1.9817	1.6168	1.7188	2.11	1.8653	1.8542	1.6211	2.0524	2.1801	1.6789	1.464	1.4478	1.6383	1.8168	1.6239	1.5355	1.5263	1.5673	1.9423
1.7461	2.2111	2.1169	1.9174	1.592	1.7441	2.1003	1.8498	1.8167	1.5777	2.0825	2.1515	1.6869	1.4665	1.4521	1.6598	1.8417	1.6266	1.533	1.5546	1.5503	1.9532
1.7204	2.1884	2.1091	1.929	1.5668	1.7588	2.0984	1.8327	1.8279	1.5523	2.1073	2.1908	1.701	1.4538	1.4434	1.6606	1.8458	1.6241	1.5354	1.5524	1.549	1.9512
1.6885	2.1548	2.0531	2.0161	1.6108	1.6902	2.1427	1.8725	1.8842	1.6052	2.1223	2.225	1.6928	1.4775	1.4185	1.6713	1.8588	1.6584	1.493	1.5867	1.5199	1.9237
1.704	2.1423	2.0827	1.9601	1.5579	1.7255	2.1334	1.895	1.8565	1.5933	2.1438	2.2435	1.6997	1.4773	1.4177	1.6703	1.8582	1.6326	1.513	1.5827	1.5363	1.9381
1.7192	2.2017	2.1029	1.968	1.565	1.734	2.1318	1.8359	1.8473	1.5641	2.1245	2.2117	1.697	1.4587	1.4601	1.6503	1.8181	1.6138	1.5356	1.5525	1.533	1.9567
1.7057	2.1889	2.1004	1.9709	1.5634	1.7502	2.1646	1.8745	1.8569	1.5676	2.1263	2.2365	1.7017	1.487	1.4171	1.6677	1.8638	1.6407	1.5129	1.5855	1.5309	1.9566
1.7415	2.1995	2.0689	1.9601	1.5651	1.7428	2.1544	1.8841	1.8245	1.5734	2.1164	2.2312	1.707	1.4639	1.4164	1.6708	1.8486	1.6518	1.5006	1.5795	1.5332	1.9272
1.7525	2.1765	2.1265	2.0137	1.5964	1.7098	2.1199	1.89	1.8483	1.6173	2.0835	2.1932	1.6641	1.4559	1.4481	1.6339	1.8247	1.6434	1.5272	1.5526	1.5733	1.9369
1.7262	2.1509	2.0737	2.0453	1.5935	1.7101	2.1681	1.8967	1.8833	1.6166	2.1319	2.2582	1.6793	1.4835	1.4191	1.6738	1.8575	1.658	1.5004	1.5807	1.5377	1.9245
1.7439	2.2332	2.1346	2.0081	1.6019	1.7381	2.1327	1.8326	1.8357	1.6014	2.0813	2.2183	1.6977	1.4534	1.4666	1.6535	1.8385	1.6048	1.5454	1.5549	1.5712	1.9609
1.6959	2.1839	2.0727	1.9816	1.5445	1.7365	2.1705	1.9184	1.8639	1.5782	2.1418	2.272	1.6466	1.4666	1.4198	1.6824	1.8706	1.651	1.4922	1.5913	1.5282	1.9325
1.6814	2.1685	2.0881	1.9928	1.5675	1.721	2.164	1.8999	1.8448	1.5978	2.1521	2.2364	1.668	1.4744	1.4375	1.6633	1.866	1.6698	1.5206	1.5806	1.5634	1.9236
1.7207	2.1841	2.1061	2.0507	1.5959	1.6983	2.1575	1.9111	1.8837	1.6178	2.13	2.2416	1.666	1.4714	1.4214	1.6804	1.8712	1.6557	1.5069	1.592	1.5348	1.9255
1.7623	2.2368	2.1589	1.9929	1.5653	1.7358	2.1434	1.8615	1.825	1.5813	2.107	2.2202	1.6981	1.4645	1.461	1.6582	1.8234	1.6137	1.5413	1.5396	1.5734	1.969
1.7656	2.2106	2.1372	2.0393	1.605	1.7343	2.1112	1.8772	1.8239	1.5898	2.0797	2.1702	1.6746	1.4524	1.4526	1.6418	1.8393	1.6261	1.5326	1.5422	1.5713	1.9374
1.7113	2.1862	2.1571	2.0734	1.6	1.687	2.1363	1.8992	1.8711	1.6206	2.092	2.2017	1.6456	1.4513	1.4538	1.6464	1.8336	1.613	1.5442	1.5414	1.5726	1.9732
1.7219	2.2293	2.1561	2.0222	1.5627	1.7523	2.1325	1.8431	1.8359	1.5588	2.0981	2.2118	1.681	1.4568	1.4496	1.6695	1.8492	1.6122	1.5383	1.5536	1.5314	1.9647
1.7259	2.2164	2.1279	1.9952	1.5503	1.7382	2.1616	1.8835	1.8197	1.5762	2.1345	2.2505	1.6984	1.4749	1.4119	1.6747	1.8686	1.6482	1.4955	1.5875	1.5214	1.936
1.7519	2.1943	2.1378	2.0639	1.6045	1.7265	2.127	1.8878	1.8581	1.6235	2.1001	2.2226	1.6548	1.4506	1.4539	1.6445	1.8416	1.653	1.5223	1.5551	1.5854	1.9345
1.7698	2.2182	2.1578	2.0463	1.5809	1.7291	2.1057	1.8753	1.8074	1.6062	2.0769	2.1871	1.6618	1.4438	1.4574	1.665	1.8341	1.5997	1.5361	1.551	1.5732	1.9701
1.7573	2.2231	2.1657	2.0288	1.5655	1.7225	2.1225	1.8499	1.8198	1.5938	2.0706	2.1754	1.675	1.455	1.4491	1.6543	1.8633	1.6087	1.5347	1.5482	1.5799	1.9789
1.7348	2.2299	2.175	2.0059	1.5766	1.7482	2.1249	1.8364	1.8288	1.5631	2.0835	2.1908	1.697	1.4378	1.4561	1.6346	1.8362	1.6435	1.5414	1.5371	1.5714	1.9699
1.7492	2.2186	2.1562	2.066	1.5879	1.7217	2.1203	1.8677	1.8556	1.6102	2.0581	2.1861	1.6772	1.4473	1.448	1.6546	1.8361	1.6674	1.5216	1.5633	1.5794	1.9505
1.706	2.1701	2.1137	2.0747	1.5849	1.7106	2.148	1.9019	1.874	1.5988	2.1233	2.2503	1.6538	1.4692	1.436	1.6539	1.858	1.6617	1.514	1.5798	1.5363	1.9353
1.7103	2.2333	2.1802	2.0346	1.5401	1.7508	2.1578	1.8344	1.8443	1.5534	2.1084	2.2231	1.6888	1.4689	1.4442	1.6867	1.8638	1.6191	1.5257	1.5727	1.5478	1.9699
1.6932	2.2013	2.1385	2.0396	1.5536	1.7315	2.2064	1.8952	1.8513	1.573	2.1269	2.233	1.7052	1.4735	1.4438	1.6762	1.8626	1.6285	1.5129	1.5797	1.5664	1.9737
1.6919	2.2055	2.1501	2.0652	1.5948	1.6839	2.1754	1.9014	1.8763	1.6147	2.1467	2.264	1.6438	1.4629	1.4288	1.6495	1.8661	1.6646	1.5145	1.5824	1.5659	1.9358
1.7341	2.216	2.1572	2.0866	1.6097	1.7088	2.1431	1.8986	1.879	1.616	2.0935	2.1997	1.6623	1.4534	1.4598	1.6295	1.83	1.6498	1.536	1.5548	1.5656	1.9658
1.6975	2.2288	2.124	2.0417	1.5593	1.7381	2.1801	1.8841	1.8625	1.5494	2.1356	2.2568	1.7086	1.4686	1.4217	1.6793	1.8775	1.6504	1.4819	1.59	1.5172	1.9691
1.6814	2.2039	2.1327	2.0856	1.6036	1.6894	2.1751	1.8711	1.8906	1.5978	2.1298	2.2497	1.6919	1.479	1.4258	1.6737	1.8697	1.6373	1.5004	1.5877	1.5577	1.9838
1.7472	2.2133	2.207	2.104	1.6077	1.716	2.1331	1.8568	1.8567	1.6081	2.0742	2.1525	1.6747	1.4415	1.4602	1.634	1.8403	1.6204	1.5361	1.5518	1.5624	1.9854
1.7404	2.2115	2.1519	2.0963	1.6088	1.7207	2.1423	1.8934	1.8591	1.6149	2.1247	2.2497	1.6529	1.4713	1.4203	1.6609	1.8571	1.658	1.4995	1.5798	1.5572	1.9381
1.7275	2.2229	2.1635	2.1092	1.6162	1.7034	2.1462	1.8938	1.8703	1.6143	2.1075	2.2323	1.6495	1.4646	1.4194	1.658	1.8745	1.6616	1.5088	1.5833	1.5377	1.9442
1.6828	2.2072	2.1833	2.0831	1.5861	1.7321	2.2044	1.8602	1.8589	1.5889	2.1074	2.2548	1.6827	1.4692	1.4397	1.6733	1.8553	1.6169	1.5363	1.5578	1.5733	1.9836
1.7337	2.217	2.1961	2.1056	1.6226	1.7144	2.1665	1.8879	1.8523	1.6105	2.1141	2.234	1.6363	1.4433	1.4563	1.6405	1.8363	1.6166	1.5263	1.5443	1.5574	1.994
1.7212	2.1785	2.1485	2.125	1.5982	1.7029	2.1796	1.8928	1.8754	1.5999	2.1295	2.2296	1.6627	1.4746	1.4076	1.6647	1.8724	1.657	1.4886	1.5676	1.5457	1.9449
1.6948	2.1977	2.1476	2.0953	1.5818	1.7234	2.1897	1.8959	1.8643	1.6025	2.1391	2.2415	1.6593	1.4443	1.4508	1.6474	1.8484	1.6615	1.5206	1.5642	1.5652	1.9567
1.6936	2.2362	2.1794	2.0786	1.565	1.7432	2.1753	1.8697	1.8396	1.5623	2.1165	2.2173	1.6954	1.4616	1.457	1.6492	1.8491	1.6203	1.5402	1.5565	1.573	1.9856
1.7253	2.2678	2.1772	2.0736	1.5667	1.7485	2.161	1.8483	1.8057	1.567	2.1226	2.2257	1.7016	1.4572	1.4479	1.6452	1.8336	1.6197	1.5398	1.5431	1.5391	1.9945
1.7206	2.2483	2.1507	2.0534	1.5595	1.7324	2.1885	1.8852	1.8368	1.5539	2.1255	2.2414	1.679	1.4741	1.4309	1.6671	1.8625	1.6379	1.5069	1.5754	1.5566	2.0063
1.7287	2.2103	2.1319	2.1278	1.5798	1.7012	2.1737	1.8996	1.8658	1.6182	2.131	2.2723	1.6495	1.4788	1.4312	1.6748	1.8706	1.6309	1.4767	1.5888	1.5299	1.9807
1.7215	2.2648	2.1941	2.0574	1.5478	1.742	2.1496	1.8325	1.8198	1.5631	2.0883	2.1937	1.6846	1.4577	1.4612	1.6647	1.8687	1.6151	1.5172	1.5539	1.5314	2.0031
1.7001	2.2694	2.177	2.0774	1.5475	1.7546	2.1868	1.8533	1.8374	1.5643	2.1177	2.2339	1.6899	1.4708	1.4344	1.669	1.8569	1.615	1.518	1.567	1.518	1.9933
1.7529	2.2734	2.1871	2.1177	1.5877	1.7324	2.1476	1.8585	1.8237	1.6014	2.0669	2.1926	1.647	1.4501	1.4307	1.6498	1.8636	1.6509	1.5062	1.5719	1.5758	1.9601
1.7011	2.2787	2.1672	2.0705	1.5565	1.7391	2.1863	1.8369	1.82	1.5508	2.1367	2.2569	1.6999	1.4591	1.4619	1.654	1.8535	1.6056	1.5217	1.5563	1.5647	1.995
1.7321	2.2427	2.1822	2.1316	1.595	1.7291	2.1542	1.8869	1.8548	1.6074	2.0923	2.2386	1.6466	1.445	1.455	1.6396	1.8315	1.6604	1.5221	1.5561	1.5809	1.9737
1.729	2.2725	2.2145	2.116	1.5881	1.7312	2.1508	1.8197	1.8166	1.5825	2.0869	2.1999	1.6795	1.4515	1.4579	1.6642	1.8474	1.6173	1.5295	1.5536	1.543	2.0089
1.7163	2.2329	2.1831	2.1649	1.5976	1.7029	2.1414	1.8226	1.8567	1.6164	2.0767	2.1665	1.6633	1.4355	1.4416	1.6395	1.8562	1.6416	1.5319	1.5671	1.5712	1.971
1.6702	2.2609	2.1454	2.104	1.5595	1.7347	2.2071	1.8609	1.8374	1.5577	2.1211	2.2325	1.6772	1.4703	1.4107	1.6609	1.8679	1.6532	1.4868	1.581	1.5321	1.957
1.7127	2.2566	2.1539	2.1419	1.6032	1.711	2.1596	1.8976	1.854	1.5954	2.1155	2.2247	1.6521	1.4579	1.4186	1.6741	1.863	1.6445	1.4801	1.584	1.5365	1.956
1.6881	2.2385	2.1212	2.1466	1.5767	1.6969	2.202	1.8856	1.8563	1.6099	2.1306	2.2641	1.6507	1.4785	1.3992	1.6779	1.8736	1.6328	1.4817	1.5859	1.5367	1.9797
1.6982	2.2727	2.1478	2.1059	1.5563	1.7324	2.2063	1.8797	1.816	1.5466	2.1327	2.2389	1.6653	1.4817	1.4407	1.663	1.865	1.6236	1.5024	1.5704	1.5688	1.9989
1.6601	2.2501	2.1301	2.1225	1.5531	1.7349	2.1972	1.8917	1.8543	1.576	2.1402	2.2476	1.6556	1.4739	1.4209	1.667	1.8755	1.6345	1.5025	1.5799	1.5507	1.9937
1.7237	2.2531	2.1986	2.1445	1.5854	1.7407	2.1376	1.8666	1.8171	1.5879	2.0888	2.1968	1.6297	1.4422	1.4371	1.6378	1.8321	1.6372	1.5198	1.5514	1.5714	1.9753
1.7054	2.2307	2.1554	2.1681	1.5868	1.7176	2.1649	1.8755	1.8539	1.6114	2.1249	2.2239	1.6339	1.4711	1.407	1.6659	1.8835	1.6572	1.4865	1.5913	1.5402	1.9614
1.7317	2.2804	2.2168	2.1614	1.5901	1.7356	2.1755	1.8003	1.8438	1.606	2.0884	2.1877	1.658	1.4394	1.4514	1.6316	1.83	1.6352	1.5235	1.5507	1.5726	1.9843
1.7005	2.2786	2.2074	2.1129	1.5585	1.7481	2.165	1.7934	1.7922	1.552	2.0907	2.2116	1.6669	1.4498	1.4452	1.6282	1.8211	1.6183	1.5329	1.5498	1.5595	1.9967
1.7253	2.2814	2.2	2.1329	1.5628	1.7279	2.1483	1.7942	1.7807	1.5597	2.0742	2.1842	1.6628	1.4488	1.4459	1.6381	1.8268	1.614	1.5425	1.5332	1.5719	1.9855
1.6542	2.2425	2.1612	2.1153	1.5475	1.7382	2.1906	1.8702	1.8178	1.552	2.1308	2.2564	1.6771	1.4765	1.3993	1.6731	1.8634	1.6319	1.4786	1.5685	1.5194	1.9677
1.6764	2.2799	2.1908	2.1112	1.5422	1.7406	2.195	1.8241	1.8144	1.5512	2.1238	2.2306	1.6775	1.4863	1.4323	1.6616	1.8562	1.6045	1.5266	1.5598	1.5636	1.9908
1.6647	2.2681	2.1441	2.1209	1.5441	1.7388	2.2	1.8511	1.8105	1.5525	2.1197	2.2383	1.6881	1.4759	1.4065	1.674	1.8673	1.6472	1.4965	1.5871	1.5294	1.9663
1.658	2.2704	2.1951	2.1249	1.5278	1.724	2.1673	1.8264	1.8174	1.5552	2.1202	2.2276	1.6718	1.4648	1.4426	1.6444	1.8336	1.6072	1.5353	1.5377	1.5478	1.9927
1.6898	2.2814	2.1872	2.1571	1.5696	1.7203	2.1125	1.802	1.8088	1.6046	2.0771	2.1702	1.6766	1.4542	1.4369	1.6338	1.8338	1.6107	1.5279	1.5485	1.5653	1.9821
1.6581	2.2394	2.1388	2.1949	1.5658	1.672	2.1772	1.8699	1.8429	1.6168	2.1281	2.2496	1.6431	1.4643	1.4013	1.6664	1.8624	1.6533	1.4907	1.5868	1.542	1.9462
1.7059	2.2845	2.1716	2.1478	1.575	1.7214	2.1347	1.8464	1.8124	1.6085	2.0668	2.1681	1.6497	1.4589	1.4269	1.6496	1.8635	1.6575	1.5064	1.5715	1.5579	1.9577
1.6546	2.2652	2.1531	2.1396	1.5409	1.7077	2.1764	1.8567	1.8276	1.5605	2.1369	2.2419	1.6671	1.4719	1.4195	1.6648	1.8597	1.6288	1.4971	1.5654	1.5593	1.992
1.6631	2.2354	2.1479	2.1919	1.5578	1.6681	2.1829	1.8684	1.8378	1.591	2.1271	2.2194	1.6705	1.4765	1.4089	1.6591	1.858	1.6275	1.4951	1.5741	1.5501	1.9819
1.7139	2.2863	2.193	2.1651	1.5714	1.699	2.1317	1.8043	1.8025	1.6052	2.0522	2.159	1.6586	1.4376	1.4376	1.6332	1.8407	1.6507	1.5264	1.5678	1.5524	1.9597
1.6582	2.2809	2.1888	2.161	1.522	1.72	2.1669	1.8123	1.8104	1.5714	2.1281	2.2082	1.6801	1.4615	1.428	1.6475	1.8318	1.609	1.5212	1.5434	1.5654	1.9923
1.6383	2.2683	2.1774	2.1571	1.5221	1.7286	2.168	1.8262	1.8189	1.5749	2.1066	2.2089	1.6762	1.4602	1.4336	1.6472	1.8485	1.6031	1.5165	1.56	1.5586	1.9959
1.6481	2.2425	2.1448	2.165	1.5305	1.6884	2.1717	1.8424	1.8345	1.5655	2.1327	2.237	1.6504	1.4755	1.4143	1.6466	1.8696	1.6296	1.498	1.5779	1.5341	1.9704
1.6544	2.2498	2.1483	2.1889	1.5452	1.6581	2.185	1.8522	1.8356	1.5801	2.122	2.2335	1.6646	1.4689	1.4336	1.6639	1.86	1.6284	1.4926	1.5808	1.5618	1.9964
1.6875	2.2523	2.1491	2.2098	1.5384	1.6795	2.177	1.8492	1.8381	1.5818	2.1102	2.1957	1.6697	1.4709	1.4037	1.6733	1.8583	1.6294	1.4775	1.586	1.5254	1.9567
1.7012	2.3096	2.2076	2.1673	1.5417	1.6976	2.1418	1.7988	1.8037	1.5877	2.0756	2.1449	1.6696	1.4438	1.4464	1.6342	1.8274	1.6096	1.5259	1.5418	1.5589	1.9801
1.6319	2.2747	2.1488	2.1749	1.5322	1.697	2.1938	1.8283	1.8278	1.5832	2.1208	2.2035	1.6552	1.4614	1.4372	1.654	1.8655	1.6073	1.5098	1.566	1.5625	1.9976
1.7067	2.3113	2.1942	2.1597	1.5277	1.7058	2.1712	1.7943	1.7795	1.5747	2.0826	2.1803	1.6501	1.4527	1.4421	1.6325	1.8383	1.594	1.527	1.5479	1.5691	1.993
1.662	2.3016	2.1824	2.1584	1.4905	1.7267	2.1799	1.8055	1.7996	1.5416	2.108	2.1735	1.6652	1.4774	1.4374	1.6482	1.8514	1.6087	1.5049	1.5472	1.5487	2.0033
1.7075	2.3031	2.2045	2.215	1.5464	1.6779	2.1413	1.7993	1.8161	1.5911	2.0468	2.1435	1.6547	1.4499	1.4486	1.6233	1.8351	1.6104	1.5278	1.5251	1.5784	1.9973
1.6781	2.272	2.196	2.2173	1.5606	1.6569	2.1407	1.841	1.8338	1.5809	2.076	2.1828	1.6186	1.4306	1.4319	1.6174	1.8281	1.6482	1.5172	1.5667	1.5669	1.9686
1.6656	2.2495	2.1511	2.2339	1.5427	1.6586	2.1398	1.852	1.8329	1.58	2.1206	2.1978	1.6107	1.4588	1.4037	1.6583	1.8616	1.634	1.4851	1.5901	1.5322	1.9511
1.6456	2.2959	2.1487	2.1605	1.4944	1.7208	2.1927	1.8459	1.8014	1.5382	2.1242	2.1945	1.6618	1.4665	1.4331	1.6368	1.8469	1.6095	1.5053	1.5555	1.5296	1.9964
1.6998	2.2919	2.1901	2.2019	1.5301	1.6944	2.1326	1.8168	1.7677	1.5817	2.0768	2.1317	1.6368	1.4402	1.4419	1.602	1.826	1.6216	1.509	1.5448	1.5597	1.9904
1.6517	2.2511	2.1368	2.2347	1.5103	1.6747	2.1903	1.8334	1.8284	1.5702	2.1136	2.1908	1.6522	1.4679	1.3947	1.6537	1.8741	1.6273	1.4793	1.5697	1.51	1.9854
1.6876	2.3075	2.1934	2.1546	1.5086	1.6878	2.166	1.7818	1.7635	1.5317	2.0614	2.1252	1.6411	1.4431	1.443	1.6215	1.8408	1.5948	1.5241	1.5269	1.5647	1.9864
1.6415	2.2357	2.1444	2.2349	1.5233	1.6591	2.1908	1.8313	1.8109	1.574	2.1103	2.2119	1.639	1.4577	1.4131	1.6519	1.8678	1.6131	1.4763	1.564	1.5244	1.9826
1.6109	2.2591	2.1362	2.204	1.5057	1.687	2.1802	1.8522	1.8065	1.5471	2.1206	2.177	1.6199	1.4663	1.3861	1.6523	1.8717	1.6434	1.4698	1.5765	1.5185	1.9629
1.672	2.2684	2.1836	2.2343	1.5304	1.6417	2.1434	1.7892	1.8102	1.5761	2.0835	2.1254	1.6055	1.448	1.4125	1.6341	1.8672	1.6432	1.4769	1.5779	1.5536	1.9514
1.6708	2.3006	2.1445	2.1874	1.4998	1.6956	2.1984	1.808	1.7671	1.5279	2.1144	2.1824	1.6429	1.4665	1.3977	1.6536	1.8627	1.6168	1.4765	1.5762	1.5145	1.9782
1.6922	2.301	2.1885	2.1911	1.5015	1.704	2.1559	1.7502	1.759	1.5584	2.0738	2.1173	1.641	1.4488	1.4451	1.6282	1.8419	1.593	1.5135	1.5398	1.557	1.9976
1.7041	2.2915	2.1634	2.2295	1.5326	1.6739	2.1483	1.813	1.7776	1.5671	2.0788	2.1645	1.6034	1.4388	1.4052	1.6474	1.8591	1.6338	1.4733	1.576	1.5302	1.9584
1.6537	2.3107	2.1462	2.2083	1.4772	1.6851	2.2013	1.795	1.7798	1.5032	2.0977	2.1694	1.6547	1.4528	1.4336	1.6489	1.8598	1.5811	1.4963	1.5539	1.5314	2.0003
1.6285	2.3138	2.1695	2.1893	1.4801	1.6922	2.1776	1.7721	1.7797	1.5184	2.0935	2.1482	1.6512	1.4659	1.3927	1.636	1.8734	1.6193	1.4744	1.5721	1.5207	1.9969
1.6845	2.3048	2.2061	2.2086	1.5092	1.6724	2.1644	1.7733	1.7546	1.5627	2.0582	2.131	1.6334	1.4244	1.4334	1.6009	1.8291	1.6156	1.5004	1.5402	1.5459	1.975
1.6804	2.3057	2.1954	2.2063	1.4922	1.6853	2.1653	1.7625	1.7539	1.5464	2.0604	2.121	1.6287	1.4259	1.439	1.6089	1.8185	1.6098	1.5063	1.5206	1.5628	1.9926
1.6826	2.2551	2.1617	2.2474	1.5239	1.6575	2.158	1.8016	1.8119	1.5677	2.0655	2.1419	1.5991	1.4386	1.4193	1.6039	1.8216	1.6301	1.4965	1.5477	1.5665	1.9731
1.6244	2.2691	2.1522	2.227	1.4875	1.6761	2.2129	1.7925	1.7951	1.5199	2.1052	2.173	1.6461	1.4595	1.4014	1.64	1.8507	1.6095	1.4847	1.5508	1.5428	1.9993
1.6269	2.2944	2.1379	2.1967	1.4689	1.6785	2.22	1.7978	1.7764	1.522	2.085	2.1678	1.6334	1.458	1.4128	1.6423	1.8544	1.6008	1.4855	1.5589	1.5535	1.9901
1.6971	2.3074	2.1796	2.2169	1.4872	1.686	2.1808	1.7246	1.7311	1.5292	2.0377	2.1408	1.6369	1.431	1.4347	1.6022	1.8133	1.5884	1.5014	1.528	1.5603	1.9739
1.6236	2.3091	2.1569	2.199	1.4788	1.6723	2.2113	1.7702	1.7884	1.5337	2.0904	2.1615	1.6348	1.4566	1.3905	1.6457	1.856	1.621	1.4637	1.5732	1.5225	1.9623
1.6814	2.321	2.2046	2.2265	1.4788	1.664	2.1545	1.7846	1.7545	1.5299	2.0311	2.1318	1.6125	1.4329	1.4172	1.606	1.8346	1.6381	1.493	1.554	1.5563	1.9502
1.6709	2.3319	2.1931	2.2009	1.4745	1.6768	2.1741	1.7452	1.7415	1.5307	2.0326	2.097	1.61	1.4231	1.4346	1.6075	1.7873	1.6017	1.4987	1.5302	1.5635	1.9884
1.67	2.2737	2.1696	2.2628	1.5057	1.6367	2.1754	1.8012	1.7893	1.5661	2.0207	2.1381	1.598	1.436	1.418	1.5947	1.8259	1.6268	1.5057	1.5389	1.5627	1.9672
1.6593	2.3432	2.1775	2.1904	1.4771	1.6722	2.2038	1.768	1.7366	1.5059	2.0614	2.1345	1.6088	1.45	1.4266	1.622	1.8019	1.5805	1.5035	1.5193	1.542	1.9946
1.6204	2.2855	2.1394	2.2345	1.4504	1.6806	2.1864	1.8049	1.7536	1.5043	2.0794	2.1516	1.6339	1.4633	1.3976	1.6417	1.8555	1.5943	1.4783	1.5623	1.5131	1.9792
1.635	2.2801	2.1227	2.2513	1.4711	1.6489	2.1979	1.8179	1.763	1.5158	2.1025	2.2077	1.6081	1.4454	1.3924	1.6282	1.8454	1.6118	1.458	1.563	1.5222	1.9415
1.673	2.315	2.1665	2.2167	1.4471	1.6588	2.1926	1.7589	1.7255	1.5005	2.0799	2.1276	1.6181	1.4521	1.4351	1.6124	1.8087	1.5831	1.4974	1.5245	1.5579	1.9865
1.6795	2.2982	2.1499	2.2682	1.4874	1.6474	2.1693	1.7954	1.7767	1.5474	2.0761	2.1561	1.5871	1.4282	1.4069	1.6121	1.8521	1.6254	1.4788	1.561	1.5412	1.9521
1.6789	2.3169	2.2021	2.253	1.4871	1.6511	2.1574	1.7757	1.7642	1.5597	2.0279	2.1027	1.5879	1.4299	1.4084	1.5996	1.8206	1.616	1.4859	1.562	1.5417	1.9519
1.6158	2.3184	2.1263	2.2356	1.4393	1.6598	2.2116	1.7798	1.7595	1.4893	2.0789	2.1572	1.6187	1.4661	1.3764	1.6394	1.8486	1.6031	1.4558	1.5648	1.5045	1.9703
1.6383	2.2629	2.1194	2.2852	1.4764	1.6063	2.196	1.8098	1.7954	1.5472	2.0781	2.1633	1.5982	1.4376	1.3991	1.6172	1.8338	1.6226	1.4839	1.5575	1.5438	1.9402
1.6239	2.2987	2.1587	2.2292	1.4596	1.6623	2.2005	1.7734	1.7687	1.525	2.0758	2.1659	1.6157	1.4495	1.4125	1.6241	1.8392	1.5712	1.4931	1.5312	1.5445	1.9896
1.6679	2.3425	2.1851	2.226	1.4607	1.6445	2.171	1.7343	1.7199	1.5315	2.064	2.1086	1.5978	1.4456	1.4132	1.6279	1.8404	1.5853	1.4987	1.527	1.5238	1.9828
1.6589	2.3295	2.1902	2.2799	1.4759	1.6403	2.1756	1.7375	1.7631	1.5508	2.0263	2.0895	1.6117	1.419	1.4095	1.5989	1.7874	1.6155	1.4988	1.5239	1.5538	1.9765
1.6719	2.3361	2.185	2.2368	1.4553	1.6406	2.1821	1.7682	1.7317	1.5325	2.0114	2.1003	1.6013	1.4298	1.4051	1.6041	1.8325	1.6208	1.4698	1.5476	1.5302	1.9555
1.6457	2.2616	2.1285	2.3136	1.4536	1.585	2.1943	1.8012	1.7817	1.544	2.0773	2.176	1.5887	1.457	1.3953	1.6309	1.8388	1.6079	1.455	1.5517	1.5082	1.9678
1.6817	2.2849	2.1527	2.2756	1.4752	1.6281	2.1654	1.7985	1.7521	1.5484	2.0834	2.1556	1.5631	1.4458	1.3698	1.6247	1.8421	1.618	1.462	1.5645	1.4886	1.9467
1.6837	2.3223	2.1851	2.2003	1.4588	1.6536	2.173	1.7329	1.7165	1.5182	2.0181	2.104	1.5967	1.4405	1.4159	1.6116	1.8185	1.5738	1.4953	1.5114	1.5131	1.9916
1.6502	2.3258	2.1659	2.2248	1.4285	1.6423	2.2096	1.7365	1.7153	1.481	2.0666	2.1581	1.6031	1.4562	1.3891	1.6274	1.8424	1.5945	1.4523	1.5545	1.5253	1.9855
1.6749	2.3083	2.1996	2.2782	1.4722	1.6187	2.1583	1.7553	1.7436	1.546	2.0292	2.1168	1.5606	1.4239	1.4109	1.5861	1.8011	1.6051	1.4785	1.5201	1.547	1.9719
1.6807	2.2987	2.1836	2.2691	1.4631	1.6179	2.1649	1.7664	1.7641	1.5383	2.0368	2.0969	1.5926	1.4222	1.4113	1.5871	1.8028	1.5937	1.4939	1.5146	1.5393	1.9745
1.6381	2.3391	2.1941	2.2033	1.4269	1.6465	2.1969	1.7181	1.7122	1.4877	2.0527	2.1274	1.5916	1.451	1.4101	1.6227	1.8218	1.5744	1.4822	1.5159	1.5286	1.9901
1.6195	2.3405	2.1813	2.2329	1.4242	1.6211	2.2068	1.7279	1.7495	1.4976	2.0515	2.1405	1.603	1.4294	1.4244	1.6104	1.802	1.5713	1.4955	1.5147	1.5448	1.9787
1.6117	2.3353	2.1763	2.2217	1.4083	1.633	2.2179	1.7315	1.735	1.4741	2.051	2.1469	1.6035	1.4365	1.4109	1.6072	1.8167	1.573	1.4859	1.5137	1.5325	1.9815
1.6636	2.3308	2.186	2.2459	1.4537	1.6243	2.1592	1.7179	1.7162	1.522	2.0249	2.089	1.6036	1.4402	1.4188	1.6023	1.8018	1.5697	1.4781	1.5119	1.5257	1.9679
1.617	2.3306	2.1773	2.2109	1.4133	1.6417	2.1924	1.734	1.7295	1.4829	2.0417	2.141	1.595	1.4338	1.4183	1.5966	1.7973	1.5819	1.4995	1.5136	1.5331	1.972
1.6525	2.3429	2.1917	2.2209	1.4234	1.6454	2.1908	1.7101	1.7051	1.476	2.055	2.1233	1.5973	1.4349	1.4161	1.6159	1.8134	1.5651	1.4818	1.5281	1.5117	1.9867
1.6417	2.3392	2.1816	2.2021	1.4207	1.6412	2.2129	1.73	1.701	1.4847	2.0517	2.1397	1.6043	1.42	1.4157	1.5983	1.8076	1.5748	1.4864	1.5127	1.5361	1.981
1.6209	2.3362	2.184	2.2332	1.4188	1.6293	2.2113	1.7329	1.6914	1.4748	2.0452	2.1226	1.5893	1.4298	1.4071	1.5971	1.8204	1.5757	1.4938	1.5106	1.5362	1.9765
1.6761	2.3271	2.1913	2.2814	1.4636	1.6256	2.1652	1.7261	1.738	1.527	1.9986	2.0844	1.557	1.4195	1.3937	1.5896	1.8348	1.618	1.4774	1.5441	1.5177	1.9509
1.6287	2.3475	2.1749	2.2234	1.419	1.6398	2.206	1.7203	1.7278	1.4644	2.049	2.1113	1.5974	1.4317	1.411	1.5856	1.7982	1.5767	1.4751	1.4957	1.5287	1.9749
1.6049	2.289	2.1199	2.258	1.4403	1.6103	2.1979	1.7648	1.7426	1.5043	2.0701	2.1652	1.5833	1.4513	1.3607	1.6108	1.8383	1.5883	1.4518	1.5495	1.5098	1.9734
1.6259	2.3655	2.1527	2.2136	1.4174	1.6326	2.1978	1.7074	1.6945	1.4679	2.0605	2.1094	1.5806	1.4468	1.3798	1.6152	1.834	1.5736	1.4707	1.5325	1.5152	1.9922
1.622	2.3471	2.1742	2.2342	1.4226	1.6367	2.2125	1.7106	1.7155	1.4631	2.0392	2.1004	1.5782	1.4374	1.4078	1.5879	1.8134	1.5829	1.4742	1.5161	1.5349	1.9595
1.6073	2.3218	2.1536	2.2633	1.4245	1.6306	2.2214	1.7327	1.7278	1.4931	2.0605	2.115	1.5924	1.4474	1.4075	1.603	1.8071	1.5558	1.4725	1.5202	1.5436	1.9771
1.662	2.3525	2.181	2.2211	1.4261	1.6277	2.163	1.7011	1.682	1.4929	1.9972	2.0754	1.5747	1.4208	1.395	1.5715	1.8033	1.574	1.4752	1.5052	1.5481	1.9737
1.6348	2.2944	2.1325	2.2709	1.4449	1.576	2.2151	1.7585	1.7426	1.5054	2.0806	2.1259	1.5742	1.4484	1.3614	1.6153	1.839	1.6014	1.4376	1.5486	1.487	1.9444
1.6454	2.3529	2.1674	2.2485	1.4328	1.6268	2.1828	1.6661	1.6828	1.4853	2.0052	2.0538	1.5672	1.4049	1.3881	1.5704	1.8041	1.5953	1.4673	1.5299	1.5253	1.9606
1.6151	2.3184	2.1287	2.2339	1.4026	1.6142	2.2134	1.7291	1.7017	1.4483	2.072	2.1121	1.5875	1.4449	1.3926	1.6038	1.8242	1.5542	1.4644	1.5373	1.5254	1.9842
1.6089	2.3381	2.1435	2.2509	1.4035	1.6199	2.227	1.7395	1.7028	1.4628	2.0617	2.112	1.5808	1.4388	1.3948	1.6041	1.8128	1.5628	1.4632	1.5344	1.4952	1.976
1.6408	2.2834	2.1377	2.2939	1.4428	1.549	2.1967	1.7461	1.7361	1.5136	2.0406	2.1218	1.5364	1.4177	1.3746	1.5878	1.823	1.592	1.4548	1.5426	1.5121	1.9487
1.5955	2.3315	2.1644	2.2406	1.3958	1.62	2.2271	1.706	1.7079	1.4773	2.048	2.0905	1.5722	1.4389	1.4028	1.5768	1.8019	1.5576	1.4738	1.5079	1.5156	1.9667
1.6108	2.322	2.1304	2.2458	1.3993	1.6136	2.2488	1.7228	1.6911	1.4673	2.0509	2.113	1.5671	1.4313	1.3807	1.5995	1.8204	1.5682	1.4588	1.5157	1.53	1.9892
1.6359	2.302	2.1684	2.2962	1.4339	1.5513	2.2025	1.7374	1.7365	1.5146	2.0206	2.1059	1.5309	1.4183	1.3788	1.5707	1.7949	1.5913	1.4629	1.5212	1.5138	1.9453
1.616	2.2912	2.1383	2.2619	1.4168	1.5601	2.2305	1.7365	1.7284	1.4895	2.0446	2.1121	1.5708	1.4441	1.3848	1.5956	1.8295	1.5689	1.4506	1.5124	1.4971	1.9739
1.6527	2.3481	2.1672	2.2185	1.412	1.6108	2.215	1.6982	1.6793	1.4901	2.0094	2.0615	1.5807	1.4125	1.3986	1.5616	1.7854	1.5862	1.4665	1.4948	1.5104	1.957
1.6227	2.3591	2.179	2.2243	1.3916	1.5988	2.2055	1.6819	1.6699	1.4618	2.002	2.0513	1.5615	1.4431	1.3936	1.5938	1.8231	1.5595	1.4414	1.514	1.4951	1.9689
1.6259	2.3442	2.1723	2.2209	1.3952	1.6006	2.2278	1.697	1.6648	1.4534	2.002	2.0443	1.5601	1.4397	1.3924	1.5848	1.807	1.5524	1.4458	1.5145	1.5242	1.9808
1.6216	2.3467	2.1727	2.2149	1.4218	1.6073	2.2319	1.6994	1.6612	1.4628	2.0445	2.0891	1.5623	1.4397	1.3953	1.5801	1.7952	1.553	1.4516	1.4999	1.5307	1.9807
1.6377	2.2818	2.1178	2.2875	1.4214	1.541	2.199	1.7411	1.7275	1.486	2.0511	2.1255	1.5438	1.4403	1.3548	1.6019	1.823	1.5824	1.412	1.5261	1.492	1.9792
1.6268	2.3405	2.1733	2.2276	1.387	1.5965	2.1914	1.6742	1.6625	1.4436	2.0065	2.026	1.5532	1.4186	1.3868	1.5706	1.7835	1.5473	1.4417	1.5047	1.5173	1.9849
1.6236	2.3425	2.1625	2.2276	1.3914	1.5954	2.2097	1.6642	1.6594	1.4383	1.9911	2.0418	1.5635	1.4294	1.3866	1.5723	1.7928	1.5536	1.4516	1.4874	1.5232	1.9655
1.6341	2.3376	2.1826	2.2278	1.4237	1.5762	2.1969	1.6681	1.6696	1.4697	1.9924	2.0366	1.5536	1.4269	1.3919	1.5646	1.8025	1.5501	1.4487	1.4888	1.5268	1.9782
1.6131	2.2779	2.1191	2.2889	1.4147	1.5473	2.2132	1.736	1.7111	1.4997	2.0536	2.1296	1.5206	1.4261	1.3531	1.5861	1.8165	1.5838	1.4198	1.5389	1.4872	1.9315
1.6014	2.2878	2.1151	2.2587	1.4185	1.5539	2.2164	1.7303	1.7242	1.4774	2.039	2.1182	1.5212	1.4391	1.3477	1.596	1.8182	1.5689	1.4065	1.5319	1.502	1.9493
1.5703	2.2791	2.112	2.2456	1.3929	1.5727	2.242	1.71	1.7137	1.4637	2.0411	2.1026	1.5346	1.4474	1.3625	1.5882	1.8161	1.5633	1.4022	1.5306	1.4944	1.9885
1.5658	2.3074	2.1277	2.2407	1.3965	1.5769	2.2373	1.7164	1.6928	1.4489	2.0408	2.0968	1.5528	1.446	1.3478	1.5801	1.8414	1.5761	1.4011	1.5247	1.4841	1.9712
1.5855	2.3179	2.1521	2.2247	1.3738	1.5968	2.2345	1.6864	1.6798	1.4378	2.0146	2.075	1.5583	1.4401	1.3847	1.5671	1.8094	1.5444	1.437	1.4959	1.5227	1.9778
1.6138	2.2753	2.1669	2.285	1.4232	1.543	2.1857	1.7107	1.697	1.4988	1.9761	2.0665	1.5204	1.4175	1.3596	1.5796	1.8271	1.5907	1.4106	1.5194	1.468	1.9378
1.5785	2.3096	2.1566	2.2647	1.3741	1.5553	2.2446	1.6984	1.7072	1.4673	2.0126	2.0903	1.5618	1.4284	1.3754	1.5735	1.799	1.53	1.4339	1.4982	1.5035	1.9841
1.615	2.2974	2.1737	2.2832	1.4045	1.5544	2.1916	1.6823	1.6959	1.4919	2.0026	2.0288	1.5132	1.4057	1.3849	1.5452	1.7937	1.5709	1.4393	1.5069	1.5018	1.9648
1.6133	2.3141	2.1604	2.2753	1.4023	1.5501	2.1922	1.7139	1.6901	1.4901	1.9988	2.0697	1.5112	1.4096	1.3703	1.5479	1.7911	1.5895	1.4198	1.5133	1.5085	1.9442
1.6053	2.322	2.1805	2.2716	1.4033	1.5755	2.1897	1.6601	1.6849	1.4786	1.9754	2.0324	1.5327	1.4034	1.3834	1.5307	1.7711	1.5614	1.4465	1.477	1.5054	1.9686
1.5845	2.3424	2.1764	2.239	1.3781	1.5712	2.2106	1.6489	1.6704	1.4458	1.9652	2.0084	1.5339	1.4109	1.3751	1.5382	1.7591	1.556	1.4356	1.4714	1.5134	1.9682
1.5888	2.3074	2.1611	2.2721	1.3891	1.547	2.2021	1.6702	1.6919	1.4745	1.9682	2.0549	1.5177	1.4084	1.3606	1.5621	1.8033	1.576	1.4184	1.5177	1.4824	1.9415
1.602	2.3416	2.1728	2.255	1.3736	1.5604	2.2147	1.6179	1.6492	1.45	1.9648	2.0077	1.5258	1.403	1.3788	1.5286	1.7688	1.5618	1.4392	1.4828	1.501	1.9434
1.5688	2.3133	2.1252	2.244	1.3548	1.5427	2.241	1.6966	1.689	1.4398	2.0005	2.0851	1.5169	1.4105	1.3427	1.5626	1.8188	1.5746	1.4097	1.5144	1.4876	1.935
1.5723	2.3302	2.1616	2.2328	1.3671	1.569	2.2388	1.6437	1.6662	1.4511	1.9799	2.0702	1.5452	1.4318	1.3773	1.5474	1.7765	1.5318	1.4344	1.4668	1.5059	1.9783
1.5991	2.3027	2.1471	2.2725	1.3977	1.5498	2.2137	1.6807	1.6871	1.4946	1.9933	2.0653	1.4794	1.406	1.3509	1.539	1.8017	1.5738	1.4191	1.5158	1.4677	1.9475
1.5814	2.2685	2.1151	2.2941	1.3899	1.5056	2.222	1.6942	1.7159	1.4573	2.019	2.0774	1.5068	1.4218	1.3273	1.5611	1.8117	1.5641	1.3924	1.5161	1.4689	1.9338
1.5934	2.3199	2.1804	2.2309	1.3761	1.5598	2.2101	1.6298	1.6635	1.4543	1.9856	2.0005	1.5458	1.4027	1.3639	1.52	1.7547	1.5685	1.4297	1.4876	1.5095	1.9581
1.609	2.3323	2.1753	2.239	1.3851	1.5769	2.1865	1.6382	1.6543	1.467	1.9647	2.0105	1.5104	1.397	1.372	1.5104	1.754	1.5499	1.4236	1.4931	1.5044	1.9632
1.6042	2.2935	2.1631	2.2516	1.3929	1.5456	2.1916	1.6456	1.69	1.4811	1.944	2.0014	1.5249	1.3977	1.3734	1.516	1.758	1.5604	1.4217	1.4654	1.5032	1.963
1.5745	2.2732	2.1629	2.2749	1.3883	1.5178	2.2082	1.668	1.6938	1.4436	1.9954	2.0595	1.4763	1.3999	1.3497	1.5273	1.7758	1.5677	1.4242	1.4914	1.5037	1.9394
1.5609	2.3268	2.1672	2.2172	1.3443	1.5659	2.2137	1.6107	1.643	1.4019	1.9923	2.0165	1.5273	1.415	1.3643	1.5595	1.7895	1.5217	1.4179	1.49	1.4655	1.9855
1.5379	2.3044	2.1557	2.2337	1.3635	1.5467	2.255	1.6598	1.6718	1.4292	1.9738	2.0344	1.5395	1.4216	1.376	1.5514	1.7902	1.5356	1.4239	1.4725	1.5012	1.9713
1.5751	2.2639	2.1288	2.2878	1.3763	1.5065	2.2385	1.6785	1.6854	1.4553	2.0081	2.0758	1.5098	1.4133	1.3106	1.5693	1.8062	1.555	1.3845	1.5198	1.4907	1.9409
1.5821	2.2685	2.1322	2.2784	1.3871	1.5146	2.228	1.6836	1.6889	1.4437	2.0053	2.0651	1.4945	1.4164	1.3198	1.5662	1.807	1.5516	1.3932	1.519	1.4815	1.939
1.5945	2.3341	2.1847	2.2338	1.3422	1.5364	2.2169	1.6183	1.6311	1.4364	1.9752	2.0225	1.518	1.4159	1.3636	1.5431	1.7784	1.5301	1.4218	1.4815	1.5001	1.9821
1.5563	2.3337	2.1561	2.2001	1.3378	1.5499	2.24	1.6185	1.6518	1.4085	1.9845	2.032	1.5188	1.4251	1.337	1.565	1.8042	1.5347	1.4062	1.5027	1.468	1.9675
1.5241	2.2886	2.1223	2.2371	1.349	1.5302	2.2431	1.6504	1.6601	1.4204	2.0038	2.0449	1.5181	1.4343	1.3456	1.5608	1.8012	1.5279	1.4093	1.4932	1.4713	1.9718
1.5838	2.3085	2.1737	2.2591	1.3698	1.5357	2.2134	1.6004	1.6761	1.4532	1.9456	1.9929	1.5039	1.3999	1.3587	1.529	1.7524	1.542	1.425	1.4598	1.503	1.9608
1.5785	2.3243	2.1846	2.249	1.3431	1.5391	2.2301	1.6028	1.6297	1.4326	1.9535	1.981	1.5092	1.4017	1.3653	1.5189	1.7613	1.537	1.4285	1.4654	1.4925	1.9411
1.5487	2.2842	2.1291	2.2525	1.3667	1.5055	2.2334	1.6395	1.6684	1.4432	1.9961	2.0404	1.5237	1.4295	1.3162	1.5708	1.7902	1.5399	1.3754	1.5158	1.445	1.9585
1.5623	2.2806	2.1216	2.2806	1.3573	1.4916	2.2267	1.6807	1.7051	1.4575	1.9932	2.0678	1.4887	1.4344	1.3197	1.5594	1.7838	1.5264	1.3865	1.5059	1.4466	1.9565
1.5965	2.337	2.1659	2.255	1.3569	1.5466	2.1944	1.6333	1.6425	1.448	1.9476	1.989	1.4903	1.3907	1.3398	1.55	1.7806	1.553	1.3966	1.4981	1.4804	1.9401
1.5838	2.2791	2.1399	2.2866	1.3685	1.5038	2.2052	1.6639	1.6649	1.4665	1.9903	2.0625	1.472	1.4092	1.3161	1.5619	1.8004	1.5421	1.3788	1.4964	1.474	1.9402
1.5672	2.2772	2.1487	2.2902	1.3541	1.4873	2.202	1.6751	1.6796	1.4484	1.9677	2.0586	1.4716	1.4001	1.326	1.5431	1.7934	1.5631	1.4088	1.5064	1.4795	1.9279
1.5472	2.2898	2.1294	2.2785	1.3384	1.5154	2.2408	1.6574	1.6655	1.4294	1.9837	2.0191	1.5008	1.4118	1.3121	1.5646	1.7887	1.5608	1.38	1.501	1.4458	1.9299
1.5836	2.314	2.1911	2.2735	1.3529	1.5122	2.2015	1.5952	1.6523	1.4312	1.9308	1.983	1.4831	1.3865	1.3493	1.5221	1.764	1.557	1.406	1.4778	1.4953	1.936
1.5247	2.3166	2.1386	2.2251	1.3083	1.5193	2.2442	1.6501	1.6534	1.3992	1.9758	2.0227	1.5037	1.4202	1.3362	1.5467	1.7823	1.5126	1.4153	1.4686	1.4911	1.963
1.528	2.3063	2.1301	2.2497	1.3055	1.5183	2.2186	1.6748	1.6587	1.3973	1.9771	2.0347	1.4735	1.393	1.335	1.5263	1.7817	1.5559	1.4032	1.4886	1.4727	1.9226
1.5234	2.3191	2.1776	2.2375	1.3128	1.5244	2.2389	1.6241	1.6415	1.3961	1.968	1.9966	1.4929	1.4025	1.3462	1.5249	1.745	1.5031	1.4189	1.4505	1.4902	1.9691
1.5347	2.3248	2.1927	2.2365	1.3003	1.5384	2.2154	1.596	1.615	1.3921	1.9337	1.9685	1.5046	1.3951	1.3563	1.5248	1.7526	1.5059	1.416	1.4546	1.4877	1.9666
1.5309	2.3301	2.1801	2.2312	1.2988	1.5333	2.2403	1.6247	1.6119	1.4018	1.9719	2.0163	1.4946	1.413	1.3343	1.5491	1.7677	1.5073	1.4107	1.4643	1.4677	1.9625
1.5861	2.3309	2.1973	2.2582	1.3213	1.5276	2.1903	1.6242	1.6266	1.4169	1.911	1.9811	1.4742	1.4046	1.3394	1.5009	1.7417	1.5459	1.4133	1.4539	1.4734	1.9362
1.5766	2.302	2.1816	2.2901	1.3504	1.5038	2.1762	1.6339	1.6372	1.4363	1.9339	1.9827	1.4436	1.3819	1.3387	1.5012	1.7505	1.5433	1.409	1.4652	1.4805	1.941
1.5772	2.3324	2.1888	2.2423	1.3395	1.5144	2.1915	1.6034	1.6071	1.4139	1.9045	1.9484	1.4827	1.3928	1.3488	1.5207	1.7509	1.507	1.409	1.4399	1.492	1.9621
1.5924	2.3167	2.1803	2.2678	1.3412	1.5165	2.1859	1.6446	1.6324	1.4443	1.93	1.9984	1.4638	1.3873	1.3292	1.5035	1.7499	1.5446	1.4123	1.4705	1.4694	1.935
1.5698	2.2816	2.1208	2.2949	1.3407	1.4881	2.2117	1.6554	1.6525	1.4179	1.9906	2.0437	1.4657	1.4066	1.3057	1.5588	1.791	1.5329	1.36	1.4932	1.4463	1.9571
1.5331	2.2901	2.1231	2.2893	1.3387	1.4735	2.2233	1.6594	1.6428	1.4059	1.9446	2.0237	1.4625	1.4155	1.3046	1.5525	1.7819	1.5333	1.381	1.4905	1.4666	1.9499
1.5662	2.2861	2.139	2.2966	1.3345	1.5036	2.1903	1.6733	1.6529	1.4313	1.9469	2.015	1.4395	1.4062	1.3035	1.5524	1.7763	1.5225	1.3782	1.4851	1.4451	1.9199
1.5775	2.2764	2.1109	2.309	1.3283	1.4794	2.2154	1.6665	1.657	1.4305	1.9661	2.0285	1.4684	1.4006	1.3112	1.5442	1.7777	1.5252	1.3687	1.4876	1.4546	1.9683
1.5599	2.331	2.1724	2.2442	1.303	1.5146	2.2031	1.589	1.5876	1.4059	1.9175	1.9476	1.4755	1.3691	1.3278	1.492	1.749	1.5387	1.4045	1.4678	1.4807	1.9155
1.5863	2.3227	2.1706	2.2481	1.3002	1.5124	2.1847	1.5757	1.5883	1.4032	1.8801	1.9573	1.4714	1.398	1.3394	1.519	1.7653	1.5082	1.4066	1.4417	1.4819	1.9577
1.5524	2.3303	2.1395	2.25	1.2979	1.5274	2.2315	1.6288	1.5785	1.391	1.9561	2.0121	1.4857	1.4019	1.3242	1.5296	1.7684	1.5002	1.4086	1.455	1.4698	1.9661
1.5615	2.2804	2.1591	2.3189	1.3402	1.4761	2.2013	1.6585	1.6506	1.4395	1.9414	2.0145	1.4307	1.3741	1.314	1.5221	1.7636	1.5402	1.393	1.4772	1.4395	1.9262
1.5266	2.337	2.1791	2.2594	1.296	1.5125	2.2131	1.5911	1.6133	1.374	1.9118	1.9711	1.4596	1.3777	1.3392	1.5109	1.7017	1.5096	1.4084	1.4348	1.4679	1.9501
1.5108	2.3164	2.1538	2.2515	1.3154	1.5156	2.2039	1.6157	1.6256	1.3925	1.9126	1.9998	1.476	1.3863	1.3404	1.5118	1.7327	1.4994	1.4017	1.4437	1.4663	1.9631
1.5691	2.3175	2.1865	2.2771	1.3125	1.5026	2.1572	1.6118	1.5833	1.4081	1.8942	1.9476	1.4477	1.3671	1.3218	1.515	1.749	1.5506	1.3909	1.4768	1.4729	1.9225
1.5696	2.3278	2.18	2.3053	1.34	1.5132	2.1707	1.5794	1.6236	1.433	1.8999	1.9377	1.4654	1.3791	1.328	1.4832	1.7301	1.5341	1.4052	1.4462	1.4698	1.9493
1.5475	2.3327	2.174	2.2471	1.294	1.527	2.1728	1.5922	1.59	1.3673	1.8977	1.9231	1.4716	1.3868	1.3352	1.5074	1.7245	1.5038	1.4066	1.4437	1.4704	1.9711
1.5416	2.3347	2.1604	2.2694	1.3006	1.5258	2.1932	1.5924	1.5709	1.3774	1.9032	1.9581	1.473	1.3741	1.3228	1.5018	1.7304	1.513	1.3932	1.4336	1.4661	1.9637
1.5656	2.3245	2.1769	2.2792	1.3308	1.5162	2.1702	1.6095	1.5863	1.4138	1.8796	1.9612	1.4491	1.3622	1.3308	1.4941	1.7264	1.5394	1.3985	1.4419	1.47	1.9401
1.5556	2.2757	2.1788	2.3223	1.3272	1.4602	2.176	1.6115	1.6293	1.4091	1.883	1.971	1.4299	1.3799	1.2973	1.5199	1.7497	1.5353	1.3774	1.4758	1.4179	1.9212
1.5495	2.2622	2.132	2.308	1.3312	1.4736	2.2086	1.6249	1.6478	1.4102	1.9518	1.9993	1.4417	1.3918	1.292	1.5297	1.7744	1.5246	1.3598	1.4648	1.4299	1.9302
1.493	2.2728	2.1499	2.3037	1.3017	1.4846	2.1919	1.6251	1.6214	1.3683	1.9341	1.983	1.461	1.4002	1.2947	1.5417	1.766	1.5179	1.3488	1.4884	1.4334	1.9619
1.5494	2.2726	2.1352	2.329	1.3204	1.4648	2.2025	1.6276	1.6245	1.4085	1.9424	1.9906	1.4501	1.4016	1.2924	1.5265	1.7632	1.5091	1.344	1.4681	1.4181	1.9515
1.5464	2.2684	2.149	2.3377	1.3339	1.47	2.1612	1.6298	1.6358	1.4037	1.943	1.9787	1.4184	1.3849	1.2898	1.5147	1.7626	1.5286	1.3672	1.4791	1.4443	1.9161
1.5077	2.3232	2.1358	2.284	1.2847	1.5004	2.2088	1.6179	1.5993	1.3607	1.9244	1.9986	1.4707	1.3958	1.2884	1.5362	1.7542	1.5201	1.3552	1.4827	1.4277	1.9218
1.4989	2.323	2.16	2.296	1.291	1.5135	2.2146	1.5921	1.6161	1.3599	1.9185	1.9743	1.4653	1.4049	1.3169	1.5101	1.7546	1.4855	1.3755	1.4452	1.4343	1.9746
1.5649	2.2876	2.1623	2.3099	1.3168	1.4819	2.1635	1.6129	1.6106	1.4046	1.9101	1.9725	1.4198	1.3965	1.288	1.5195	1.7523	1.5304	1.3556	1.4787	1.4553	1.9262
1.4975	2.3268	2.1847	2.2716	1.2783	1.5016	2.1931	1.5741	1.5949	1.3532	1.9063	1.9589	1.4566	1.3928	1.3267	1.4919	1.7136	1.4947	1.3948	1.4336	1.4608	1.9493
1.5381	2.2822	2.1547	2.3382	1.3123	1.4342	2.2059	1.608	1.605	1.4033	1.925	1.9723	1.4468	1.403	1.2836	1.529	1.7532	1.5134	1.3414	1.464	1.4115	1.9302
1.5596	2.3259	2.2098	2.3047	1.3025	1.475	2.1493	1.5811	1.5561	1.3968	1.8868	1.9243	1.4255	1.3763	1.3292	1.4827	1.7012	1.5006	1.3913	1.423	1.4442	1.9503
1.545	2.2719	2.179	2.3454	1.3065	1.4353	2.1723	1.6365	1.6265	1.4064	1.9186	1.9742	1.4075	1.397	1.294	1.5171	1.7536	1.5183	1.3465	1.4594	1.4415	1.9306
1.5042	2.3223	2.1742	2.2774	1.2695	1.4975	2.1984	1.5645	1.5843	1.3555	1.9136	1.9483	1.4634	1.4083	1.3118	1.5022	1.7487	1.4768	1.3794	1.4339	1.4555	1.9592
1.5571	2.2929	2.1426	2.3335	1.3117	1.4533	2.1716	1.6212	1.6124	1.4024	1.9216	1.9847	1.399	1.38	1.2962	1.5029	1.7425	1.5344	1.3709	1.4602	1.4151	1.9108
1.532	2.2872	2.1475	2.3367	1.3231	1.4501	2.1782	1.6082	1.6141	1.3968	1.928	1.958	1.4175	1.3936	1.2914	1.5295	1.7611	1.5011	1.332	1.4675	1.3995	1.9458
1.4841	2.3147	2.1462	2.2655	1.271	1.491	2.1908	1.6185	1.5638	1.3493	1.9124	1.9743	1.4257	1.3967	1.2801	1.5076	1.748	1.5086	1.3425	1.4607	1.4144	1.9172
1.5488	2.3337	2.2111	2.3006	1.2969	1.495	2.1587	1.5693	1.5601	1.3644	1.8584	1.8833	1.4571	1.3732	1.3187	1.4656	1.6983	1.5076	1.3839	1.4347	1.4548	1.9093
1.559	2.3273	2.1939	2.3171	1.2968	1.4991	2.1638	1.549	1.5548	1.3966	1.85	1.8954	1.4574	1.393	1.3228	1.4772	1.7076	1.4817	1.3861	1.4158	1.4396	1.944
1.5489	2.2965	2.1896	2.328	1.3107	1.4735	2.1608	1.5805	1.6001	1.3918	1.8814	1.9265	1.4252	1.3634	1.313	1.4722	1.7101	1.5275	1.3878	1.4402	1.447	1.9148
1.5118	2.3276	2.1519	2.3003	1.313	1.4636	2.1952	1.5915	1.6044	1.3753	1.9049	1.9501	1.4486	1.4018	1.3075	1.5085	1.736	1.4694	1.3613	1.4441	1.4285	1.9435
1.4943	2.3407	2.2003	2.2841	1.2821	1.4897	2.1918	1.5759	1.588	1.3556	1.9076	1.9515	1.4602	1.382	1.3205	1.4926	1.7083	1.484	1.3849	1.413	1.4486	1.9322
1.5073	2.3495	2.2082	2.2968	1.2719	1.4937	2.193	1.5514	1.5371	1.3461	1.8604	1.911	1.4571	1.381	1.3122	1.4858	1.7084	1.4828	1.3812	1.41	1.4451	1.9419
1.5136	2.2975	2.1532	2.3466	1.2994	1.458	2.19	1.6172	1.6073	1.3709	1.9154	1.9801	1.4058	1.3854	1.2616	1.502	1.7406	1.5032	1.3535	1.4548	1.4011	1.9052
1.5375	2.2982	2.1822	2.3493	1.3319	1.4364	2.1483	1.5928	1.6174	1.3874	1.8507	1.901	1.4273	1.3644	1.2969	1.4726	1.7057	1.5042	1.3781	1.4288	1.4504	1.9155
1.546	2.3055	2.1931	2.3471	1.3092	1.4626	2.1648	1.6056	1.5844	1.3866	1.8832	1.9385	1.3988	1.3772	1.2751	1.5008	1.7434	1.5103	1.3511	1.4528	1.4216	1.8877
1.5342	2.3153	2.1635	2.3397	1.307	1.475	2.1623	1.5875	1.5908	1.3865	1.9008	1.9586	1.4153	1.3851	1.2648	1.5219	1.7507	1.5	1.3373	1.4637	1.4318	1.8938
1.5185	2.365	2.1955	2.2846	1.2687	1.4799	2.158	1.5615	1.5422	1.3287	1.8636	1.8744	1.442	1.3622	1.3099	1.4718	1.683	1.5205	1.3723	1.4284	1.4411	1.8905
1.5012	2.3475	2.1818	2.2849	1.2571	1.463	2.2107	1.5682	1.5646	1.3419	1.8791	1.9088	1.4461	1.3939	1.2946	1.4964	1.725	1.4675	1.368	1.4226	1.446	1.9423
1.5127	2.3576	2.205	2.2697	1.2677	1.4756	2.185	1.5464	1.5507	1.3342	1.8779	1.8778	1.4515	1.3771	1.3108	1.4742	1.6906	1.485	1.3793	1.4192	1.4463	1.9196
1.5106	2.3658	2.1779	2.2945	1.2603	1.4895	2.205	1.5744	1.5441	1.3246	1.8822	1.9187	1.442	1.3922	1.2997	1.4995	1.7053	1.4722	1.3684	1.4064	1.4037	1.9312
1.5665	2.3206	2.1714	2.3305	1.3084	1.4564	2.1566	1.6039	1.5794	1.3874	1.8866	1.9402	1.3867	1.3826	1.266	1.5029	1.7383	1.5033	1.3373	1.4569	1.3971	1.8999
1.5438	2.3535	2.2158	2.305	1.2901	1.4549	2.1738	1.5567	1.5446	1.3661	1.8575	1.8654	1.4457	1.3654	1.2943	1.4513	1.6878	1.5073	1.3774	1.4289	1.4271	1.9088
1.498	2.3622	2.1956	2.292	1.2601	1.4944	2.1783	1.558	1.5519	1.3172	1.8783	1.8925	1.4366	1.3826	1.2999	1.4583	1.6976	1.5041	1.3639	1.4137	1.4339	1.9199
1.5048	2.3669	2.2091	2.2914	1.2637	1.4783	2.2129	1.5304	1.5426	1.3176	1.8587	1.8949	1.4342	1.3714	1.3	1.4678	1.694	1.4847	1.369	1.4064	1.4197	1.9013
1.4982	2.3695	2.1723	2.2795	1.2614	1.4608	2.2086	1.5968	1.5614	1.3369	1.8916	1.9414	1.4418	1.3838	1.2653	1.5065	1.7248	1.4874	1.3315	1.4467	1.3778	1.9134
1.5036	2.3397	2.1842	2.314	1.2743	1.4472	2.2093	1.5859	1.5675	1.3315	1.8862	1.9064	1.4413	1.39	1.2993	1.4795	1.6971	1.4722	1.3648	1.4042	1.4289	1.9252
1.5418	2.3373	2.1947	2.3439	1.31	1.4385	2.1512	1.5928	1.5707	1.3707	1.8756	1.9128	1.3896	1.3494	1.2955	1.4542	1.6856	1.4924	1.3524	1.4232	1.425	1.8915
1.5593	2.3681	2.212	2.3205	1.2765	1.4627	2.1516	1.5661	1.5297	1.3483	1.8314	1.8608	1.4231	1.3705	1.3008	1.4645	1.6878	1.4737	1.3795	1.4057	1.4239	1.9326
1.5412	2.3171	2.1885	2.351	1.3002	1.4252	2.1814	1.6059	1.5843	1.363	1.8877	1.9075	1.3988	1.363	1.2656	1.4832	1.7303	1.5004	1.3455	1.4519	1.3675	1.8913
1.535	2.3488	2.204	2.3134	1.2845	1.4622	2.1714	1.5556	1.538	1.3733	1.8349	1.8474	1.4314	1.3523	1.2867	1.4472	1.6823	1.5001	1.3639	1.4269	1.4307	1.8951
1.5362	2.3704	2.2108	2.3315	1.2821	1.4506	2.1637	1.5825	1.5213	1.336	1.8232	1.8654	1.4121	1.3487	1.2836	1.4661	1.702	1.4996	1.3604	1.4397	1.417	1.8828
1.5265	2.31	2.1506	2.3793	1.2805	1.3997	2.1898	1.6255	1.5778	1.363	1.9003	1.9127	1.4137	1.3839	1.2607	1.4918	1.721	1.4836	1.321	1.4391	1.3986	1.9004
1.5119	2.3792	2.2183	2.278	1.2402	1.4501	2.1736	1.536	1.5174	1.3129	1.845	1.8648	1.4303	1.3614	1.2867	1.4439	1.6741	1.4889	1.3594	1.4252	1.4233	1.8816
1.4964	2.3698	2.2113	2.2933	1.2489	1.4504	2.1816	1.5295	1.5291	1.3013	1.8275	1.8606	1.4304	1.3463	1.284	1.4419	1.6804	1.4937	1.3723	1.4122	1.4199	1.8864
1.5192	2.3748	2.1972	2.3093	1.2891	1.4415	2.1782	1.5413	1.5536	1.3502	1.8162	1.8613	1.4148	1.3637	1.2892	1.4596	1.6907	1.4708	1.3578	1.4013	1.4167	1.9148
1.5537	2.3272	2.1593	2.3675	1.285	1.4026	2.1917	1.6267	1.5811	1.3539	1.883	1.9116	1.4022	1.3744	1.2471	1.4798	1.7145	1.4956	1.3189	1.4455	1.3856	1.8841
1.5298	2.3833	2.1746	2.3144	1.2573	1.4696	2.1775	1.5533	1.5149	1.3423	1.8505	1.8564	1.442	1.3627	1.2915	1.4491	1.6618	1.4806	1.3608	1.3962	1.4241	1.8985
1.5409	2.3672	2.2141	2.3325	1.2857	1.4323	2.161	1.5505	1.5542	1.3403	1.8454	1.8432	1.4112	1.3584	1.2689	1.4485	1.6954	1.5013	1.3566	1.4258	1.43	1.8734
1.536	2.332	2.1906	2.3461	1.2952	1.4263	2.1544	1.5704	1.5517	1.3473	1.8222	1.8265	1.3973	1.3423	1.2735	1.4423	1.6972	1.49	1.3557	1.4276	1.4138	1.8663
1.5019	2.3493	2.1303	2.3329	1.2982	1.4135	2.2035	1.6105	1.5691	1.3292	1.8807	1.9158	1.422	1.3791	1.2712	1.4826	1.7138	1.452	1.3374	1.4178	1.3928	1.9126
1.5388	2.3379	2.1703	2.3628	1.2998	1.4175	2.1509	1.5953	1.5554	1.3526	1.8425	1.8902	1.3839	1.339	1.2694	1.4538	1.6874	1.5012	1.3503	1.4225	1.3823	1.8518
1.5012	2.3325	2.1315	2.3493	1.2842	1.4195	2.1973	1.6012	1.5653	1.3358	1.8835	1.8993	1.3962	1.3642	1.249	1.4643	1.7149	1.4857	1.3126	1.4387	1.3821	1.8657
1.5175	2.3753	2.1801	2.3416	1.2844	1.4587	2.1577	1.5843	1.5202	1.3297	1.8356	1.8679	1.3914	1.3611	1.2577	1.4476	1.6898	1.4986	1.3513	1.4324	1.3845	1.8551
1.4874	2.3745	2.1257	2.3135	1.2707	1.4294	2.2039	1.6012	1.5546	1.3173	1.8691	1.9022	1.4088	1.3813	1.2598	1.4696	1.7041	1.4655	1.352	1.4055	1.4097	1.9144
1.4859	2.399	2.154	2.3177	1.2553	1.4417	2.2123	1.5616	1.5171	1.3008	1.866	1.8732	1.4125	1.3762	1.2837	1.4665	1.6746	1.4551	1.3557	1.3928	1.405	1.8876
1.5281	2.3354	2.17	2.3857	1.2817	1.394	2.1559	1.5654	1.5667	1.3448	1.8309	1.8537	1.3977	1.3541	1.2677	1.4723	1.6939	1.5025	1.3355	1.4236	1.3927	1.8602
1.5049	2.3522	2.14	2.3302	1.2824	1.4177	2.2002	1.6009	1.5681	1.3256	1.8769	1.9048	1.3971	1.3677	1.2295	1.4893	1.709	1.4761	1.3102	1.4291	1.374	1.8667
1.5347	2.376	2.192	2.3423	1.2665	1.4607	2.1464	1.5571	1.5135	1.3282	1.8207	1.8502	1.402	1.3434	1.2515	1.4703	1.7013	1.4843	1.3454	1.431	1.3945	1.8584
1.5381	2.3164	2.1416	2.3976	1.28	1.4233	2.1857	1.6108	1.5674	1.3429	1.8714	1.898	1.3743	1.3808	1.2273	1.4716	1.7141	1.4715	1.3049	1.4349	1.3785	1.8912
1.4967	2.3513	2.137	2.3771	1.2739	1.4017	2.2059	1.6032	1.5611	1.3314	1.8574	1.8978	1.413	1.3789	1.267	1.4772	1.6976	1.4516	1.3336	1.4172	1.3825	1.9021
1.4815	2.3864	2.1575	2.334	1.2385	1.4445	2.2102	1.5764	1.512	1.2845	1.8677	1.8979	1.4189	1.3898	1.2603	1.4714	1.7025	1.4365	1.3311	1.4144	1.4084	1.8913
1.5315	2.3279	2.1698	2.3828	1.2824	1.4292	2.1657	1.5894	1.5603	1.3442	1.8723	1.8745	1.3645	1.354	1.2394	1.4738	1.7195	1.4691	1.3121	1.4309	1.366	1.8755
1.5227	2.3989	2.1702	2.3366	1.2398	1.4556	2.1968	1.5443	1.5169	1.2938	1.8351	1.8418	1.4307	1.3767	1.2803	1.4613	1.6845	1.4518	1.3494	1.4026	1.3773	1.909
1.5256	2.3962	2.2022	2.3493	1.2727	1.4397	2.158	1.5388	1.5292	1.3266	1.8083	1.8212	1.3886	1.3641	1.2803	1.4336	1.6567	1.4553	1.3559	1.3846	1.4071	1.8767
1.4931	2.3828	2.1357	2.3392	1.2738	1.4361	2.1974	1.5967	1.5518	1.3224	1.8724	1.8822	1.3972	1.3827	1.2565	1.474	1.7029	1.4589	1.3105	1.4187	1.364	1.9039
1.5025	2.3612	2.1415	2.3497	1.2305	1.4197	2.1934	1.5918	1.5493	1.312	1.8574	1.8933	1.3739	1.3766	1.2341	1.4752	1.7101	1.4664	1.3071	1.4244	1.3485	1.8797
1.5584	2.3624	2.1924	2.3877	1.2707	1.4336	2.1655	1.512	1.5541	1.3383	1.8173	1.8245	1.3964	1.3614	1.276	1.4262	1.6549	1.4753	1.3426	1.3976	1.3955	1.8839
1.4818	2.4071	2.1538	2.3372	1.2302	1.4424	2.2067	1.5765	1.5146	1.2801	1.851	1.8756	1.4255	1.3788	1.2773	1.4559	1.6893	1.4276	1.3436	1.3901	1.4079	1.9031
1.5312	2.334	2.1407	2.3901	1.2691	1.3866	2.1766	1.5989	1.5667	1.3344	1.8574	1.8941	1.416	1.3843	1.2358	1.4683	1.7047	1.4574	1.3148	1.4053	1.3715	1.8839
1.5492	2.3719	2.2161	2.4107	1.2925	1.4261	2.1615	1.5359	1.5582	1.3349	1.788	1.8076	1.3972	1.3509	1.2682	1.424	1.6659	1.4809	1.345	1.4106	1.3949	1.8694
1.4964	2.3666	2.1692	2.3674	1.2515	1.4088	2.1855	1.6043	1.551	1.3168	1.8461	1.8835	1.389	1.3649	1.2173	1.477	1.7113	1.4635	1.2998	1.4279	1.3586	1.8611
1.496	2.3929	2.1423	2.3672	1.2512	1.4282	2.1792	1.6148	1.537	1.3009	1.8389	1.8888	1.3708	1.378	1.2186	1.4718	1.7022	1.4641	1.2987	1.426	1.3767	1.8692
1.5399	2.3769	2.1958	2.3858	1.2652	1.4344	2.1517	1.5881	1.5481	1.3503	1.8296	1.8651	1.3616	1.3583	1.2408	1.4318	1.6677	1.4832	1.3213	1.4092	1.3746	1.8574
1.5449	2.3829	2.1772	2.4067	1.2654	1.4188	2.168	1.5968	1.5463	1.3395	1.8576	1.8871	1.3683	1.3686	1.218	1.4612	1.6977	1.4723	1.3015	1.4192	1.3533	1.8719
1.4929	2.45	2.1867	2.347	1.2326	1.452	2.1972	1.563	1.4994	1.2863	1.8536	1.8478	1.4223	1.3897	1.2488	1.456	1.6994	1.4326	1.3087	1.3908	1.3704	1.8899
1.5412	2.3699	2.2012	2.4165	1.2753	1.4021	2.1511	1.5741	1.5593	1.3323	1.7978	1.8344	1.366	1.3493	1.256	1.4211	1.6535	1.4623	1.3363	1.4011	1.3658	1.8562
1.4885	2.4104	2.1482	2.3795	1.2545	1.4378	2.2068	1.5661	1.5351	1.3008	1.8392	1.8556	1.4246	1.3914	1.2551	1.4603	1.6806	1.4469	1.328	1.3952	1.3673	1.9001
1.4939	2.4395	2.1724	2.3404	1.2367	1.4529	2.2092	1.5869	1.5105	1.2835	1.8498	1.8717	1.4072	1.3896	1.2538	1.4526	1.6838	1.4183	1.3219	1.3888	1.3709	1.9033
1.5348	2.4396	2.2204	2.3699	1.2687	1.4483	2.1772	1.5577	1.5014	1.3186	1.7968	1.8039	1.387	1.3716	1.2762	1.4287	1.6607	1.4335	1.3335	1.3692	1.3865	1.874
1.5495	2.4254	2.2185	2.4091	1.2762	1.4474	2.1756	1.5459	1.5248	1.325	1.7842	1.7729	1.3913	1.3534	1.2672	1.4095	1.6321	1.4606	1.333	1.3664	1.387	1.8644
1.5073	2.4468	2.2241	2.3821	1.246	1.4338	2.1699	1.5411	1.4829	1.3034	1.7526	1.7863	1.382	1.3479	1.2583	1.4175	1.6536	1.4636	1.3314	1.3762	1.3968	1.885
1.4934	2.4118	2.1868	2.3876	1.2715	1.4175	2.2256	1.5844	1.5227	1.2928	1.8447	1.8469	1.4039	1.3776	1.2346	1.4541	1.6953	1.4357	1.295	1.4007	1.3589	1.8908
1.5467	2.4227	2.1769	2.4043	1.2886	1.4538	2.1669	1.5876	1.5139	1.3391	1.8299	1.8294	1.3583	1.347	1.2636	1.4252	1.6728	1.4746	1.3173	1.4068	1.3794	1.86
1.5367	2.3912	2.1882	2.4392	1.285	1.3989	2.1863	1.5845	1.5549	1.3141	1.8588	1.8743	1.3496	1.3694	1.2208	1.4503	1.7004	1.4579	1.2982	1.4085	1.3628	1.8456
1.4823	2.4533	2.1988	2.3603	1.2358	1.4574	2.2241	1.5619	1.4964	1.2794	1.8397	1.8446	1.4031	1.3762	1.2721	1.4211	1.6625	1.4413	1.3359	1.3656	1.3981	1.8858
1.5503	2.4209	2.1939	2.42	1.287	1.4173	2.1737	1.5786	1.5429	1.3332	1.8308	1.8671	1.3534	1.3628	1.2182	1.4581	1.6934	1.4572	1.2955	1.4124	1.3487	1.8494
1.4929	2.452	2.1571	2.3891	1.2434	1.4301	2.2093	1.5707	1.5179	1.2765	1.8326	1.8485	1.3925	1.3728	1.2291	1.4556	1.6926	1.4358	1.2854	1.3981	1.3444	1.8803
1.4975	2.4604	2.1829	2.3814	1.2412	1.4448	2.2372	1.5527	1.5074	1.2587	1.8302	1.8576	1.3957	1.3778	1.2602	1.4361	1.6733	1.4298	1.315	1.3714	1.3893	1.8827
1.4692	2.4621	2.1753	2.356	1.23	1.4485	2.2245	1.5792	1.5114	1.2653	1.8144	1.8333	1.3952	1.3779	1.2353	1.4483	1.6768	1.4468	1.2928	1.3884	1.381	1.888
1.5169	2.4326	2.1632	2.418	1.2668	1.395	2.2158	1.5855	1.5497	1.3127	1.8484	1.855	1.3622	1.378	1.2244	1.4534	1.6901	1.448	1.2965	1.4011	1.3656	1.8833
1.5395	2.4697	2.2118	2.4196	1.274	1.4387	2.2028	1.5558	1.5045	1.3201	1.8035	1.8221	1.3892	1.3543	1.2647	1.4061	1.6332	1.4554	1.3266	1.3465	1.3886	1.8687
1.4904	2.4677	2.1635	2.3776	1.2318	1.4598	2.2045	1.5917	1.5039	1.2573	1.8221	1.8398	1.3755	1.3759	1.2103	1.4597	1.6909	1.4636	1.278	1.3985	1.3432	1.8505
1.5077	2.4767	2.1816	2.3964	1.2514	1.4292	2.2191	1.5635	1.5097	1.2682	1.8359	1.8446	1.3885	1.3781	1.2446	1.4411	1.6834	1.4254	1.3118	1.3747	1.3575	1.8893
1.5297	2.4558	2.2256	2.4403	1.2692	1.4348	2.1744	1.5627	1.5134	1.3043	1.7974	1.8265	1.3364	1.3476	1.2199	1.4392	1.6681	1.4507	1.2952	1.3983	1.3594	1.8434
1.4967	2.4912	2.2328	2.3884	1.2405	1.44	2.1886	1.5259	1.4792	1.2783	1.7827	1.7735	1.3694	1.3404	1.2521	1.4094	1.6432	1.4621	1.2992	1.3819	1.396	1.8615
1.5297	2.4313	2.1859	2.4563	1.2895	1.3968	2.2054	1.5715	1.5303	1.3012	1.8117	1.8624	1.3346	1.3427	1.2228	1.4334	1.6834	1.461	1.2883	1.4041	1.368	1.8466
1.5459	2.4517	2.212	2.422	1.2726	1.4379	2.1604	1.5544	1.507	1.3254	1.7941	1.8174	1.3347	1.3456	1.2477	1.405	1.652	1.4698	1.3057	1.3797	1.37	1.8547
1.5223	2.417	2.2029	2.4357	1.2755	1.3745	2.1795	1.5897	1.5348	1.3082	1.8265	1.8333	1.3723	1.3789	1.2367	1.4536	1.6832	1.4306	1.2888	1.3795	1.3713	1.8858
1.4873	2.503	2.2364	2.3815	1.227	1.4388	2.2298	1.5304	1.4978	1.2492	1.792	1.7962	1.3749	1.3723	1.2561	1.413	1.6555	1.4241	1.3209	1.3525	1.3747	1.8787
1.5225	2.5077	2.2246	2.4172	1.26	1.4469	2.2249	1.5294	1.4831	1.296	1.8118	1.8132	1.3889	1.3684	1.2631	1.4232	1.6569	1.4141	1.3225	1.3547	1.3851	1.8886
1.5418	2.5106	2.2451	2.4145	1.2394	1.4424	2.1732	1.5267	1.4778	1.2727	1.7696	1.7531	1.3597	1.3457	1.2567	1.4154	1.625	1.4441	1.3211	1.3704	1.3683	1.8713
1.5494	2.4591	2.2318	2.4606	1.277	1.4196	2.1798	1.5512	1.5243	1.3197	1.7763	1.7804	1.3342	1.3455	1.2305	1.4348	1.6685	1.4656	1.2842	1.3925	1.3661	1.8368
1.5169	2.4617	2.1988	2.4008	1.2563	1.4264	2.2138	1.5856	1.5195	1.2674	1.8229	1.8206	1.3756	1.3601	1.2071	1.4569	1.6782	1.4565	1.2724	1.3886	1.3384	1.8606
1.5382	2.4511	2.2134	2.4663	1.2706	1.3866	2.1742	1.5754	1.5271	1.2954	1.8206	1.8292	1.3259	1.3431	1.2225	1.4297	1.6606	1.4598	1.2918	1.3893	1.3411	1.8306
1.5493	2.4701	2.2709	2.4841	1.2852	1.3969	2.1638	1.5347	1.5331	1.289	1.7633	1.7675	1.3615	1.3334	1.2597	1.3982	1.63	1.4497	1.3164	1.3555	1.3875	1.8548
1.5293	2.4618	2.2308	2.4628	1.2837	1.3806	2.1906	1.5842	1.526	1.2903	1.8212	1.841	1.3257	1.336	1.2287	1.422	1.6562	1.4626	1.2947	1.3838	1.3374	1.828
1.519	2.4728	2.1893	2.4428	1.2744	1.4096	2.216	1.584	1.5146	1.2869	1.8134	1.8171	1.349	1.3444	1.2151	1.4482	1.6715	1.4404	1.2592	1.3952	1.3258	1.8579
1.5342	2.4621	2.2352	2.4839	1.2737	1.3892	2.2025	1.5915	1.5297	1.2874	1.7958	1.8391	1.3418	1.3307	1.2232	1.4296	1.6599	1.4557	1.2833	1.3882	1.3443	1.8226
1.5463	2.5023	2.2647	2.4539	1.2542	1.4401	2.1846	1.5191	1.4798	1.2831	1.7606	1.7608	1.3484	1.3195	1.2348	1.4075	1.6489	1.4637	1.2985	1.3829	1.3678	1.8324
1.5524	2.5008	2.2684	2.4772	1.279	1.4275	2.1729	1.5532	1.4981	1.2959	1.7672	1.7878	1.3382	1.331	1.223	1.4373	1.6726	1.4492	1.2961	1.3862	1.3292	1.8311
1.5022	2.5257	2.2716	2.4319	1.2322	1.4375	2.2123	1.5158	1.4794	1.2372	1.7863	1.7631	1.3701	1.3445	1.2465	1.4169	1.6518	1.4129	1.3138	1.3418	1.3565	1.8699
1.5439	2.5314	2.248	2.4493	1.2633	1.4333	2.2213	1.5524	1.4767	1.2777	1.8012	1.7857	1.3854	1.3523	1.2429	1.4282	1.6559	1.4143	1.3145	1.3436	1.3647	1.8806
1.5334	2.5052	2.2269	2.4398	1.2701	1.4029	2.2146	1.5784	1.5145	1.2591	1.8029	1.8153	1.3524	1.322	1.2031	1.4338	1.6629	1.4409	1.2666	1.3902	1.3427	1.832
1.5555	2.4957	2.2596	2.4726	1.2695	1.4379	2.1593	1.5572	1.4959	1.2993	1.7895	1.8045	1.325	1.3023	1.2192	1.4324	1.6664	1.4599	1.2819	1.3884	1.3272	1.8325
1.5532	2.4952	2.2824	2.4953	1.2732	1.4166	2.1925	1.5278	1.5104	1.2794	1.7489	1.7687	1.3547	1.2855	1.2437	1.4023	1.6319	1.4532	1.3074	1.3697	1.3703	1.8407
1.5079	2.5368	2.2246	2.3968	1.2133	1.4512	2.2227	1.5235	1.468	1.2378	1.7916	1.8079	1.3687	1.3199	1.2272	1.425	1.6658	1.4168	1.2969	1.3564	1.3717	1.8689
1.5649	2.4827	2.2867	2.4744	1.2734	1.3985	2.1687	1.5396	1.5145	1.2809	1.7631	1.8036	1.3353	1.2837	1.2408	1.3929	1.6141	1.4519	1.3072	1.3623	1.361	1.8305
1.5586	2.4771	2.2779	2.4961	1.2697	1.3773	2.1883	1.5578	1.5202	1.2732	1.7976	1.8175	1.3161	1.2748	1.2461	1.3997	1.6074	1.4523	1.2971	1.3424	1.3764	1.8449
1.5319	2.5126	2.287	2.4486	1.272	1.4246	2.1972	1.5435	1.4923	1.2875	1.7594	1.7647	1.3389	1.2785	1.2295	1.4095	1.6611	1.4481	1.281	1.3801	1.3627	1.8236
1.5169	2.566	2.274	2.4187	1.2351	1.4417	2.2022	1.5116	1.4623	1.2417	1.7706	1.7667	1.3585	1.3144	1.2256	1.4272	1.6581	1.4265	1.2927	1.3562	1.3644	1.8725
1.5348	2.5355	2.2987	2.4421	1.2568	1.4422	2.1885	1.5257	1.4506	1.25	1.7548	1.7612	1.3549	1.3016	1.2454	1.3935	1.6137	1.42	1.3105	1.3264	1.367	1.8506
1.5115	2.5343	2.2447	2.4243	1.2393	1.4214	2.2423	1.5705	1.4947	1.2437	1.8088	1.8014	1.3676	1.3053	1.2082	1.4397	1.67	1.4312	1.2665	1.3714	1.3177	1.8459
1.5435	2.5044	2.2586	2.4881	1.2874	1.3808	2.2282	1.5795	1.5182	1.2805	1.8039	1.8132	1.3648	1.3064	1.2059	1.4379	1.6701	1.4155	1.2564	1.3679	1.3216	1.8675
1.5729	2.5004	2.296	2.5135	1.2837	1.3889	2.2009	1.5707	1.502	1.2785	1.8044	1.825	1.3243	1.2892	1.2245	1.4318	1.6634	1.4398	1.2793	1.382	1.3517	1.8251
1.5153	2.5708	2.2988	2.4318	1.2395	1.4372	2.2475	1.5262	1.4759	1.2298	1.7826	1.7721	1.356	1.3126	1.2476	1.4224	1.6387	1.4026	1.2834	1.3373	1.3421	1.8633
1.5253	2.5632	2.2977	2.437	1.2356	1.4521	2.2178	1.5275	1.4508	1.2414	1.7908	1.762	1.3549	1.3144	1.2562	1.3912	1.6092	1.4211	1.3088	1.3375	1.3654	1.8646
1.5716	2.5323	2.3112	2.4935	1.2814	1.425	2.1798	1.52	1.5071	1.2897	1.7559	1.7419	1.3371	1.2989	1.2502	1.3813	1.6072	1.4391	1.284	1.3496	1.3559	1.8284
1.5534	2.5421	2.2983	2.4513	1.2785	1.4413	2.185	1.5337	1.4752	1.2773	1.7305	1.7486	1.3371	1.2828	1.2315	1.398	1.6225	1.4447	1.2796	1.3681	1.3347	1.8178
1.5201	2.5838	2.3131	2.431	1.2456	1.4226	2.2246	1.5247	1.4557	1.2299	1.7543	1.7762	1.3662	1.3185	1.2433	1.3989	1.6096	1.3886	1.2944	1.3334	1.3515	1.8667
1.5244	2.5719	2.2885	2.4429	1.2616	1.4269	2.2554	1.5271	1.4861	1.2435	1.7852	1.7895	1.352	1.3148	1.2463	1.4112	1.6232	1.3963	1.2933	1.3316	1.358	1.8686
1.5199	2.5635	2.2469	2.4572	1.2385	1.4417	2.2314	1.5686	1.4677	1.235	1.8087	1.7993	1.3533	1.2986	1.1958	1.4315	1.6532	1.4215	1.252	1.374	1.304	1.8388
1.5387	2.5497	2.2642	2.489	1.2912	1.3879	2.2447	1.5687	1.4994	1.2664	1.796	1.7947	1.3485	1.3041	1.1846	1.4398	1.6669	1.4327	1.2545	1.3628	1.3277	1.8263
1.5216	2.5773	2.3103	2.4664	1.2354	1.4352	2.2263	1.5176	1.4588	1.2326	1.7898	1.7439	1.3562	1.31	1.2334	1.3878	1.6131	1.4223	1.2971	1.3279	1.3709	1.858
1.5296	2.5392	2.26	2.4813	1.277	1.4148	2.2412	1.5898	1.4994	1.264	1.7984	1.8206	1.3241	1.3097	1.2041	1.4334	1.6501	1.4149	1.2481	1.3551	1.3036	1.8491
1.555	2.5586	2.2786	2.4793	1.2867	1.4194	2.2461	1.5626	1.4766	1.2588	1.8046	1.796	1.3572	1.3233	1.2162	1.4199	1.6536	1.3943	1.2757	1.3395	1.3555	1.8744
1.5502	2.5763	2.3328	2.4801	1.2563	1.4369	2.2207	1.5236	1.444	1.2434	1.7764	1.7243	1.356	1.3121	1.2416	1.3958	1.613	1.402	1.3007	1.3131	1.3298	1.8635
1.5876	2.5542	2.3352	2.5237	1.297	1.4217	2.1851	1.54	1.5018	1.2835	1.7632	1.7508	1.3224	1.2903	1.2262	1.3729	1.6125	1.4389	1.2787	1.3374	1.3298	1.8246
1.5792	2.5685	2.3335	2.5031	1.2642	1.4492	2.1861	1.5329	1.455	1.2711	1.7425	1.7215	1.3316	1.2838	1.2113	1.3918	1.6189	1.4418	1.2891	1.3411	1.3289	1.8213
1.5636	2.5856	2.3369	2.5142	1.2697	1.4397	2.1953	1.5366	1.44	1.2635	1.746	1.7445	1.3212	1.289	1.2268	1.3924	1.6121	1.4365	1.288	1.3475	1.3501	1.823
1.5583	2.5697	2.2639	2.5123	1.2856	1.4074	2.2436	1.5648	1.4766	1.2727	1.7918	1.7907	1.3414	1.3161	1.1889	1.4294	1.6545	1.4055	1.2549	1.3588	1.3195	1.8718
1.5797	2.5822	2.3351	2.5092	1.26	1.4501	2.2076	1.5462	1.4432	1.2526	1.7361	1.7474	1.3293	1.2834	1.2259	1.3773	1.5974	1.4397	1.2798	1.3351	1.3445	1.8338
1.5458	2.594	2.2893	2.4642	1.2571	1.4268	2.2395	1.562	1.4841	1.2493	1.8095	1.7671	1.3402	1.3226	1.22	1.4077	1.6412	1.3892	1.2789	1.333	1.3413	1.8639
1.5984	2.5454	2.3488	2.5371	1.2972	1.4066	2.1866	1.531	1.4901	1.282	1.7501	1.7187	1.3275	1.2845	1.213	1.3935	1.6133	1.4374	1.2741	1.3557	1.3369	1.8103
1.5472	2.598	2.3254	2.4594	1.251	1.4528	2.2399	1.5179	1.4199	1.2231	1.7989	1.745	1.3571	1.3237	1.2368	1.3876	1.6136	1.39	1.2805	1.3083	1.3383	1.8573
1.5591	2.622	2.3377	2.5044	1.2382	1.4497	2.2111	1.518	1.4158	1.2468	1.7387	1.7161	1.3286	1.308	1.2399	1.3839	1.5868	1.4036	1.2855	1.3084	1.3467	1.8613
1.5423	2.5993	2.3136	2.4888	1.2458	1.4561	2.231	1.5628	1.4572	1.2275	1.7877	1.7825	1.3373	1.3144	1.1965	1.4156	1.6406	1.4023	1.2528	1.3398	1.302	1.8593
1.5939	2.559	2.349	2.5404	1.2904	1.4147	2.1903	1.5495	1.4772	1.2775	1.7356	1.7135	1.3239	1.2866	1.2279	1.3758	1.5971	1.4227	1.2779	1.3316	1.3412	1.8445
1.5963	2.6115	2.3615	2.5395	1.2727	1.4456	2.1943	1.511	1.4507	1.2757	1.7217	1.6996	1.3365	1.2915	1.2431	1.3785	1.5886	1.419	1.2833	1.3156	1.3478	1.8348
1.5757	2.565	2.3288	2.5507	1.2745	1.4036	2.2145	1.5713	1.4836	1.252	1.7944	1.784	1.3079	1.2991	1.1829	1.4225	1.647	1.4274	1.2415	1.3602	1.2972	1.8477
1.5817	2.6143	2.3597	2.49	1.2422	1.453	2.2086	1.5144	1.4355	1.2322	1.7395	1.6867	1.3412	1.3015	1.2239	1.3824	1.5922	1.4038	1.2765	1.3295	1.3526	1.8504
1.5864	2.6012	2.3668	2.5431	1.2805	1.4546	2.2165	1.5138	1.4684	1.2606	1.7285	1.6903	1.3223	1.282	1.2187	1.378	1.6162	1.4326	1.2669	1.3445	1.3337	1.8273
1.5704	2.5704	2.3058	2.5264	1.2819	1.4181	2.2054	1.5595	1.4803	1.2538	1.7717	1.7542	1.3133	1.2966	1.1835	1.4311	1.6289	1.4074	1.244	1.3498	1.3001	1.8403
1.589	2.5627	2.3507	2.5406	1.2875	1.4188	2.1882	1.5366	1.4838	1.257	1.7551	1.719	1.3195	1.2751	1.2095	1.4013	1.6199	1.4222	1.2641	1.3527	1.3299	1.8197
1.544	2.6359	2.3565	2.5012	1.2469	1.4686	2.2272	1.5088	1.4477	1.2122	1.7593	1.7404	1.3291	1.3057	1.2305	1.3792	1.5759	1.4136	1.2817	1.3101	1.335	1.8222
1.5508	2.6368	2.3543	2.499	1.2528	1.4386	2.249	1.5243	1.4501	1.2208	1.7792	1.7344	1.3426	1.3163	1.2249	1.4171	1.6273	1.3788	1.2709	1.3289	1.3532	1.855
1.5677	2.5974	2.378	2.5111	1.2611	1.4659	2.23	1.5122	1.4471	1.2506	1.7507	1.6888	1.3284	1.3129	1.2328	1.4048	1.6074	1.3912	1.2863	1.2975	1.3416	1.8444
1.5928	2.5849	2.3269	2.5372	1.2948	1.4137	2.2433	1.5759	1.4771	1.2594	1.7991	1.7951	1.3102	1.3126	1.1947	1.422	1.6437	1.3976	1.2463	1.3362	1.287	1.841
1.598	2.5749	2.3719	2.5597	1.2834	1.4204	2.2097	1.5716	1.4943	1.2632	1.7753	1.7893	1.3044	1.2837	1.2194	1.3882	1.5924	1.4204	1.2621	1.349	1.3283	1.8202
1.5987	2.5964	2.382	2.5725	1.2993	1.4407	2.1905	1.5219	1.4768	1.2667	1.7301	1.7388	1.3139	1.2824	1.2224	1.3648	1.5882	1.4178	1.2806	1.341	1.3411	1.8283
1.602	2.5685	2.3416	2.5499	1.2934	1.4214	2.2286	1.5819	1.481	1.2682	1.7795	1.7609	1.3182	1.3041	1.1948	1.4252	1.6266	1.3939	1.2333	1.3493	1.2855	1.8508
1.5685	2.6209	2.3969	2.5122	1.2661	1.4808	2.2093	1.5304	1.439	1.2606	1.713	1.7073	1.3181	1.3132	1.2328	1.3867	1.5904	1.3903	1.2842	1.3063	1.3434	1.8549
1.6124	2.5945	2.3953	2.5499	1.2999	1.4657	2.207	1.5506	1.4673	1.251	1.7706	1.7713	1.2892	1.2786	1.2127	1.4001	1.6191	1.4272	1.2618	1.3281	1.3319	1.8118
1.5326	2.6536	2.343	2.488	1.2637	1.4652	2.2583	1.5571	1.4481	1.2197	1.7778	1.7619	1.3415	1.311	1.183	1.43	1.6499	1.4164	1.235	1.3432	1.2921	1.8358
1.587	2.5727	2.3419	2.5658	1.2967	1.4114	2.2426	1.5839	1.4742	1.2577	1.7895	1.7881	1.2865	1.3022	1.1819	1.4152	1.6378	1.4076	1.2303	1.344	1.2921	1.8267
1.5716	2.6396	2.383	2.4907	1.2527	1.4842	2.2265	1.5352	1.4202	1.2243	1.7532	1.7312	1.3447	1.3116	1.2349	1.3905	1.6109	1.3814	1.267	1.3021	1.3197	1.8474
1.5564	2.615	2.3863	2.5269	1.2824	1.4408	2.254	1.5578	1.4728	1.2304	1.7829	1.7566	1.3364	1.3174	1.2017	1.4127	1.6355	1.3946	1.2364	1.3222	1.3206	1.8552
1.6052	2.5969	2.41	2.563	1.2926	1.4149	2.1955	1.5295	1.4835	1.2552	1.7126	1.7174	1.3199	1.2757	1.2119	1.3907	1.612	1.4319	1.253	1.3331	1.3013	1.81
1.5989	2.6105	2.3945	2.5594	1.2941	1.4215	2.2217	1.5942	1.4826	1.2531	1.7822	1.7597	1.3004	1.2812	1.1947	1.4131	1.6342	1.4096	1.2316	1.3458	1.2786	1.8116
1.5948	2.5971	2.3908	2.5706	1.2838	1.4259	2.2218	1.5687	1.4841	1.2624	1.7692	1.7473	1.2912	1.2778	1.1955	1.4025	1.621	1.4252	1.2541	1.3417	1.2929	1.8164
1.5432	2.6808	2.4115	2.5208	1.2421	1.4713	2.2481	1.515	1.4232	1.2087	1.7543	1.7209	1.3289	1.2826	1.2175	1.3706	1.5948	1.4038	1.2742	1.3095	1.3333	1.8236
1.6021	2.655	2.4101	2.5353	1.2788	1.4768	2.2148	1.5468	1.4372	1.2446	1.7329	1.7228	1.302	1.2879	1.1974	1.3954	1.6349	1.4162	1.246	1.3339	1.2972	1.8011
1.5763	2.6372	2.3917	2.5782	1.2799	1.4338	2.2459	1.5767	1.4653	1.2417	1.773	1.7541	1.3113	1.2736	1.2043	1.3976	1.6109	1.4141	1.25	1.3186	1.3264	1.7962
1.609	2.6406	2.4139	2.5328	1.2606	1.4732	2.2332	1.5105	1.434	1.2446	1.7227	1.6578	1.3297	1.301	1.2233	1.383	1.5892	1.3897	1.2759	1.2944	1.3287	1.8319
1.5992	2.65	2.4122	2.5761	1.2694	1.4734	2.2384	1.5222	1.4612	1.2642	1.729	1.6791	1.3341	1.29	1.2293	1.3718	1.5809	1.4054	1.2639	1.3088	1.3219	1.8078
1.5749	2.679	2.4306	2.5186	1.2551	1.4711	2.2292	1.5306	1.4215	1.2314	1.7191	1.679	1.3338	1.2797	1.2147	1.3778	1.606	1.4177	1.2481	1.3209	1.3178	1.8132
1.5845	2.6505	2.393	2.5831	1.2988	1.433	2.2516	1.5882	1.4817	1.2578	1.758	1.7551	1.2986	1.3026	1.1729	1.4157	1.6242	1.3991	1.2318	1.3249	1.2984	1.8367
1.6065	2.6623	2.4316	2.5656	1.2763	1.489	2.225	1.5483	1.4318	1.238	1.7387	1.7081	1.3071	1.2899	1.2281	1.3822	1.5826	1.3942	1.2726	1.3087	1.323	1.8167
1.6232	2.6293	2.4014	2.5953	1.2992	1.4379	2.2453	1.5677	1.4944	1.2635	1.7867	1.7622	1.2852	1.2879	1.1837	1.4025	1.6273	1.4045	1.2249	1.3405	1.292	1.797
1.6154	2.684	2.429	2.5871	1.2952	1.4696	2.2293	1.5557	1.4652	1.2528	1.7271	1.7256	1.2956	1.2703	1.2176	1.3585	1.5826	1.4125	1.2625	1.3041	1.3293	1.8118
1.6058	2.6713	2.4346	2.5897	1.2809	1.4746	2.2265	1.5184	1.458	1.2564	1.7197	1.6828	1.3199	1.3011	1.2187	1.3953	1.5998	1.3799	1.2643	1.2982	1.3201	1.8455
1.6105	2.6455	2.4481	2.5991	1.2958	1.4414	2.2489	1.5899	1.4764	1.2499	1.774	1.7501	1.2762	1.2731	1.1885	1.3942	1.6244	1.407	1.2395	1.3371	1.2956	1.8002
1.5891	2.7073	2.4691	2.5537	1.2544	1.4932	2.246	1.5105	1.4332	1.2363	1.7082	1.6964	1.3203	1.2692	1.2104	1.3795	1.5979	1.4124	1.2601	1.3266	1.3018	1.8068
1.6107	2.6756	2.4414	2.5837	1.2811	1.4583	2.2313	1.5693	1.4635	1.2657	1.7547	1.7558	1.2749	1.2855	1.1803	1.406	1.6208	1.403	1.2226	1.324	1.2794	1.8078
1.6059	2.6658	2.3923	2.6039	1.3051	1.428	2.2782	1.5773	1.4668	1.2391	1.7625	1.7501	1.3162	1.3065	1.1968	1.4079	1.6065	1.3798	1.243	1.3161	1.3157	1.8386
1.6105	2.6675	2.4397	2.5956	1.3097	1.4346	2.2525	1.5828	1.4812	1.2376	1.766	1.7619	1.2947	1.2763	1.1897	1.4101	1.6126	1.4058	1.2269	1.321	1.2842	1.8083
1.6237	2.675	2.4083	2.6059	1.3168	1.4235	2.2589	1.5944	1.4734	1.2596	1.7859	1.7687	1.2941	1.2981	1.193	1.4087	1.6209	1.3828	1.2409	1.3213	1.3043	1.8444
1.6118	2.6888	2.4304	2.5851	1.3074	1.4356	2.2808	1.5886	1.4747	1.2368	1.7701	1.7504	1.3009	1.286	1.1743	1.4117	1.6199	1.3955	1.2212	1.3342	1.2817	1.8005
1.61	2.7218	2.473	2.5984	1.2839	1.4799	2.255	1.5018	1.4361	1.258	1.7283	1.6719	1.3107	1.2737	1.2258	1.365	1.575	1.3939	1.2632	1.2918	1.3254	1.8258
1.5994	2.6782	2.423	2.5864	1.2935	1.451	2.2746	1.5697	1.4703	1.2272	1.7587	1.7382	1.2613	1.2767	1.1709	1.4264	1.6285	1.3895	1.2233	1.3292	1.3032	1.8061
1.6432	2.6698	2.4697	2.6151	1.2933	1.4379	2.2361	1.5687	1.4815	1.2473	1.7505	1.7158	1.2781	1.2691	1.2225	1.3719	1.5655	1.4068	1.2721	1.2971	1.3025	1.801
1.6512	2.6527	2.4532	2.6354	1.3176	1.4564	2.2493	1.5921	1.474	1.266	1.7751	1.7699	1.2777	1.2838	1.1711	1.4096	1.6178	1.3968	1.2187	1.3313	1.2807	1.8115
1.5824	2.7345	2.4694	2.5721	1.2747	1.47	2.3021	1.5531	1.4488	1.2092	1.7508	1.713	1.3156	1.2935	1.2171	1.3854	1.5755	1.391	1.2655	1.2774	1.312	1.8094
1.6148	2.7071	2.4788	2.5926	1.2819	1.4856	2.259	1.5462	1.4322	1.2352	1.73	1.682	1.2848	1.289	1.2203	1.3758	1.5714	1.3791	1.2557	1.2775	1.3135	1.8075
1.6253	2.6803	2.4924	2.6206	1.2949	1.475	2.2216	1.5251	1.4587	1.2614	1.7073	1.7023	1.2935	1.2759	1.2037	1.3604	1.5675	1.412	1.2383	1.2976	1.323	1.8126
1.6168	2.7155	2.4832	2.6224	1.2852	1.4931	2.2668	1.516	1.4158	1.2411	1.7226	1.6573	1.3033	1.2954	1.2201	1.3815	1.5861	1.3806	1.2591	1.2716	1.3193	1.825
1.5971	2.7383	2.4641	2.6017	1.3164	1.4599	2.2956	1.5656	1.4695	1.2477	1.7736	1.7074	1.3141	1.3062	1.209	1.3888	1.6051	1.36	1.2452	1.2911	1.3148	1.8346
1.5864	2.7517	2.4506	2.5853	1.2971	1.4817	2.3011	1.5734	1.4733	1.2265	1.7574	1.7144	1.32	1.3027	1.2052	1.4067	1.6	1.3673	1.2445	1.2933	1.3197	1.839
1.5696	2.7425	2.4999	2.5797	1.2611	1.4916	2.2971	1.5413	1.4134	1.2064	1.7337	1.6907	1.3217	1.286	1.2128	1.3614	1.54	1.3926	1.2598	1.2828	1.2991	1.7948
1.5879	2.7233	2.4417	2.6271	1.2942	1.4612	2.3131	1.5965	1.4607	1.235	1.7853	1.7336	1.2911	1.2958	1.1719	1.4074	1.6057	1.3869	1.2079	1.3086	1.2679	1.8107
1.578	2.7539	2.4808	2.5815	1.2715	1.4918	2.3028	1.5784	1.4196	1.2097	1.7675	1.7458	1.3029	1.2977	1.2129	1.3977	1.5934	1.3654	1.253	1.2829	1.2964	1.8312
1.5997	2.7481	2.508	2.6275	1.2779	1.4934	2.2906	1.5597	1.406	1.2206	1.7062	1.6896	1.3055	1.296	1.2169	1.3714	1.5797	1.3669	1.2565	1.2752	1.3116	1.8345
1.606	2.7513	2.4631	2.6112	1.3055	1.4697	2.3027	1.5893	1.4769	1.2223	1.7798	1.7473	1.3019	1.2946	1.1728	1.3975	1.6108	1.3905	1.211	1.3187	1.2687	1.8073
1.6323	2.7012	2.5154	2.658	1.3162	1.5027	2.2608	1.5459	1.4775	1.258	1.7055	1.664	1.2822	1.2715	1.179	1.3719	1.5761	1.4095	1.2381	1.3156	1.2659	1.7858
1.6324	2.7237	2.507	2.6443	1.3117	1.492	2.2637	1.5796	1.452	1.2482	1.7357	1.6996	1.2748	1.2741	1.1744	1.3878	1.6003	1.4085	1.2149	1.3214	1.2631	1.799
1.6358	2.7268	2.5341	2.6685	1.341	1.4833	2.2707	1.5629	1.4695	1.2417	1.6905	1.6615	1.3001	1.2808	1.2075	1.3595	1.5586	1.4138	1.2508	1.2953	1.2884	1.7899
1.6347	2.7162	2.5263	2.6719	1.3419	1.4569	2.2576	1.5865	1.487	1.247	1.7572	1.7187	1.2595	1.2778	1.2101	1.3628	1.566	1.4134	1.2517	1.2946	1.3099	1.8102
1.5743	2.7646	2.5155	2.6208	1.3054	1.4919	2.31	1.579	1.4466	1.2204	1.7638	1.7073	1.321	1.3092	1.22	1.3608	1.5707	1.3824	1.2603	1.2659	1.308	1.8276
1.5988	2.7775	2.5288	2.6173	1.2838	1.5253	2.2961	1.5388	1.409	1.2121	1.6972	1.6613	1.2974	1.2999	1.2213	1.3585	1.5504	1.3763	1.2506	1.2632	1.3075	1.8191
1.5854	2.7667	2.5142	2.6246	1.274	1.5253	2.3087	1.5692	1.4317	1.1955	1.7597	1.7007	1.3051	1.3107	1.2039	1.3861	1.5866	1.3606	1.2365	1.2746	1.3014	1.8331
1.5763	2.7502	2.5082	2.6263	1.2861	1.5006	2.3251	1.5971	1.4341	1.2071	1.7724	1.7223	1.3154	1.3067	1.1878	1.4007	1.5979	1.3614	1.2178	1.2884	1.3055	1.8391
1.6034	2.761	2.5316	2.6259	1.299	1.4956	2.3156	1.5595	1.4487	1.2102	1.7469	1.7125	1.3188	1.298	1.2105	1.3654	1.5582	1.3847	1.2531	1.2627	1.3096	1.808
1.6403	2.7255	2.4961	2.6791	1.343	1.4708	2.3064	1.5946	1.4762	1.2396	1.7693	1.7362	1.3009	1.313	1.1819	1.3957	1.6048	1.3626	1.2166	1.2907	1.3034	1.8273
1.6328	2.763	2.5541	2.6764	1.2987	1.5248	2.2925	1.5475	1.4287	1.2495	1.7008	1.6693	1.3123	1.2908	1.21	1.3551	1.5634	1.3845	1.2488	1.2547	1.2958	1.8063
1.6061	2.7644	2.5109	2.6451	1.3082	1.5	2.3129	1.6087	1.4553	1.2076	1.7377	1.7181	1.3151	1.3055	1.2067	1.3664	1.5594	1.376	1.2472	1.2489	1.2915	1.816
1.5832	2.7855	2.5578	2.6367	1.2965	1.5318	2.3094	1.5746	1.4386	1.2246	1.7174	1.6961	1.321	1.294	1.21	1.3504	1.5576	1.3856	1.2459	1.2536	1.2937	1.8125
1.6365	2.7307	2.5186	2.6812	1.3444	1.4739	2.2976	1.6164	1.4611	1.2303	1.7689	1.7311	1.2892	1.3081	1.1822	1.387	1.6101	1.3833	1.2011	1.2763	1.2646	1.8249
1.6528	2.7259	2.5268	2.6999	1.3442	1.4856	2.2642	1.6135	1.4685	1.2432	1.7662	1.7272	1.2841	1.3002	1.1701	1.3921	1.6037	1.3755	1.1984	1.285	1.27	1.813
1.6434	2.766	2.5251	2.6955	1.3413	1.4727	2.3089	1.6028	1.4565	1.231	1.7566	1.7269	1.3057	1.3206	1.2071	1.3743	1.5865	1.355	1.2461	1.2535	1.3004	1.8089
1.6249	2.7636	2.5466	2.6675	1.3204	1.5022	2.3227	1.601	1.4391	1.222	1.7516	1.708	1.3098	1.3165	1.2103	1.3643	1.5556	1.3556	1.2505	1.2534	1.3	1.8383
1.6058	2.7929	2.5622	2.6463	1.3232	1.5108	2.3198	1.5732	1.445	1.2065	1.7461	1.6936	1.3054	1.3167	1.2059	1.3814	1.5706	1.3578	1.2345	1.2491	1.2971	1.8211
1.6274	2.7868	2.577	2.6871	1.2973	1.5296	2.2869	1.5775	1.4123	1.2311	1.7139	1.6909	1.2957	1.3059	1.2089	1.3709	1.5607	1.3783	1.2473	1.2513	1.2871	1.8151
1.6574	2.7617	2.5865	2.7139	1.341	1.5058	2.2914	1.5631	1.4466	1.2406	1.7146	1.653	1.293	1.2788	1.1995	1.3379	1.5485	1.4022	1.2334	1.2677	1.2952	1.7891
1.6633	2.7492	2.5649	2.7234	1.3514	1.5017	2.2646	1.6259	1.4618	1.2463	1.7398	1.7153	1.2678	1.2855	1.1765	1.3754	1.5898	1.4017	1.2155	1.2891	1.2661	1.778
1.6243	2.7935	2.6003	2.7	1.3272	1.5224	2.2782	1.5636	1.4356	1.2413	1.7087	1.6665	1.282	1.2935	1.2055	1.3464	1.5408	1.3976	1.2374	1.2687	1.2801	1.7854
1.6665	2.7663	2.5365	2.7381	1.3575	1.4672	2.2904	1.6198	1.4753	1.2484	1.7667	1.7272	1.2934	1.3248	1.186	1.3852	1.5816	1.367	1.2158	1.2643	1.2797	1.8298
1.6493	2.7841	2.5662	2.7037	1.3607	1.4825	2.2893	1.6129	1.4649	1.2305	1.7541	1.7177	1.2746	1.2864	1.168	1.3926	1.5881	1.3918	1.2008	1.2831	1.2685	1.7946
1.6799	2.7735	2.5906	2.7381	1.3573	1.4879	2.2551	1.5842	1.4593	1.2485	1.6875	1.6894	1.2647	1.2957	1.1722	1.3897	1.5975	1.402	1.2073	1.2911	1.2613	1.781
1.6172	2.8111	2.5805	2.6774	1.3426	1.4988	2.3205	1.6127	1.4458	1.2139	1.7409	1.7063	1.3097	1.3133	1.1904	1.3828	1.571	1.376	1.2216	1.2576	1.2898	1.8193
1.637	2.8128	2.5525	2.6749	1.2961	1.531	2.3149	1.6337	1.4149	1.1922	1.7241	1.7188	1.3048	1.322	1.1973	1.3805	1.579	1.3573	1.2222	1.2586	1.3048	1.8226
1.646	2.783	2.5793	2.7255	1.3581	1.477	2.3127	1.6278	1.4574	1.2363	1.7405	1.7201	1.2654	1.3052	1.1507	1.3902	1.6063	1.3921	1.1882	1.2886	1.2564	1.8081
1.6116	2.8264	2.5919	2.7013	1.3304	1.5198	2.3254	1.5887	1.4362	1.1893	1.7244	1.6854	1.3067	1.3092	1.2105	1.3464	1.5388	1.3677	1.2538	1.2497	1.2957	1.814
1.6468	2.8061	2.6166	2.7176	1.309	1.5409	2.2879	1.5613	1.4067	1.2305	1.7148	1.6446	1.3017	1.3082	1.2012	1.3322	1.5426	1.4041	1.2445	1.2568	1.2854	1.8025
1.6465	2.8112	2.6	2.6819	1.3129	1.5335	2.3083	1.5781	1.4207	1.2196	1.7116	1.694	1.2984	1.321	1.1878	1.3817	1.593	1.3515	1.2065	1.2698	1.2579	1.8239
1.6107	2.8102	2.5836	2.6842	1.3433	1.5073	2.3227	1.6059	1.4441	1.1951	1.7324	1.7137	1.2929	1.3246	1.1961	1.3779	1.5897	1.344	1.2358	1.2471	1.2734	1.8213
1.6743	2.7518	2.5938	2.7654	1.3727	1.4915	2.2968	1.6231	1.4758	1.2434	1.7568	1.7213	1.2636	1.3089	1.1535	1.3927	1.6043	1.3684	1.1934	1.2806	1.2721	1.8244
1.6309	2.8179	2.5905	2.6867	1.3346	1.5177	2.314	1.6096	1.4538	1.1914	1.7247	1.7149	1.3	1.3262	1.2007	1.3729	1.5789	1.3595	1.2283	1.2439	1.2847	1.8285
1.6894	2.7633	2.6157	2.7291	1.3643	1.4814	2.2714	1.6252	1.4821	1.2347	1.732	1.7261	1.2338	1.3042	1.158	1.382	1.5969	1.3737	1.1917	1.2778	1.2563	1.8049
1.678	2.7994	2.641	2.7509	1.3581	1.518	2.249	1.5912	1.4405	1.2323	1.6822	1.6654	1.2761	1.3114	1.1947	1.3411	1.545	1.3861	1.234	1.259	1.2645	1.7756
1.6578	2.8288	2.5978	2.7294	1.3596	1.4765	2.3153	1.6402	1.4619	1.2215	1.742	1.7144	1.2797	1.3158	1.1765	1.3804	1.6019	1.3731	1.1825	1.2625	1.2778	1.8316
1.6174	2.8297	2.608	2.684	1.3199	1.5325	2.3193	1.6057	1.4254	1.1921	1.7199	1.6826	1.3132	1.323	1.1857	1.3799	1.5926	1.3559	1.2088	1.2596	1.2601	1.8269
1.6471	2.8227	2.6368	2.6921	1.3186	1.5445	2.3044	1.592	1.4232	1.2214	1.7068	1.6625	1.2933	1.3237	1.1884	1.3751	1.5841	1.349	1.2122	1.2481	1.2865	1.8173
1.6717	2.8164	2.6109	2.71	1.3442	1.494	2.3197	1.6316	1.4583	1.2134	1.7326	1.7114	1.2612	1.3171	1.1823	1.3843	1.5901	1.364	1.2076	1.2574	1.2493	1.8317
1.6463	2.8429	2.6365	2.7355	1.3319	1.5414	2.3204	1.6023	1.4284	1.2279	1.7087	1.6894	1.2982	1.3166	1.1945	1.3505	1.5532	1.3723	1.2398	1.2298	1.2791	1.8129
1.6317	2.8437	2.6319	2.7027	1.3379	1.5237	2.3227	1.6151	1.4443	1.1919	1.7276	1.6747	1.29	1.316	1.1984	1.3813	1.5591	1.3445	1.225	1.2413	1.2727	1.825
1.6807	2.8456	2.6665	2.748	1.3475	1.5408	2.2969	1.5659	1.4297	1.2323	1.6631	1.6275	1.2868	1.3032	1.2023	1.3529	1.5374	1.3866	1.2355	1.2257	1.2779	1.799
1.7064	2.7767	2.6204	2.7779	1.3709	1.513	2.2866	1.634	1.4823	1.2424	1.7228	1.7186	1.2672	1.2994	1.1483	1.3712	1.5768	1.3784	1.1899	1.277	1.2648	1.7767
1.6828	2.8049	2.6652	2.763	1.365	1.5379	2.2829	1.6183	1.4596	1.2434	1.7192	1.6847	1.2475	1.2979	1.2043	1.338	1.5377	1.3828	1.2313	1.2421	1.2812	1.8004
1.6815	2.8021	2.6469	2.7575	1.3837	1.4939	2.3235	1.636	1.4633	1.2257	1.7135	1.681	1.2809	1.3172	1.1481	1.386	1.5931	1.3783	1.1804	1.2632	1.25	1.8109
1.7065	2.8135	2.6881	2.784	1.3486	1.5387	2.2832	1.5645	1.4342	1.243	1.6625	1.6415	1.2819	1.2979	1.2002	1.3402	1.5285	1.3844	1.2322	1.2395	1.2719	1.7828
1.7078	2.7997	2.675	2.7705	1.3854	1.5075	2.2786	1.6143	1.4832	1.2441	1.713	1.6981	1.2494	1.2994	1.1597	1.3803	1.5881	1.3848	1.199	1.2728	1.2417	1.7783
1.6861	2.8307	2.6371	2.7433	1.3726	1.4973	2.318	1.6299	1.469	1.2137	1.74	1.707	1.2739	1.3155	1.1616	1.3794	1.5914	1.3789	1.1911	1.2701	1.2349	1.7891
1.6986	2.8296	2.6717	2.7821	1.3729	1.5334	2.2578	1.594	1.4294	1.2443	1.7125	1.6774	1.2531	1.3027	1.1611	1.376	1.5768	1.3843	1.1991	1.2754	1.2531	1.7883
1.7196	2.8063	2.6775	2.7862	1.3798	1.5234	2.2966	1.6252	1.4717	1.2438	1.719	1.698	1.2439	1.2975	1.1699	1.3651	1.5833	1.3908	1.2069	1.2647	1.2606	1.7802
1.7226	2.8158	2.639	2.8047	1.3989	1.5002	2.3045	1.648	1.4801	1.245	1.7344	1.6999	1.2565	1.3211	1.1656	1.3813	1.5735	1.3721	1.1939	1.2561	1.2269	1.8139
1.7251	2.8151	2.6726	2.7862	1.3837	1.4924	2.2854	1.6353	1.4828	1.2368	1.7351	1.6654	1.2274	1.3102	1.1542	1.3747	1.5921	1.3769	1.1816	1.2735	1.235	1.7966
1.6614	2.8715	2.6497	2.7206	1.3416	1.5411	2.3248	1.6483	1.4233	1.1865	1.7493	1.7081	1.2788	1.3354	1.1548	1.3831	1.5744	1.3766	1.1811	1.2614	1.2379	1.797
1.7279	2.8533	2.6982	2.7771	1.3566	1.5343	2.2884	1.609	1.4324	1.2348	1.7029	1.6572	1.2565	1.3022	1.1928	1.3374	1.5539	1.3926	1.2153	1.2619	1.2541	1.7784
1.7183	2.8519	2.7016	2.8108	1.3729	1.5329	2.2896	1.6154	1.4632	1.2434	1.6875	1.6613	1.2631	1.2978	1.1821	1.37	1.5794	1.3827	1.1944	1.2734	1.2402	1.7847
1.6858	2.8855	2.7145	2.7557	1.3233	1.5568	2.3063	1.5908	1.4115	1.2022	1.6785	1.6276	1.2875	1.2968	1.202	1.3291	1.5353	1.3948	1.2222	1.2469	1.2432	1.774
1.7273	2.8399	2.6576	2.8107	1.3866	1.529	2.2794	1.6526	1.4621	1.2404	1.7335	1.6929	1.2439	1.3256	1.1681	1.383	1.5769	1.3717	1.1831	1.2645	1.2229	1.8075
1.7306	2.8383	2.6974	2.8089	1.3883	1.5066	2.2869	1.6279	1.4734	1.2431	1.7275	1.7104	1.2336	1.3039	1.1817	1.3516	1.5689	1.3938	1.2102	1.2625	1.2183	1.7792
1.6628	2.8871	2.7236	2.7432	1.3409	1.5509	2.3336	1.5939	1.4298	1.1858	1.7115	1.6435	1.285	1.313	1.186	1.3278	1.5229	1.3848	1.2223	1.2265	1.2491	1.7778
1.7298	2.8618	2.6646	2.7846	1.3911	1.4941	2.3448	1.6422	1.4753	1.2262	1.7458	1.7011	1.2833	1.3442	1.1909	1.3602	1.5547	1.344	1.2027	1.2434	1.2719	1.8104
1.7246	2.8344	2.6647	2.8058	1.3873	1.5082	2.3403	1.6324	1.4696	1.23	1.7342	1.6892	1.2786	1.3376	1.1852	1.37	1.5877	1.3571	1.1887	1.2409	1.2572	1.8109
1.6881	2.889	2.7046	2.7655	1.3501	1.5676	2.3468	1.6271	1.4159	1.2089	1.7404	1.6855	1.3007	1.3381	1.198	1.3558	1.5431	1.3482	1.2276	1.2183	1.2785	1.8113
1.7054	2.8922	2.7169	2.7395	1.3635	1.5442	2.3493	1.6139	1.4359	1.1995	1.7293	1.6565	1.2918	1.3433	1.1944	1.3627	1.555	1.3464	1.2281	1.2379	1.2505	1.8135
1.7159	2.8671	2.6963	2.8024	1.3966	1.5011	2.3335	1.6511	1.4611	1.2087	1.7438	1.6898	1.2646	1.3346	1.1584	1.3762	1.5704	1.3724	1.1862	1.249	1.2264	1.7975
1.7356	2.8207	2.7045	2.8161	1.4065	1.4936	2.3109	1.6281	1.4721	1.2298	1.7275	1.7022	1.2508	1.3193	1.1432	1.3825	1.5772	1.3748	1.1759	1.2565	1.2227	1.7813
1.717	2.8865	2.7362	2.816	1.3682	1.5406	2.3021	1.6118	1.4018	1.2256	1.7055	1.6137	1.2659	1.3029	1.1621	1.3546	1.5553	1.3932	1.2066	1.2553	1.2262	1.7522
1.7435	2.8448	2.7272	2.8404	1.4013	1.5244	2.2983	1.635	1.4714	1.2431	1.7143	1.6955	1.2358	1.3116	1.1531	1.3714	1.5701	1.3854	1.184	1.2486	1.2313	1.775
1.7091	2.9058	2.7551	2.776	1.3535	1.5539	2.3352	1.5875	1.4131	1.2044	1.6736	1.6098	1.2974	1.3039	1.1725	1.3388	1.5467	1.3858	1.2164	1.2426	1.2597	1.7717
1.7468	2.8692	2.7483	2.8503	1.4139	1.5486	2.2994	1.6197	1.4585	1.2462	1.6793	1.6197	1.2871	1.3247	1.1954	1.3236	1.5117	1.37	1.2309	1.2112	1.2692	1.8001
1.7435	2.8794	2.6918	2.809	1.4007	1.4998	2.3587	1.639	1.4554	1.2314	1.7231	1.6864	1.2732	1.3556	1.187	1.3647	1.5553	1.3406	1.2139	1.2201	1.2464	1.8103
1.7581	2.9086	2.7412	2.842	1.3821	1.5571	2.3377	1.61	1.4402	1.2255	1.7016	1.6322	1.2921	1.3413	1.1829	1.3649	1.5607	1.3358	1.2055	1.2324	1.2516	1.8122
1.7155	2.8973	2.7573	2.8339	1.3669	1.5788	2.298	1.6022	1.4043	1.2253	1.6609	1.6108	1.2689	1.3087	1.1657	1.3405	1.5465	1.3867	1.206	1.2542	1.2477	1.758
1.7745	2.8724	2.7664	2.874	1.3976	1.5244	2.2977	1.6023	1.4578	1.2483	1.7109	1.6367	1.2492	1.3084	1.1866	1.3439	1.5358	1.3814	1.2092	1.243	1.2556	1.7206
1.7135	2.9294	2.7322	2.7842	1.3556	1.5517	2.3602	1.6161	1.4207	1.19	1.7179	1.6599	1.295	1.3425	1.174	1.3553	1.5589	1.3333	1.2014	1.2254	1.2138	1.7575
1.78	2.8754	2.7482	2.8627	1.4009	1.542	2.3099	1.6513	1.4506	1.2401	1.7248	1.7101	1.2447	1.3115	1.1508	1.3658	1.5661	1.3734	1.191	1.2516	1.2196	1.7118
1.7232	2.9317	2.7638	2.8325	1.3577	1.5768	2.3229	1.6036	1.3961	1.2008	1.6731	1.6056	1.2893	1.3077	1.1947	1.3339	1.525	1.3924	1.2153	1.2361	1.2435	1.7261
1.7199	2.9564	2.7691	2.8031	1.3673	1.5817	2.3205	1.5861	1.405	1.2079	1.6844	1.5929	1.2858	1.3112	1.1853	1.3341	1.5274	1.3772	1.2114	1.235	1.2454	1.707
1.7298	2.9273	2.7744	2.7973	1.3662	1.5714	2.3531	1.6073	1.4297	1.1896	1.7046	1.601	1.2882	1.336	1.1915	1.325	1.5102	1.3637	1.221	1.2173	1.2532	1.7173
1.789	2.8765	2.752	2.8675	1.4184	1.537	2.3278	1.6432	1.4606	1.2461	1.7265	1.6805	1.2543	1.3392	1.1534	1.3656	1.5587	1.356	1.1773	1.2429	1.2156	1.7436
1.7267	2.9238	2.8011	2.7976	1.3698	1.5812	2.3509	1.5948	1.4147	1.2074	1.6723	1.6201	1.2844	1.3262	1.1892	1.3275	1.5057	1.3684	1.2252	1.2105	1.2389	1.7321
1.7533	2.941	2.7508	2.8074	1.4051	1.5459	2.3719	1.6485	1.4575	1.2173	1.7306	1.6598	1.2867	1.3503	1.1943	1.3538	1.5458	1.3427	1.2137	1.204	1.2593	1.751
1.7522	2.9432	2.76	2.8199	1.3968	1.5617	2.3747	1.6358	1.4433	1.2006	1.7094	1.6495	1.2888	1.3531	1.1785	1.3563	1.5557	1.3329	1.2148	1.2187	1.2311	1.7517
1.7588	2.9504	2.791	2.8332	1.3656	1.587	2.3497	1.6185	1.4308	1.2084	1.6997	1.6229	1.2869	1.3489	1.1847	1.3298	1.5202	1.3491	1.2182	1.2127	1.2495	1.7452
1.7479	2.9366	2.7281	2.8346	1.4155	1.5398	2.3827	1.6596	1.4567	1.2163	1.7283	1.6517	1.2653	1.3592	1.1672	1.3707	1.545	1.3439	1.2006	1.2185	1.2249	1.7514
1.7865	2.9308	2.773	2.856	1.4208	1.5201	2.3441	1.6571	1.4551	1.2195	1.7319	1.657	1.2495	1.3275	1.1538	1.3701	1.5483	1.3664	1.1701	1.242	1.2034	1.7107
1.7411	2.9843	2.7506	2.829	1.404	1.5693	2.3524	1.6555	1.4467	1.2001	1.7608	1.6446	1.2738	1.3596	1.1856	1.3586	1.5376	1.3277	1.2101	1.2035	1.2366	1.7411
1.7912	2.9224	2.7736	2.8552	1.4278	1.5307	2.3544	1.6536	1.459	1.2255	1.7406	1.6931	1.2393	1.3333	1.1597	1.3629	1.551	1.3642	1.1832	1.2421	1.2103	1.7129
1.7328	2.9721	2.8094	2.8213	1.3822	1.5702	2.3677	1.6168	1.4237	1.1954	1.6889	1.6125	1.2719	1.3535	1.189	1.3326	1.5253	1.3378	1.2145	1.2061	1.253	1.754
1.8008	2.9338	2.8213	2.8947	1.412	1.5714	2.3304	1.6064	1.4557	1.2448	1.6901	1.6437	1.2547	1.3211	1.1619	1.3559	1.5493	1.3591	1.1942	1.2471	1.208	1.7098
1.7752	2.949	2.8256	2.8519	1.3914	1.5904	2.3407	1.6099	1.4277	1.2368	1.6647	1.5768	1.2803	1.3351	1.19	1.3272	1.505	1.3663	1.2217	1.204	1.2522	1.7301
1.7772	2.9432	2.8077	2.8633	1.4113	1.5251	2.3467	1.6696	1.4565	1.2031	1.7243	1.6667	1.2377	1.3367	1.1432	1.369	1.5582	1.3709	1.1627	1.243	1.2165	1.7387
1.7408	2.9802	2.8246	2.8383	1.375	1.5906	2.3678	1.5964	1.4103	1.187	1.6766	1.6003	1.2724	1.346	1.1985	1.3222	1.5043	1.359	1.2122	1.201	1.2471	1.7392
1.7999	2.9418	2.8135	2.9012	1.4109	1.5701	2.3246	1.6504	1.4541	1.2234	1.7257	1.6498	1.2224	1.3337	1.19	1.3191	1.504	1.3703	1.2047	1.2173	1.231	1.7073
1.7892	2.9306	2.8105	2.8669	1.4373	1.5218	2.3653	1.6661	1.4705	1.2166	1.732	1.6857	1.2428	1.3347	1.1438	1.3683	1.5431	1.3646	1.1826	1.2398	1.2119	1.7024
1.7529	2.9956	2.7818	2.8477	1.3955	1.5681	2.3854	1.6606	1.431	1.1809	1.7063	1.6558	1.2942	1.3631	1.1599	1.3606	1.551	1.3497	1.1843	1.2261	1.2105	1.7255
1.7629	3.0018	2.7915	2.8607	1.4127	1.5503	2.398	1.6506	1.4566	1.1871	1.7242	1.6441	1.2802	1.3591	1.1976	1.3364	1.5246	1.3363	1.2179	1.1933	1.2461	1.7339
1.7741	2.9811	2.84	2.9062	1.4004	1.584	2.3473	1.6384	1.4367	1.2225	1.6707	1.6306	1.2438	1.3265	1.1588	1.3549	1.5388	1.3549	1.1982	1.2396	1.2344	1.6916
1.7423	3.0349	2.8321	2.8699	1.3819	1.5823	2.3909	1.6294	1.4098	1.2091	1.6916	1.6272	1.282	1.3619	1.1964	1.3379	1.5275	1.3421	1.2139	1.1894	1.2362	1.7313
1.8141	2.9798	2.8113	2.8987	1.4205	1.5438	2.3737	1.6606	1.463	1.2333	1.7399	1.6722	1.2381	1.3387	1.1471	1.3549	1.5493	1.3582	1.1754	1.234	1.2079	1.6958
1.7682	3.0466	2.848	2.8825	1.3788	1.6085	2.3476	1.5984	1.4054	1.1973	1.6838	1.5941	1.2816	1.3289	1.1755	1.3302	1.5277	1.3702	1.2002	1.2277	1.239	1.688
1.7717	3.0438	2.8398	2.8477	1.3861	1.6066	2.3896	1.6115	1.4158	1.193	1.6825	1.5915	1.2857	1.3297	1.185	1.3233	1.5058	1.3758	1.2117	1.2343	1.2261	1.6857
1.7831	3.0371	2.8226	2.861	1.4249	1.5539	2.3893	1.6491	1.4419	1.1963	1.7322	1.6699	1.2924	1.3584	1.1906	1.3307	1.4987	1.3418	1.2164	1.1935	1.2426	1.7314
1.7814	3.0487	2.8427	2.8795	1.3849	1.6	2.3653	1.6078	1.3999	1.1921	1.6846	1.5917	1.2789	1.3315	1.1758	1.3176	1.5249	1.3751	1.1893	1.2239	1.2455	1.6987
1.7939	3.0371	2.8161	2.8882	1.4148	1.5733	2.3924	1.6655	1.4479	1.2142	1.7332	1.6691	1.2961	1.3516	1.1451	1.3597	1.5427	1.3455	1.1674	1.2224	1.2206	1.7327
1.8218	3.0382	2.7977	2.9017	1.4396	1.5632	2.4036	1.661	1.4469	1.2204	1.7499	1.6765	1.2863	1.3636	1.1659	1.3461	1.5471	1.3162	1.1814	1.204	1.2277	1.7415
1.7954	3.0328	2.8124	2.8886	1.3964	1.5748	2.3633	1.6714	1.4597	1.2027	1.7479	1.6689	1.2838	1.3716	1.17	1.3541	1.5318	1.3137	1.2017	1.2071	1.238	1.7402
1.7804	3.0546	2.8596	2.8829	1.3671	1.6172	2.3688	1.6144	1.4112	1.2047	1.7067	1.6067	1.2891	1.3498	1.1947	1.3195	1.5004	1.3528	1.2135	1.2048	1.2276	1.6938
1.7829	3.0508	2.8412	2.8939	1.4005	1.6045	2.3958	1.6538	1.422	1.1899	1.7134	1.6267	1.2917	1.3672	1.1761	1.335	1.5174	1.3227	1.2115	1.1886	1.23	1.7278
1.8339	3.0179	2.8555	2.9501	1.4273	1.5827	2.3438	1.6215	1.4714	1.225	1.6766	1.5996	1.2661	1.3287	1.1756	1.3319	1.5082	1.3627	1.1886	1.2259	1.2193	1.6806
1.7998	3.0597	2.8794	2.9143	1.3879	1.6115	2.3868	1.6352	1.419	1.2312	1.7091	1.5978	1.2842	1.3365	1.1816	1.3031	1.5033	1.3716	1.2008	1.2077	1.2357	1.7023
1.7886	3.0699	2.8591	2.8803	1.3903	1.6107	2.4134	1.635	1.4147	1.1877	1.7161	1.6139	1.2978	1.3653	1.1752	1.3219	1.5067	1.3619	1.1957	1.1911	1.2398	1.6937
1.8189	3.0411	2.8735	2.9311	1.3848	1.6093	2.3503	1.6271	1.4189	1.2218	1.686	1.5993	1.2548	1.3396	1.1649	1.3305	1.5321	1.3741	1.1794	1.2266	1.2113	1.6853
1.8238	3.0591	2.8266	2.9189	1.4404	1.5758	2.4061	1.6669	1.4467	1.2102	1.7299	1.6503	1.2886	1.3807	1.1877	1.3335	1.5253	1.3238	1.2049	1.1827	1.2363	1.7379
1.836	3.0515	2.8269	2.9155	1.4061	1.5747	2.4184	1.6553	1.4487	1.2151	1.7394	1.6716	1.299	1.3767	1.1609	1.361	1.5367	1.3241	1.1757	1.2153	1.1859	1.7263
1.816	3.0482	2.8263	2.9573	1.4304	1.552	2.4179	1.6764	1.4462	1.2261	1.7417	1.6588	1.2886	1.3825	1.1762	1.3505	1.5288	1.328	1.1889	1.1967	1.2295	1.7327
1.8154	3.0686	2.8303	2.9272	1.4258	1.5766	2.4051	1.6676	1.4509	1.2212	1.7327	1.6442	1.2858	1.3698	1.1882	1.3281	1.5193	1.3441	1.2134	1.1783	1.2395	1.7245
1.7943	3.0822	2.852	2.9113	1.3682	1.6347	2.4091	1.6626	1.4147	1.191	1.726	1.6159	1.2789	1.3748	1.182	1.3109	1.4994	1.3363	1.2104	1.1826	1.2244	1.7159
1.8083	3.0836	2.8353	2.9081	1.3905	1.5929	2.4181	1.6848	1.4367	1.1918	1.7376	1.6535	1.2732	1.3748	1.1779	1.3483	1.5378	1.3146	1.1867	1.1956	1.2386	1.7224
1.8284	3.074	2.8321	2.9662	1.4343	1.5604	2.4141	1.6937	1.4486	1.2095	1.7409	1.6647	1.2963	1.3907	1.1761	1.3394	1.5317	1.3203	1.1962	1.1838	1.2327	1.7186
1.8588	3.0364	2.8756	2.9671	1.433	1.5582	2.3851	1.6763	1.4542	1.2346	1.7449	1.6692	1.2525	1.3715	1.1357	1.3495	1.5371	1.3452	1.1612	1.2264	1.1816	1.7201
1.8634	3.0395	2.9009	2.9865	1.4374	1.601	2.3676	1.6702	1.4613	1.234	1.7117	1.6577	1.237	1.3578	1.1445	1.3462	1.5608	1.3492	1.1631	1.2219	1.1631	1.7065
1.8214	3.0889	2.8633	2.9293	1.424	1.5841	2.4221	1.6501	1.4559	1.2062	1.7376	1.6719	1.2849	1.38	1.1842	1.3358	1.5012	1.333	1.1952	1.167	1.218	1.7224
1.8345	3.0607	2.88	2.9311	1.4142	1.5925	2.4014	1.6922	1.4511	1.196	1.7365	1.6935	1.2437	1.3505	1.1401	1.3476	1.5349	1.3608	1.1572	1.2213	1.1752	1.6918
1.862	3.0417	2.8892	2.9786	1.4392	1.5619	2.3773	1.6913	1.4519	1.2179	1.7551	1.6376	1.2619	1.3679	1.1309	1.3507	1.5392	1.3584	1.1415	1.2211	1.2056	1.694
1.8631	3.0382	2.9304	3.0202	1.44	1.614	2.3584	1.6477	1.4567	1.2412	1.6887	1.6147	1.2586	1.3334	1.1479	1.3397	1.5285	1.3629	1.1674	1.2206	1.1766	1.6881
1.8619	3.0524	2.9005	3.0114	1.4486	1.5806	2.3747	1.6659	1.4641	1.2205	1.7132	1.6475	1.2496	1.36	1.1342	1.347	1.5373	1.3604	1.1484	1.2324	1.1866	1.7003
1.8308	3.0654	2.9137	2.9858	1.4177	1.6289	2.3756	1.6575	1.4411	1.2304	1.6902	1.6687	1.2324	1.354	1.1625	1.3189	1.5108	1.3762	1.1924	1.2158	1.2158	1.69
1.876	3.0484	2.9012	3.0047	1.4645	1.5818	2.408	1.6951	1.46	1.2214	1.7385	1.6678	1.2523	1.3853	1.1517	1.3474	1.5424	1.3322	1.1683	1.2053	1.1962	1.7147
1.8391	3.0871	2.9352	2.9787	1.4133	1.6479	2.41	1.6513	1.4128	1.2079	1.681	1.5873	1.2875	1.3671	1.1696	1.3047	1.4994	1.3615	1.1894	1.2024	1.2188	1.7062
1.8334	3.1123	2.941	2.9312	1.4262	1.6265	2.4254	1.6707	1.4295	1.1697	1.7138	1.6055	1.285	1.3815	1.1852	1.3179	1.4858	1.3374	1.2035	1.1849	1.2093	1.697
1.8773	3.082	2.9167	3.0018	1.4664	1.5959	2.3952	1.6891	1.4681	1.2056	1.7535	1.6816	1.2622	1.3691	1.1221	1.3535	1.553	1.3526	1.1605	1.2134	1.1743	1.7247
1.8853	3.0697	2.9396	2.9986	1.4681	1.5856	2.3847	1.6971	1.4732	1.2213	1.7345	1.666	1.2366	1.363	1.1456	1.3311	1.5316	1.3657	1.1771	1.2204	1.2102	1.6732
1.8405	3.1045	2.9387	2.9564	1.4301	1.6153	2.4332	1.6909	1.4416	1.1993	1.74	1.6514	1.2844	1.3961	1.1807	1.3193	1.5101	1.3123	1.1904	1.1866	1.2307	1.6989
1.8268	3.1202	2.9611	2.9447	1.4056	1.6625	2.4357	1.6559	1.4204	1.1816	1.6887	1.5887	1.2632	1.3614	1.1697	1.3136	1.488	1.3612	1.1872	1.2062	1.2124	1.6914
1.855	3.1206	2.9212	2.9643	1.4531	1.606	2.4331	1.7116	1.4537	1.1923	1.7477	1.6572	1.2913	1.4004	1.1744	1.3494	1.5311	1.3129	1.1851	1.1908	1.2032	1.7283
1.8884	3.0691	2.975	3.029	1.4657	1.6474	2.3852	1.6502	1.4618	1.2303	1.7095	1.6416	1.2519	1.3595	1.1547	1.3384	1.5302	1.3548	1.1559	1.2198	1.1842	1.691
1.879	3.0811	2.9427	2.9988	1.4667	1.5938	2.4204	1.699	1.4541	1.2257	1.7371	1.6718	1.2784	1.4001	1.1505	1.3438	1.5304	1.3299	1.1639	1.1998	1.2171	1.7264
1.893	3.0916	2.958	3.0231	1.4697	1.6435	2.3861	1.6901	1.4597	1.2371	1.7225	1.6536	1.2431	1.3679	1.1463	1.3498	1.5443	1.3409	1.1493	1.2167	1.1698	1.6885
1.8947	3.0879	2.9631	3.0121	1.4761	1.5928	2.3904	1.6934	1.4706	1.2209	1.7471	1.6593	1.2469	1.3795	1.1349	1.3508	1.5373	1.3447	1.1454	1.2186	1.1851	1.6896
1.8431	3.1179	2.9573	2.9559	1.4539	1.6156	2.4362	1.7011	1.4563	1.1992	1.751	1.6531	1.2856	1.4058	1.1737	1.3327	1.5184	1.3116	1.1912	1.1785	1.2067	1.7233
1.8631	3.1374	2.9962	2.9756	1.4314	1.6629	2.4005	1.6394	1.4065	1.1992	1.6731	1.5983	1.2626	1.3811	1.1866	1.3062	1.494	1.3537	1.1802	1.1888	1.2214	1.6969
1.8393	3.1393	2.983	2.9718	1.4435	1.6345	2.4451	1.6766	1.4361	1.1764	1.7253	1.6124	1.284	1.4178	1.1852	1.3271	1.5206	1.3287	1.1906	1.1643	1.2171	1.7216
1.8851	3.0923	2.9813	3.0534	1.4894	1.6151	2.4189	1.7193	1.4715	1.226	1.7543	1.6415	1.2503	1.409	1.1512	1.3415	1.5302	1.3406	1.1564	1.2067	1.1799	1.7239
1.8918	3.0698	2.9775	3.0397	1.4944	1.619	2.394	1.674	1.4703	1.2143	1.7201	1.6341	1.2354	1.3896	1.137	1.3516	1.5286	1.354	1.147	1.2075	1.1908	1.6799
1.9053	3.0915	3.0026	3.0401	1.4787	1.6386	2.4045	1.7305	1.4695	1.2176	1.7254	1.6482	1.2349	1.3972	1.1412	1.3412	1.524	1.3335	1.1396	1.2038	1.1669	1.715
1.8904	3.1354	3.01	3.0399	1.4319	1.6645	2.4355	1.6602	1.4227	1.2213	1.6675	1.5795	1.3052	1.3904	1.1877	1.3085	1.4812	1.3514	1.1916	1.1785	1.2278	1.6983
1.8212	3.1471	2.9615	2.9917	1.4568	1.6455	2.469	1.7097	1.442	1.1945	1.7455	1.6404	1.276	1.4206	1.196	1.3153	1.5129	1.3212	1.195	1.1631	1.2162	1.7222
1.8629	3.1633	2.9869	2.984	1.472	1.6441	2.4604	1.6876	1.4476	1.1995	1.7339	1.6562	1.2958	1.4031	1.1922	1.3074	1.4795	1.3553	1.2002	1.1633	1.2147	1.7105
1.8968	3.144	2.9982	3.0398	1.4799	1.5887	2.4324	1.7193	1.4673	1.2079	1.7431	1.6659	1.272	1.383	1.1419	1.3395	1.5398	1.3433	1.1536	1.2083	1.18	1.6862
1.8769	3.1473	2.9687	3.0461	1.4868	1.6157	2.4636	1.6867	1.4578	1.2167	1.7557	1.6604	1.2926	1.4214	1.1868	1.333	1.5236	1.3251	1.18	1.1581	1.2179	1.7175
1.8367	3.1656	3.0269	3.0357	1.4268	1.6619	2.4528	1.6751	1.4154	1.1908	1.7116	1.6114	1.2927	1.4079	1.1907	1.3224	1.5055	1.3311	1.193	1.1626	1.2162	1.7198
1.8893	3.1325	2.9762	3.0632	1.5025	1.6032	2.4467	1.7216	1.4683	1.2252	1.7466	1.6386	1.2718	1.403	1.1439	1.3541	1.5348	1.3485	1.1422	1.2126	1.1862	1.7074
1.8312	3.1592	3.0436	3.0301	1.4558	1.6702	2.4668	1.6693	1.4138	1.2064	1.7176	1.6031	1.292	1.4077	1.1893	1.3204	1.4889	1.3272	1.1867	1.1726	1.2206	1.7152
1.8362	3.1999	3.0365	3.024	1.449	1.6678	2.4743	1.6848	1.4113	1.1902	1.7211	1.6268	1.3102	1.4124	1.1868	1.3009	1.4797	1.3469	1.1836	1.1677	1.2198	1.701
1.8869	3.1643	3.0532	3.0633	1.4671	1.6445	2.4313	1.669	1.45	1.2352	1.6877	1.5844	1.2675	1.3947	1.1858	1.3041	1.4775	1.3367	1.1824	1.1792	1.2006	1.6757
1.9061	3.1414	3.05	3.101	1.4785	1.664	2.4372	1.6865	1.4583	1.2378	1.7211	1.6495	1.2487	1.403	1.1447	1.3385	1.5247	1.3611	1.1558	1.1935	1.1823	1.7039
1.9218	3.1503	3.0355	3.0703	1.4885	1.6099	2.4607	1.7239	1.47	1.2413	1.7443	1.658	1.2626	1.4032	1.1433	1.3407	1.5212	1.33	1.1538	1.2073	1.1728	1.7003
1.915	3.1673	3.0508	3.0916	1.5129	1.6371	2.4351	1.7167	1.4728	1.2397	1.7544	1.6666	1.2513	1.3885	1.1672	1.3122	1.5018	1.3529	1.1672	1.2038	1.2001	1.6696
1.9147	3.1474	3.059	3.0823	1.5064	1.6718	2.4262	1.6985	1.4527	1.2382	1.7259	1.6534	1.2391	1.3977	1.135	1.341	1.5232	1.3464	1.1479	1.2033	1.1669	1.6868
1.9298	3.1519	3.0448	3.0934	1.5108	1.6273	2.4444	1.7138	1.4662	1.2411	1.7468	1.6657	1.2471	1.4146	1.1621	1.3381	1.518	1.3271	1.1513	1.198	1.175	1.7095
1.8694	3.2174	3.0383	3.0348	1.4984	1.6358	2.4752	1.7076	1.4591	1.2085	1.7446	1.6596	1.2704	1.4195	1.1631	1.3382	1.523	1.3253	1.1336	1.1961	1.168	1.7089
1.853	3.22	3.0547	3.0344	1.4786	1.6915	2.4878	1.6871	1.4271	1.1925	1.7363	1.628	1.2959	1.4302	1.1829	1.3336	1.5117	1.3142	1.1774	1.1754	1.1867	1.7133
1.8604	3.2284	3.0835	3.0278	1.4837	1.6722	2.4785	1.6562	1.4336	1.1961	1.7213	1.602	1.2948	1.4205	1.2081	1.3286	1.4952	1.3113	1.1942	1.1634	1.1994	1.7106
1.8782	3.2167	3.0681	3.0597	1.5046	1.62	2.4927	1.7103	1.437	1.2048	1.7191	1.6494	1.2892	1.4205	1.198	1.3167	1.4897	1.3236	1.1794	1.1466	1.1971	1.7135
1.9166	3.211	3.0998	3.0803	1.4784	1.6719	2.4178	1.658	1.4227	1.2215	1.678	1.6213	1.2636	1.3872	1.1611	1.3325	1.5282	1.3524	1.1684	1.2105	1.1825	1.6745
1.9174	3.1973	3.0703	3.0767	1.5286	1.6183	2.499	1.7117	1.4698	1.2232	1.7278	1.6393	1.286	1.4271	1.1793	1.3183	1.5067	1.3119	1.163	1.1646	1.1981	1.7169
1.8462	3.2351	3.1017	3.048	1.4832	1.6822	2.4909	1.6775	1.4139	1.1965	1.6779	1.5929	1.2837	1.3928	1.1878	1.2979	1.4768	1.3511	1.1784	1.1808	1.1964	1.6839
1.8482	3.2308	3.0991	3.0528	1.4617	1.6854	2.4661	1.664	1.4112	1.1932	1.6519	1.5677	1.2612	1.3932	1.1862	1.2927	1.4772	1.3518	1.1724	1.185	1.2021	1.6745
1.9386	3.1666	3.0988	3.1382	1.5149	1.6253	2.478	1.7242	1.4686	1.2249	1.7346	1.6623	1.2213	1.3988	1.1444	1.3443	1.5164	1.3448	1.1456	1.1983	1.1571	1.6864
1.936	3.1734	3.0725	3.1143	1.5175	1.6202	2.498	1.7261	1.4765	1.2311	1.7561	1.6251	1.2465	1.4236	1.1494	1.3399	1.5134	1.3243	1.1445	1.1824	1.1942	1.7216
1.9429	3.1787	3.1101	3.1158	1.5249	1.6322	2.4527	1.6849	1.4511	1.2324	1.7261	1.6492	1.2301	1.4034	1.1586	1.3185	1.4967	1.353	1.1628	1.1921	1.1874	1.6739
1.8914	3.2368	3.088	3.0819	1.5126	1.6277	2.4941	1.7226	1.4476	1.2081	1.7258	1.6505	1.2799	1.4305	1.182	1.3129	1.4953	1.3166	1.1819	1.1495	1.1991	1.7123
1.8663	3.2487	3.0993	3.0694	1.4939	1.6664	2.4965	1.7012	1.4349	1.1932	1.7159	1.6255	1.2842	1.4357	1.1954	1.3163	1.4935	1.3077	1.1752	1.1567	1.1965	1.7058
1.9447	3.2098	3.1366	3.1304	1.5242	1.6641	2.4526	1.6838	1.4558	1.2403	1.7007	1.613	1.2463	1.4098	1.1812	1.2905	1.4861	1.3404	1.1628	1.1756	1.1937	1.6763
1.9082	3.2352	3.1017	3.0969	1.5329	1.6221	2.5203	1.7216	1.463	1.212	1.7224	1.6371	1.2779	1.4387	1.1955	1.3259	1.4998	1.3114	1.1716	1.1628	1.1985	1.7189
1.9566	3.1896	3.1258	3.1435	1.5282	1.6683	2.4626	1.7276	1.4589	1.2352	1.742	1.6322	1.2298	1.4242	1.1515	1.3465	1.5179	1.3248	1.1291	1.1953	1.176	1.7094
1.8939	3.2495	3.1077	3.0887	1.5342	1.6528	2.5147	1.7292	1.4535	1.2093	1.7349	1.6538	1.2746	1.4336	1.1491	1.3425	1.5098	1.3347	1.1286	1.1861	1.1542	1.6968
1.9304	3.2187	3.1213	3.0996	1.5326	1.632	2.4587	1.7122	1.4551	1.2209	1.7099	1.6404	1.2255	1.4102	1.149	1.3344	1.5189	1.3366	1.1367	1.2033	1.1641	1.6857
1.9576	3.2104	3.1212	3.1319	1.5443	1.6538	2.4801	1.7348	1.4645	1.2299	1.7618	1.6449	1.2662	1.4422	1.1593	1.3354	1.4982	1.3124	1.143	1.1873	1.1812	1.713
1.8923	3.2524	3.1441	3.0804	1.5011	1.6599	2.5088	1.719	1.4156	1.1978	1.7511	1.6204	1.2757	1.4428	1.1594	1.3311	1.5161	1.3118	1.141	1.1791	1.1852	1.7039
1.9062	3.2452	3.1178	3.0648	1.5181	1.6845	2.4944	1.7213	1.4311	1.1977	1.7443	1.6398	1.26	1.4466	1.1592	1.3366	1.5045	1.3156	1.1436	1.182	1.1704	1.7137
1.9114	3.2335	3.1621	3.1302	1.4874	1.6983	2.454	1.6956	1.4069	1.2261	1.6941	1.5698	1.2473	1.4051	1.1604	1.3186	1.498	1.342	1.1504	1.1902	1.1726	1.6652
1.9462	3.2638	3.1531	3.1517	1.5081	1.686	2.5027	1.6927	1.4247	1.2344	1.7153	1.5963	1.2849	1.4326	1.191	1.306	1.4826	1.2996	1.1833	1.1471	1.1894	1.71
1.9095	3.2767	3.1705	3.0766	1.501	1.6703	2.5156	1.6903	1.4203	1.1937	1.7225	1.5822	1.2931	1.4356	1.192	1.2874	1.4644	1.3273	1.1821	1.1522	1.1997	1.6644
1.8985	3.2894	3.1643	3.1144	1.4897	1.6908	2.5193	1.711	1.438	1.2053	1.7088	1.6153	1.2724	1.4493	1.187	1.3132	1.4925	1.2952	1.1683	1.1536	1.1923	1.7171
1.9403	3.3058	3.1451	3.1284	1.5329	1.6637	2.5112	1.7449	1.4521	1.2169	1.7183	1.6273	1.2636	1.4239	1.1561	1.3194	1.4961	1.3265	1.1334	1.1845	1.1342	1.6847
1.9628	3.2379	3.1751	3.1821	1.5461	1.6622	2.4616	1.7086	1.4692	1.2347	1.7141	1.6303	1.2381	1.4297	1.1524	1.3353	1.5031	1.3326	1.1251	1.1903	1.1378	1.6793
1.945	3.2562	3.1707	3.1149	1.5368	1.6703	2.4943	1.7351	1.4522	1.2196	1.7417	1.6428	1.2366	1.4279	1.1461	1.3329	1.5186	1.3245	1.1331	1.1879	1.1755	1.7028
1.9714	3.281	3.1613	3.1572	1.5499	1.6514	2.4991	1.7406	1.4585	1.2259	1.7488	1.6493	1.2452	1.4227	1.1429	1.3369	1.5166	1.33	1.1259	1.1976	1.149	1.6733
1.9144	3.298	3.1557	3.1209	1.5189	1.6903	2.5336	1.7183	1.4312	1.2012	1.7399	1.6309	1.283	1.4503	1.2006	1.3098	1.4568	1.317	1.1636	1.1503	1.1843	1.6845
1.9026	3.3002	3.1641	3.1196	1.5141	1.7141	2.5437	1.7279	1.4132	1.2077	1.7276	1.6237	1.2833	1.4446	1.1946	1.2999	1.4744	1.3144	1.1702	1.1412	1.1913	1.7058
1.9091	3.2817	3.1941	3.1376	1.4992	1.7306	2.489	1.6851	1.4128	1.2185	1.6655	1.5594	1.2735	1.4277	1.1811	1.2829	1.4525	1.3473	1.1643	1.1629	1.1759	1.6663
1.9584	3.2753	3.1879	3.1735	1.5253	1.7204	2.475	1.7001	1.4347	1.2384	1.6914	1.6259	1.2379	1.4155	1.1878	1.3015	1.4732	1.3481	1.1535	1.1833	1.1797	1.6572
1.9151	3.3097	3.1544	3.1187	1.5138	1.7153	2.5207	1.7326	1.4213	1.2028	1.7399	1.6629	1.2588	1.4471	1.1494	1.3393	1.5114	1.3209	1.1256	1.1823	1.1454	1.6886
1.9868	3.2645	3.1867	3.1997	1.5467	1.6863	2.4811	1.7057	1.4749	1.2391	1.7154	1.6372	1.2318	1.44	1.1425	1.3283	1.5169	1.3315	1.1333	1.1876	1.1579	1.6745
1.9823	3.2957	3.1499	3.1822	1.5498	1.6676	2.5556	1.7235	1.4639	1.2128	1.7291	1.6554	1.2766	1.4628	1.1747	1.3203	1.487	1.3022	1.1639	1.1421	1.1726	1.7025
1.914	3.3354	3.1578	3.132	1.5041	1.7354	2.5559	1.724	1.4044	1.1922	1.7386	1.6484	1.2704	1.461	1.1784	1.3246	1.5112	1.313	1.142	1.1548	1.1469	1.6985
1.9745	3.284	3.2081	3.2129	1.5419	1.7271	2.5036	1.6918	1.4654	1.2462	1.6942	1.5971	1.2306	1.4346	1.1526	1.3089	1.4844	1.3305	1.1384	1.1864	1.1491	1.6715
1.917	3.3305	3.1899	3.1549	1.5224	1.7198	2.5378	1.7456	1.4353	1.2053	1.7357	1.6425	1.2572	1.4541	1.1661	1.3277	1.5119	1.3112	1.1413	1.1711	1.1541	1.7056
1.9259	3.3234	3.2147	3.178	1.5005	1.7423	2.5065	1.7135	1.4049	1.196	1.7089	1.6019	1.284	1.4381	1.1964	1.2881	1.4458	1.3295	1.1659	1.1513	1.1925	1.6707
1.9856	3.2703	3.203	3.2371	1.5598	1.7103	2.5089	1.7313	1.479	1.2366	1.7409	1.6692	1.251	1.4536	1.1387	1.3262	1.4925	1.3203	1.1202	1.1739	1.1465	1.6919
1.9617	3.2939	3.1823	3.2085	1.5634	1.6813	2.5218	1.7452	1.4629	1.2187	1.7416	1.6475	1.2414	1.449	1.1394	1.3202	1.512	1.3447	1.1231	1.171	1.1482	1.6667
1.9366	3.3486	3.2131	3.189	1.5186	1.7482	2.5706	1.7403	1.4291	1.2025	1.7401	1.6132	1.2825	1.4618	1.1946	1.2945	1.4592	1.3069	1.1551	1.1432	1.1919	1.6913
1.9801	3.2805	3.2208	3.2231	1.5571	1.7295	2.4999	1.6797	1.4362	1.235	1.6987	1.5798	1.2741	1.4471	1.1916	1.2847	1.4566	1.3385	1.155	1.1675	1.1818	1.6754
1.9413	3.3364	3.2207	3.1802	1.5194	1.7418	2.5453	1.7078	1.4278	1.2175	1.693	1.5726	1.267	1.4313	1.1829	1.2828	1.4523	1.3435	1.1524	1.1664	1.1813	1.6618
1.9653	3.3117	3.2165	3.2151	1.5423	1.7336	2.5018	1.7168	1.4363	1.2269	1.698	1.6077	1.2441	1.4331	1.164	1.3174	1.4913	1.3295	1.1261	1.1836	1.1539	1.6741
2.0034	3.2976	3.1928	3.2427	1.5745	1.6848	2.5346	1.7578	1.4701	1.2269	1.7437	1.6315	1.2591	1.4749	1.153	1.33	1.51	1.3064	1.1173	1.1756	1.1756	1.7075
2.013	3.3192	3.1852	3.2285	1.5754	1.6734	2.5353	1.7644	1.4536	1.196	1.7466	1.6339	1.241	1.4664	1.1493	1.3295	1.5033	1.3032	1.111	1.172	1.1757	1.7061
2.0197	3.2972	3.2182	3.2617	1.5602	1.7151	2.5153	1.7611	1.4713	1.2335	1.7377	1.6389	1.2388	1.4612	1.1395	1.3159	1.5078	1.3169	1.1016	1.186	1.1444	1.6964
1.9682	3.37	3.219	3.1723	1.5499	1.7068	2.5708	1.7406	1.4449	1.1839	1.7194	1.6148	1.2862	1.4513	1.1881	1.2958	1.4347	1.3254	1.1573	1.1362	1.1783	1.6814
1.9941	3.3657	3.2297	3.1885	1.5345	1.756	2.573	1.7459	1.4082	1.2192	1.7249	1.601	1.2864	1.4595	1.1983	1.2821	1.4402	1.3307	1.1615	1.1365	1.1669	1.6915
2.0302	3.3235	3.2515	3.2518	1.5765	1.7136	2.5068	1.704	1.4738	1.2277	1.676	1.5776	1.2598	1.4472	1.1865	1.2844	1.4385	1.3297	1.1478	1.1599	1.1804	1.6774
2.0194	3.327	3.2491	3.2518	1.5431	1.7194	2.4918	1.7381	1.4401	1.2185	1.716	1.5987	1.2305	1.4342	1.1813	1.3016	1.4753	1.3458	1.1446	1.168	1.1457	1.6725
1.981	3.3723	3.2377	3.1642	1.5572	1.7243	2.5632	1.7619	1.444	1.1901	1.7377	1.6582	1.2867	1.4752	1.1633	1.3234	1.4876	1.2936	1.1211	1.1655	1.1814	1.7074
2.0053	3.3463	3.2254	3.2257	1.5817	1.6924	2.573	1.7698	1.4623	1.213	1.7305	1.6234	1.282	1.4822	1.1463	1.3242	1.4909	1.2956	1.1201	1.1556	1.153	1.698
1.9776	3.3823	3.276	3.1818	1.5329	1.7453	2.5315	1.7182	1.3962	1.1784	1.6862	1.5839	1.2656	1.4437	1.1962	1.2874	1.4529	1.3379	1.1516	1.1612	1.1748	1.6677
2.0422	3.3515	3.2838	3.2531	1.5573	1.7455	2.4999	1.7476	1.4457	1.2212	1.7295	1.6411	1.2223	1.4447	1.1477	1.3369	1.5034	1.3274	1.1171	1.1712	1.1376	1.6806
2.0452	3.3623	3.25	3.2321	1.5906	1.6867	2.5467	1.7764	1.4526	1.2229	1.746	1.6182	1.255	1.4754	1.177	1.3232	1.4815	1.2916	1.1372	1.1426	1.1476	1.6957
2.0489	3.3406	3.2897	3.2615	1.5747	1.745	2.5036	1.7385	1.4574	1.2358	1.6911	1.5749	1.2463	1.4417	1.1838	1.2883	1.4538	1.3303	1.147	1.1681	1.1794	1.6597
1.9816	3.3864	3.2987	3.2356	1.5433	1.7713	2.5396	1.7455	1.4179	1.1879	1.6872	1.5843	1.2804	1.4542	1.201	1.2845	1.4589	1.3376	1.1497	1.1539	1.1778	1.661
2.0507	3.3532	3.2816	3.2564	1.5896	1.7229	2.5278	1.7804	1.4602	1.2091	1.7219	1.6197	1.2184	1.4526	1.1597	1.3153	1.4788	1.3343	1.1188	1.1778	1.1483	1.649
2.0427	3.3897	3.303	3.2813	1.5561	1.767	2.5353	1.7345	1.4333	1.223	1.6553	1.5537	1.2517	1.4446	1.1749	1.2872	1.4557	1.3244	1.141	1.1692	1.171	1.6593
2.0149	3.3595	3.3072	3.2459	1.5425	1.7668	2.5121	1.7422	1.4373	1.2223	1.6858	1.5902	1.2347	1.4479	1.1445	1.3148	1.4777	1.3223	1.1194	1.1738	1.1537	1.6586
2.0192	3.3957	3.2842	3.2103	1.5799	1.7107	2.5756	1.7701	1.4613	1.1895	1.721	1.6107	1.2696	1.485	1.1798	1.3175	1.5005	1.2871	1.1388	1.1404	1.1847	1.6996
2.0535	3.3555	3.3277	3.274	1.602	1.716	2.5095	1.7421	1.4622	1.2299	1.6696	1.5865	1.2345	1.4493	1.1652	1.2993	1.4765	1.3263	1.1225	1.1689	1.1497	1.6515
2.0479	3.3422	3.274	3.2579	1.6053	1.7103	2.5399	1.7881	1.4642	1.2334	1.7455	1.6263	1.251	1.4766	1.1348	1.3166	1.4866	1.3258	1.107	1.1781	1.1399	1.6878
2.0593	3.3539	3.3181	3.2671	1.5957	1.7512	2.518	1.759	1.4666	1.233	1.7195	1.6174	1.2238	1.4443	1.1575	1.3124	1.4897	1.3387	1.1056	1.1707	1.1436	1.6758
2.0204	3.3938	3.319	3.2329	1.5598	1.7881	2.5124	1.7449	1.4432	1.2151	1.6788	1.5663	1.2434	1.4424	1.1673	1.3017	1.47	1.3469	1.1305	1.1673	1.1444	1.6657
2.0009	3.4119	3.3185	3.2092	1.5878	1.7529	2.5873	1.7756	1.4448	1.2068	1.7108	1.5857	1.2857	1.4734	1.1879	1.2828	1.4328	1.3215	1.1457	1.1345	1.1652	1.6751
2.0302	3.4321	3.3005	3.2118	1.5997	1.746	2.5767	1.7991	1.4542	1.2165	1.7369	1.6089	1.2481	1.4927	1.1766	1.3094	1.4783	1.286	1.1457	1.1337	1.164	1.7018
2.0157	3.4076	3.3465	3.2459	1.5588	1.7922	2.5146	1.7365	1.4202	1.2086	1.6717	1.5853	1.2426	1.4466	1.1596	1.2979	1.4646	1.3288	1.1361	1.1701	1.1239	1.6604
2.077	3.3627	3.344	3.2794	1.609	1.7721	2.5221	1.7763	1.4741	1.2361	1.7487	1.6343	1.2271	1.4571	1.1489	1.3201	1.4974	1.3267	1.1153	1.1761	1.1408	1.6602
2.0654	3.4093	3.3104	3.2582	1.6094	1.7331	2.5483	1.8121	1.4669	1.2168	1.7281	1.6184	1.2211	1.4805	1.1344	1.3231	1.4865	1.3267	1.1099	1.1694	1.1401	1.6763
2.0456	3.4492	3.3093	3.2476	1.6008	1.7425	2.5913	1.77	1.4584	1.2055	1.7341	1.6125	1.2656	1.5014	1.1771	1.3153	1.4698	1.2874	1.15	1.1381	1.1545	1.6986
2.075	3.4104	3.3305	3.2864	1.6195	1.7321	2.5573	1.7884	1.4689	1.2177	1.7283	1.6322	1.2619	1.498	1.1722	1.3106	1.4719	1.2833	1.1292	1.1319	1.1753	1.6948
2.0245	3.4439	3.35	3.244	1.5759	1.7864	2.5654	1.7566	1.4417	1.1932	1.7127	1.5651	1.2551	1.4919	1.1893	1.3009	1.4503	1.3007	1.1534	1.1285	1.1852	1.6871
2.0452	3.4336	3.349	3.2834	1.5629	1.7836	2.5734	1.7366	1.4225	1.2034	1.674	1.5576	1.26	1.4868	1.1907	1.2733	1.4278	1.3235	1.1533	1.1229	1.1667	1.6617
2.0677	3.4471	3.3275	3.2773	1.6159	1.736	2.567	1.8113	1.4596	1.208	1.7337	1.614	1.2419	1.5063	1.1702	1.3087	1.4759	1.2981	1.1229	1.1343	1.1654	1.7017
2.0364	3.4504	3.3744	3.2684	1.554	1.7902	2.5283	1.7273	1.4308	1.2125	1.6818	1.58	1.2255	1.4613	1.1701	1.2917	1.4676	1.3289	1.1394	1.1656	1.1559	1.6475
2.1004	3.415	3.3628	3.3255	1.5974	1.7707	2.5114	1.7413	1.4866	1.2171	1.6824	1.5806	1.2511	1.4745	1.1567	1.3108	1.4717	1.3225	1.1162	1.1649	1.1378	1.6535
2.0565	3.4286	3.3534	3.2514	1.599	1.7547	2.585	1.7951	1.4633	1.1882	1.7344	1.6068	1.2688	1.5053	1.1735	1.3072	1.4704	1.2829	1.1171	1.1318	1.1493	1.6916
2.0319	3.4654	3.3455	3.2602	1.583	1.8065	2.5731	1.7941	1.4307	1.1763	1.7268	1.6242	1.2726	1.5031	1.191	1.2856	1.441	1.3054	1.1479	1.1118	1.1683	1.6878
2.0649	3.4599	3.3452	3.2592	1.6146	1.7578	2.5802	1.7937	1.4602	1.2103	1.7376	1.6289	1.2582	1.5076	1.1921	1.3011	1.4574	1.2824	1.1388	1.1201	1.1712	1.6751
2.0493	3.4599	3.3468	3.2574	1.6	1.7684	2.5569	1.7935	1.452	1.1892	1.7228	1.6107	1.2352	1.4952	1.152	1.3206	1.4661	1.2994	1.1184	1.1454	1.1522	1.7004
2.0936	3.4387	3.3483	3.3104	1.6252	1.7846	2.5438	1.793	1.4756	1.2225	1.7238	1.651	1.2281	1.4901	1.1431	1.3245	1.4872	1.3061	1.1009	1.1577	1.1187	1.688
2.1087	3.4482	3.3593	3.3192	1.6437	1.7658	2.5521	1.8123	1.4658	1.2203	1.7406	1.6116	1.2312	1.5046	1.1453	1.3227	1.4844	1.3099	1.0919	1.1613	1.1164	1.6766
2.0782	3.4818	3.3577	3.2609	1.6318	1.7513	2.5878	1.7743	1.472	1.1987	1.7349	1.6033	1.2777	1.509	1.182	1.2985	1.4638	1.29	1.1445	1.1315	1.162	1.6872
2.0794	3.4638	3.3946	3.303	1.5963	1.8021	2.5243	1.7522	1.4437	1.2193	1.7	1.6145	1.2329	1.4818	1.1877	1.2691	1.4177	1.3204	1.1445	1.1345	1.1617	1.6479
2.0642	3.496	3.4005	3.2556	1.6044	1.7912	2.6005	1.7732	1.4327	1.1842	1.7027	1.5794	1.26	1.4929	1.1844	1.2759	1.4271	1.3189	1.1556	1.1349	1.1595	1.6553
2.0919	3.473	3.3933	3.3095	1.5902	1.8211	2.5422	1.7606	1.4362	1.2217	1.6583	1.5584	1.2446	1.4753	1.1749	1.2737	1.4415	1.3275	1.1353	1.1434	1.1302	1.6355
2.0579	3.5132	3.3886	3.273	1.614	1.7801	2.6037	1.7883	1.4453	1.1915	1.7072	1.6053	1.269	1.4931	1.1876	1.2813	1.4386	1.2996	1.1372	1.1199	1.158	1.6672
2.1045	3.497	3.3885	3.312	1.635	1.7581	2.5736	1.8144	1.462	1.2042	1.7226	1.6268	1.2581	1.5093	1.1671	1.3033	1.4547	1.2823	1.1357	1.1183	1.1515	1.6943
2.1142	3.4784	3.3705	3.3437	1.6421	1.7398	2.5437	1.834	1.4581	1.2164	1.7169	1.6292	1.2342	1.5004	1.1443	1.3071	1.4672	1.2926	1.0989	1.1513	1.122	1.6845
2.1267	3.4811	3.418	3.3754	1.6105	1.7964	2.5331	1.7868	1.4441	1.2263	1.7041	1.5977	1.2299	1.4916	1.1374	1.3186	1.4815	1.3122	1.1012	1.1577	1.136	1.6635
2.0712	3.5075	3.4001	3.3217	1.6291	1.7794	2.5946	1.8258	1.4614	1.2059	1.7125	1.6126	1.2776	1.5157	1.1908	1.2815	1.4353	1.3133	1.1464	1.1085	1.1639	1.6756
2.1322	3.4701	3.4328	3.379	1.6395	1.8136	2.5333	1.8193	1.4661	1.2403	1.7116	1.6347	1.2276	1.4792	1.1441	1.3006	1.4641	1.3265	1.112	1.1529	1.1283	1.6528
2.0893	3.482	3.4307	3.3538	1.6116	1.8202	2.5437	1.7751	1.4512	1.2248	1.6709	1.6129	1.2353	1.4845	1.1491	1.3069	1.4731	1.3248	1.1035	1.1524	1.1181	1.6773
2.1485	3.4784	3.3973	3.3852	1.6511	1.7786	2.571	1.8485	1.4713	1.2322	1.7253	1.6216	1.2382	1.502	1.1458	1.3117	1.4746	1.3056	1.0985	1.1545	1.1223	1.6664
2.1186	3.5007	3.431	3.3776	1.6086	1.8288	2.5615	1.7769	1.4432	1.2164	1.6674	1.5507	1.2685	1.4906	1.1844	1.2744	1.4401	1.337	1.1329	1.1437	1.1512	1.6518
2.1024	3.5171	3.4137	3.3547	1.6411	1.7869	2.598	1.8302	1.4619	1.2017	1.7009	1.6046	1.2813	1.5243	1.1791	1.2994	1.4745	1.2851	1.121	1.1119	1.1435	1.6956
2.1232	3.5151	3.4181	3.3735	1.656	1.7553	2.5957	1.8521	1.4655	1.2166	1.7256	1.6141	1.2674	1.5256	1.1776	1.3088	1.4666	1.2697	1.1322	1.1292	1.1714	1.6954
2.1336	3.4767	3.4405	3.4038	1.6743	1.8022	2.5359	1.8086	1.4663	1.2329	1.6933	1.6017	1.2202	1.4841	1.1749	1.2745	1.4259	1.3173	1.1337	1.1427	1.1565	1.658
2.1171	3.5423	3.443	3.3744	1.6032	1.8341	2.5873	1.7815	1.4307	1.2158	1.673	1.5642	1.2647	1.5052	1.1914	1.2743	1.4317	1.3213	1.1402	1.1179	1.159	1.6715
2.1254	3.4925	3.4286	3.3861	1.6215	1.8348	2.5496	1.8046	1.4499	1.2233	1.6928	1.5812	1.2237	1.4899	1.1667	1.285	1.4461	1.3225	1.1147	1.1535	1.1556	1.6567
2.1374	3.507	3.4076	3.3992	1.6619	1.772	2.5857	1.8266	1.4569	1.2102	1.7402	1.6075	1.2352	1.529	1.1592	1.31	1.4648	1.2926	1.109	1.1337	1.1182	1.6856
2.071	3.5486	3.4611	3.3165	1.6404	1.8293	2.5953	1.8148	1.4235	1.1866	1.6787	1.5532	1.2884	1.5059	1.1854	1.2759	1.4092	1.313	1.1349	1.1304	1.1621	1.6601
2.1115	3.5257	3.4193	3.3683	1.6637	1.7797	2.6174	1.8367	1.4636	1.2035	1.7273	1.6124	1.2728	1.5345	1.1479	1.3102	1.462	1.2998	1.0959	1.1453	1.1037	1.691
2.1546	3.4952	3.4637	3.4302	1.685	1.7832	2.5451	1.8339	1.4834	1.2238	1.7153	1.6138	1.2139	1.5023	1.1655	1.2934	1.457	1.3101	1.1144	1.1447	1.1299	1.6684
2.1306	3.5391	3.439	3.3993	1.6794	1.7876	2.6066	1.842	1.4848	1.2122	1.7232	1.6119	1.2436	1.5339	1.153	1.31	1.4621	1.2926	1.1221	1.1339	1.1156	1.6858
2.0886	3.5598	3.4429	3.3796	1.6218	1.8538	2.6084	1.8391	1.4237	1.1883	1.707	1.5864	1.2728	1.5271	1.1891	1.2699	1.4117	1.2983	1.1295	1.1148	1.1499	1.6498
2.1728	3.5109	3.4596	3.444	1.6763	1.8092	2.5637	1.8058	1.4935	1.2293	1.6968	1.5904	1.2328	1.5134	1.1532	1.3042	1.4543	1.3201	1.0979	1.1475	1.1269	1.6587
2.1619	3.5107	3.4718	3.4323	1.6732	1.839	2.5531	1.8091	1.484	1.2361	1.6742	1.576	1.2405	1.5151	1.1601	1.2933	1.46	1.3162	1.1042	1.1435	1.121	1.6517
2.1497	3.5478	3.439	3.4007	1.6802	1.788	2.6189	1.8383	1.4865	1.2142	1.7346	1.6313	1.2692	1.534	1.1399	1.3038	1.4555	1.3106	1.0858	1.1439	1.102	1.6727
2.1565	3.534	3.4383	3.4266	1.7015	1.7718	2.6216	1.8402	1.4723	1.2295	1.7261	1.6301	1.2569	1.5519	1.1777	1.2913	1.4514	1.2757	1.1253	1.1015	1.1377	1.6881
2.1627	3.5459	3.4984	3.4253	1.6375	1.8362	2.5767	1.795	1.4446	1.2247	1.6933	1.5576	1.2436	1.5079	1.1772	1.2712	1.4317	1.3225	1.1284	1.1447	1.1611	1.655
2.1005	3.5739	3.4574	3.3927	1.6518	1.8393	2.635	1.8741	1.4352	1.18	1.739	1.6107	1.2633	1.5529	1.1773	1.2967	1.439	1.2773	1.1294	1.1121	1.1294	1.6896
2.204	3.5474	3.4692	3.4425	1.6847	1.7842	2.6213	1.8676	1.4732	1.2378	1.7259	1.5965	1.2442	1.5484	1.1443	1.3118	1.4648	1.2929	1.0851	1.1268	1.1305	1.6879
2.126	3.5935	3.4764	3.4134	1.6474	1.8464	2.6224	1.8601	1.4341	1.1938	1.6949	1.5724	1.2665	1.5412	1.1859	1.2533	1.4172	1.3224	1.1324	1.113	1.1484	1.6659
2.1922	3.531	3.516	3.4652	1.6973	1.8197	2.5806	1.8692	1.483	1.235	1.7385	1.6327	1.2308	1.5301	1.1403	1.2948	1.4554	1.3123	1.0959	1.1551	1.1044	1.6654
2.1332	3.571	3.4997	3.3982	1.6786	1.8396	2.6509	1.8476	1.4678	1.1911	1.6818	1.5821	1.2718	1.5619	1.1806	1.2789	1.4302	1.2868	1.1399	1.0991	1.1445	1.6816
2.1288	3.5697	3.5332	3.4303	1.6614	1.8743	2.6333	1.8466	1.4273	1.1995	1.7016	1.5483	1.2728	1.5342	1.1812	1.2532	1.4183	1.3069	1.1183	1.121	1.1509	1.6656
2.1936	3.5589	3.5052	3.4738	1.7096	1.8133	2.6238	1.873	1.4788	1.2146	1.7411	1.6039	1.2486	1.5631	1.1592	1.2976	1.46	1.2853	1.1085	1.1259	1.1136	1.6981
2.1395	3.5921	3.5354	3.4046	1.6736	1.8389	2.6362	1.867	1.4633	1.1908	1.6972	1.5481	1.2717	1.5535	1.1856	1.2839	1.439	1.2814	1.1341	1.0947	1.1519	1.6812
2.1913	3.5552	3.5362	3.4877	1.6885	1.8589	2.6253	1.8183	1.479	1.2401	1.6852	1.5497	1.2553	1.5297	1.1803	1.2723	1.4247	1.3139	1.1202	1.1253	1.1192	1.6474
2.155	3.5978	3.5203	3.4476	1.7073	1.8115	2.6462	1.864	1.4631	1.2056	1.7365	1.6035	1.2497	1.5561	1.1393	1.3095	1.4633	1.2922	1.0932	1.1228	1.1096	1.6873
2.1629	3.5913	3.5176	3.4244	1.6941	1.8361	2.6461	1.8493	1.4665	1.1999	1.7166	1.5881	1.2723	1.5586	1.1828	1.266	1.4143	1.2973	1.133	1.1108	1.1438	1.6542
2.2121	3.5649	3.5283	3.4693	1.7111	1.8248	2.6078	1.8718	1.4859	1.2231	1.7174	1.5838	1.2204	1.5479	1.1309	1.314	1.466	1.2961	1.0792	1.13	1.1069	1.6794
2.1861	3.5785	3.5186	3.4321	1.7023	1.8249	2.6487	1.8888	1.4786	1.1984	1.7278	1.5916	1.2393	1.568	1.1618	1.3003	1.4494	1.2699	1.1192	1.1122	1.1249	1.7034
2.1979	3.5936	3.5203	3.4822	1.7099	1.8063	2.6665	1.8859	1.4779	1.2143	1.7201	1.602	1.2591	1.5601	1.1723	1.2834	1.4424	1.2773	1.1233	1.0918	1.1379	1.6941
2.1562	3.5956	3.5171	3.4332	1.7008	1.8295	2.6687	1.8593	1.4568	1.2095	1.7125	1.5882	1.2711	1.5586	1.1848	1.2798	1.4115	1.3001	1.1299	1.0809	1.1408	1.6809
2.1625	3.6032	3.5562	3.455	1.6634	1.8833	2.6222	1.8111	1.4271	1.2192	1.6632	1.5382	1.2495	1.5349	1.1781	1.2611	1.416	1.3175	1.123	1.1149	1.1486	1.6504
2.1678	3.6132	3.5225	3.429	1.6785	1.8759	2.6697	1.8836	1.4513	1.1942	1.7034	1.582	1.2784	1.5698	1.175	1.3009	1.4497	1.2757	1.1325	1.097	1.1356	1.6973
2.2331	3.5763	3.5523	3.5071	1.7082	1.8643	2.6046	1.87	1.4769	1.2439	1.7087	1.6082	1.2247	1.524	1.1391	1.3111	1.4636	1.3187	1.0948	1.1366	1.1123	1.6568
2.167	3.6173	3.55	3.4742	1.6809	1.8815	2.647	1.8798	1.421	1.2144	1.6772	1.5546	1.2788	1.5461	1.1822	1.2597	1.3911	1.3178	1.1284	1.1229	1.1296	1.6496
2.2244	3.5887	3.5545	3.5206	1.7442	1.835	2.6303	1.882	1.4819	1.2261	1.7045	1.6019	1.2384	1.5493	1.142	1.3083	1.4543	1.3044	1.0856	1.1372	1.1112	1.6851
2.1922	3.6152	3.5189	3.4679	1.7153	1.8364	2.643	1.8938	1.4557	1.1985	1.7269	1.6216	1.2484	1.5677	1.1335	1.2919	1.4549	1.2996	1.0911	1.1274	1.0947	1.6946
2.2647	3.575	3.5329	3.546	1.7404	1.8319	2.6536	1.9034	1.4983	1.2379	1.7165	1.6157	1.2449	1.5679	1.1353	1.2985	1.443	1.2923	1.1011	1.1174	1.1073	1.6898
2.1991	3.5947	3.5878	3.5098	1.6897	1.8824	2.6246	1.8522	1.4528	1.2224	1.6621	1.557	1.2438	1.537	1.1525	1.2801	1.4368	1.3138	1.1089	1.1302	1.0834	1.661
2.1804	3.6165	3.5721	3.506	1.6751	1.898	2.6121	1.8503	1.4236	1.2029	1.654	1.5175	1.2489	1.5413	1.158	1.2841	1.4358	1.3169	1.1175	1.1348	1.1032	1.6661
2.2591	3.5933	3.5641	3.5501	1.7315	1.8434	2.616	1.8672	1.5006	1.2427	1.699	1.6138	1.213	1.5493	1.1342	1.2813	1.4342	1.3026	1.1061	1.1416	1.119	1.6439
2.1828	3.6408	3.5681	3.4962	1.6869	1.8826	2.6712	1.8936	1.4423	1.1907	1.6771	1.5891	1.2843	1.5582	1.1756	1.2561	1.4071	1.3026	1.1352	1.0924	1.1334	1.6689
2.2226	3.6406	3.569	3.5222	1.7238	1.8355	2.6691	1.908	1.4727	1.2136	1.7057	1.5886	1.2761	1.5706	1.1397	1.2942	1.447	1.2919	1.0938	1.1301	1.0966	1.6902
2.2081	3.642	3.5934	3.5274	1.694	1.8882	2.6581	1.8671	1.4627	1.2154	1.6453	1.5341	1.2686	1.5421	1.1739	1.2616	1.403	1.3248	1.1234	1.1271	1.1311	1.6524
2.2236	3.614	3.5935	3.5477	1.7012	1.908	2.6222	1.8385	1.4731	1.2239	1.681	1.5642	1.2477	1.5442	1.1413	1.2935	1.4397	1.3016	1.0901	1.133	1.0948	1.6626
2.22	3.6465	3.5755	3.5115	1.7095	1.8971	2.6907	1.9082	1.4735	1.2043	1.7046	1.5977	1.275	1.5799	1.1722	1.2846	1.4236	1.2794	1.1312	1.0885	1.1324	1.6784
2.255	3.6018	3.6167	3.5917	1.7177	1.8948	2.63	1.8634	1.5013	1.2416	1.6797	1.5963	1.2309	1.5479	1.1575	1.2938	1.4325	1.316	1.0976	1.1396	1.1218	1.6451
2.2666	3.6039	3.6164	3.5829	1.7359	1.89	2.6173	1.8551	1.5013	1.2425	1.6715	1.5727	1.2279	1.5539	1.1665	1.263	1.4181	1.3029	1.1139	1.1295	1.1224	1.6614
2.2064	3.6332	3.6109	3.5339	1.6996	1.9238	2.6666	1.862	1.453	1.2073	1.655	1.5066	1.2607	1.5525	1.1726	1.2533	1.4061	1.3034	1.1184	1.1268	1.1421	1.6478
2.2907	3.624	3.6006	3.5871	1.7449	1.8933	2.6594	1.8874	1.4998	1.2413	1.7251	1.6237	1.249	1.586	1.1427	1.2947	1.4373	1.2863	1.086	1.1254	1.1152	1.6865
2.2725	3.6223	3.6145	3.58	1.73	1.9114	2.6266	1.8636	1.4826	1.2426	1.7065	1.6042	1.2324	1.5676	1.1392	1.3053	1.4352	1.3097	1.0814	1.1231	1.0956	1.689
2.2737	3.626	3.6029	3.5751	1.7602	1.8903	2.683	1.9212	1.4935	1.2197	1.7218	1.6014	1.2665	1.5944	1.1617	1.2896	1.4212	1.2688	1.1061	1.1054	1.1325	1.6932
2.274	3.6501	3.5932	3.5806	1.7483	1.8743	2.685	1.904	1.4998	1.2308	1.727	1.6209	1.2771	1.5891	1.1741	1.2882	1.435	1.281	1.1151	1.1002	1.1171	1.6896
2.213	3.6536	3.632	3.5703	1.6931	1.9297	2.6754	1.8727	1.472	1.2105	1.6632	1.5351	1.2746	1.5582	1.1811	1.2454	1.3929	1.3173	1.1161	1.1288	1.123	1.6503
2.2143	3.6732	3.6418	3.532	1.7314	1.9234	2.7043	1.9013	1.4716	1.1781	1.6869	1.5769	1.277	1.5901	1.1774	1.2709	1.4066	1.2904	1.1287	1.0821	1.1296	1.6674
2.2423	3.6723	3.6148	3.5507	1.7269	1.8985	2.705	1.9166	1.4865	1.1967	1.6925	1.5759	1.2771	1.5942	1.1867	1.2851	1.4231	1.2768	1.1176	1.0784	1.128	1.6768
2.2698	3.6376	3.6257	3.596	1.7649	1.8975	2.664	1.9088	1.5037	1.2139	1.7217	1.5812	1.2251	1.5725	1.1346	1.3028	1.4429	1.2995	1.0682	1.1226	1.0935	1.6881
2.21	3.6947	3.6338	3.5241	1.721	1.9204	2.7104	1.914	1.4804	1.1834	1.6727	1.5585	1.2784	1.5866	1.1839	1.2744	1.4097	1.2945	1.1223	1.0847	1.1307	1.6741
2.2784	3.633	3.6566	3.6238	1.7284	1.9307	2.6541	1.8895	1.4829	1.2383	1.7002	1.6083	1.2214	1.5631	1.1462	1.2845	1.4246	1.3059	1.0995	1.1339	1.0881	1.6686
2.2394	3.673	3.6605	3.5716	1.696	1.9376	2.6794	1.8751	1.4599	1.2093	1.6454	1.5701	1.2613	1.5556	1.1654	1.2584	1.4012	1.3085	1.105	1.1214	1.1351	1.635
2.2802	3.6489	3.6405	3.6274	1.721	1.9257	2.6391	1.8918	1.4899	1.2215	1.6844	1.58	1.2241	1.5659	1.1685	1.266	1.4214	1.3199	1.1114	1.1241	1.0904	1.658
2.2534	3.6865	3.6826	3.6038	1.7102	1.9417	2.684	1.8849	1.458	1.2144	1.6356	1.5692	1.2627	1.5618	1.1722	1.2473	1.3983	1.3139	1.1185	1.1192	1.1053	1.6415
2.2882	3.6726	3.6381	3.6227	1.7674	1.862	2.7324	1.9351	1.5032	1.2217	1.695	1.6181	1.2766	1.5964	1.1703	1.2911	1.4161	1.2753	1.1263	1.0854	1.1232	1.6756
2.3051	3.6745	3.6408	3.6411	1.7698	1.8973	2.7038	1.9376	1.4961	1.2298	1.7084	1.6163	1.2552	1.6073	1.1552	1.2937	1.4276	1.2597	1.0899	1.1076	1.1224	1.6879
2.3121	3.6672	3.6766	3.6506	1.7674	1.9061	2.6609	1.9261	1.515	1.2327	1.7039	1.5748	1.2378	1.5824	1.1229	1.3058	1.4383	1.3035	1.0879	1.1306	1.0875	1.6675
2.2851	3.668	3.6992	3.6485	1.7294	1.938	2.6758	1.8976	1.484	1.2361	1.694	1.5769	1.2333	1.5721	1.1624	1.2686	1.4098	1.3084	1.1115	1.129	1.113	1.6484
2.3291	3.677	3.6628	3.6603	1.7522	1.9259	2.6836	1.9224	1.4949	1.2422	1.7077	1.5972	1.235	1.599	1.1306	1.2977	1.4366	1.2898	1.0756	1.1373	1.084	1.6771
2.263	3.7362	3.6779	3.5811	1.7227	1.9306	2.7081	1.8901	1.4783	1.2014	1.6603	1.5391	1.2804	1.5717	1.1736	1.2482	1.4056	1.3064	1.1107	1.1127	1.1174	1.6513
2.3002	3.7397	3.6611	3.6345	1.7642	1.8804	2.7401	1.9375	1.4842	1.2209	1.7077	1.5774	1.2824	1.604	1.161	1.2852	1.4189	1.2747	1.102	1.0859	1.107	1.6862
2.3253	3.6927	3.6712	3.6768	1.7798	1.9132	2.7186	1.9108	1.5068	1.2614	1.7087	1.6114	1.2242	1.6044	1.1313	1.304	1.4413	1.2863	1.0855	1.1144	1.0852	1.6814
2.2629	3.7199	3.7078	3.6375	1.7365	1.9489	2.6995	1.8971	1.4555	1.2188	1.649	1.5564	1.2539	1.5757	1.1697	1.2546	1.3969	1.3143	1.1206	1.1133	1.1206	1.6342
2.3166	3.691	3.6886	3.6819	1.7775	1.9177	2.7089	1.9169	1.5073	1.2464	1.7158	1.5915	1.2325	1.5975	1.1288	1.2872	1.4289	1.2942	1.0776	1.121	1.0746	1.6821
2.3297	3.6949	3.7177	3.693	1.7467	1.9412	2.7005	1.9086	1.4922	1.2486	1.7025	1.5947	1.2246	1.5911	1.1304	1.3016	1.4368	1.2836	1.0829	1.1102	1.0859	1.6748
2.2816	3.7216	3.7149	3.6718	1.7179	1.9647	2.7386	1.8997	1.4659	1.2317	1.6568	1.5402	1.2781	1.6133	1.1702	1.277	1.4176	1.2719	1.1197	1.0767	1.1286	1.6753
2.3076	3.7566	3.7145	3.6976	1.6997	1.9513	2.7758	1.9218	1.479	1.229	1.6777	1.593	1.2848	1.5953	1.1763	1.2562	1.3886	1.3003	1.1223	1.0953	1.1186	1.6451
2.278	3.7564	3.7276	3.6748	1.7082	1.942	2.734	1.8758	1.4632	1.2422	1.6596	1.5271	1.249	1.585	1.1702	1.2476	1.3866	1.3193	1.1091	1.1044	1.13	1.6436
2.2892	3.7746	3.7186	3.6472	1.7252	1.9548	2.7719	1.9036	1.4618	1.2059	1.6779	1.553	1.2696	1.6213	1.1618	1.2704	1.4266	1.2734	1.1139	1.0855	1.1163	1.6872
2.3029	3.7766	3.6906	3.6566	1.7147	1.9664	2.7882	1.9399	1.4599	1.224	1.7111	1.5935	1.2713	1.6179	1.178	1.2635	1.3962	1.2857	1.128	1.0787	1.132	1.6815
2.3012	3.7751	3.7218	3.6565	1.7655	1.9536	2.7947	1.9251	1.4823	1.2071	1.6822	1.5875	1.2813	1.604	1.1791	1.2535	1.3813	1.3137	1.1147	1.0997	1.1242	1.6587
2.3565	3.7197	3.7417	3.7113	1.7715	1.953	2.7297	1.8975	1.5146	1.255	1.6736	1.5729	1.231	1.5907	1.1587	1.2538	1.4042	1.3051	1.1063	1.1256	1.1089	1.6475
2.2835	3.753	3.7376	3.732	1.7202	1.9849	2.7769	1.9174	1.4732	1.231	1.644	1.538	1.2755	1.6233	1.1748	1.2725	1.4087	1.2703	1.1171	1.0758	1.0902	1.6805
2.3347	3.7447	3.7071	3.7197	1.8086	1.9199	2.7954	1.9365	1.5167	1.2353	1.7309	1.612	1.2636	1.6232	1.1618	1.2839	1.4205	1.2738	1.1066	1.0797	1.1134	1.6871
2.2938	3.7594	3.7451	3.6829	1.7479	1.9816	2.7923	1.9277	1.4699	1.1994	1.6605	1.5583	1.2667	1.6019	1.1648	1.2404	1.3775	1.3116	1.1153	1.1023	1.1101	1.6388
2.3206	3.7524	3.7609	3.7263	1.7445	1.9749	2.7572	1.8855	1.4695	1.2365	1.6554	1.552	1.2513	1.6029	1.1482	1.2756	1.4276	1.3099	1.0901	1.1165	1.1228	1.6527
2.3151	3.7734	3.7261	3.7077	1.7706	1.9392	2.8184	1.9566	1.5052	1.2316	1.6922	1.6011	1.2611	1.6343	1.1561	1.2833	1.4097	1.264	1.107	1.0705	1.1195	1.6944
2.3703	3.7345	3.7591	3.7547	1.7962	1.9459	2.7879	1.9527	1.5142	1.2384	1.7175	1.5918	1.247	1.6236	1.1253	1.2942	1.4266	1.2952	1.0759	1.1255	1.0775	1.6799
2.3718	3.7175	3.7962	3.7707	1.7947	1.9606	2.7639	1.8966	1.5053	1.2596	1.6905	1.551	1.2323	1.6036	1.1503	1.2494	1.3834	1.3116	1.1168	1.1125	1.1042	1.6412
2.2909	3.8028	3.7867	3.7232	1.7491	1.9918	2.7884	1.9162	1.475	1.2224	1.6541	1.5465	1.2736	1.6128	1.1642	1.2331	1.3693	1.3174	1.1072	1.1128	1.104	1.6413
2.3108	3.7507	3.7956	3.7501	1.7325	1.9823	2.7805	1.9121	1.456	1.2377	1.6618	1.5322	1.2428	1.6023	1.1583	1.2782	1.4048	1.3036	1.0914	1.1207	1.1016	1.6673
2.3654	3.7575	3.7648	3.7593	1.7776	1.9364	2.8372	1.9777	1.5096	1.2545	1.7002	1.6074	1.2715	1.6338	1.138	1.2836	1.426	1.2958	1.0691	1.1083	1.0931	1.6841
2.3502	3.7647	3.7652	3.7099	1.7709	1.9325	2.7941	1.9481	1.4971	1.2283	1.7138	1.6161	1.2275	1.6361	1.1374	1.2936	1.4164	1.2926	1.073	1.1085	1.0693	1.6824
2.381	3.7654	3.7783	3.7553	1.808	1.9412	2.8231	1.9678	1.4806	1.2444	1.7257	1.617	1.2614	1.6475	1.1781	1.2721	1.3975	1.2824	1.1098	1.0883	1.1051	1.6834
2.3288	3.7793	3.7896	3.725	1.7377	1.9918	2.8224	1.9408	1.4733	1.2374	1.675	1.5832	1.2886	1.6182	1.179	1.2434	1.3617	1.3114	1.1151	1.0925	1.1145	1.6566
2.3341	3.7958	3.7962	3.7312	1.7711	1.9758	2.8101	1.9474	1.4906	1.2166	1.6896	1.5443	1.2864	1.6178	1.177	1.2428	1.3626	1.3069	1.1107	1.0912	1.1198	1.6698
2.3624	3.773	3.8067	3.7822	1.7659	1.988	2.7637	1.9383	1.4951	1.263	1.686	1.5659	1.2325	1.6107	1.1362	1.2946	1.4216	1.3153	1.0671	1.1224	1.0753	1.6563
2.3822	3.7988	3.7744	3.7513	1.7949	1.9355	2.8496	1.9851	1.4955	1.2406	1.7217	1.606	1.2672	1.6286	1.1318	1.285	1.4266	1.3051	1.082	1.1087	1.0801	1.6748
2.3949	3.7826	3.775	3.7967	1.8065	1.9324	2.8394	1.9953	1.504	1.2652	1.6843	1.5924	1.2867	1.6494	1.1444	1.2715	1.4154	1.2768	1.0962	1.0783	1.1064	1.6911
2.3393	3.7868	3.8292	3.7793	1.7427	1.9993	2.8203	1.957	1.4627	1.2471	1.66	1.5409	1.2791	1.6356	1.1753	1.2533	1.3609	1.2988	1.1159	1.0833	1.1078	1.6787
2.3786	3.7451	3.8248	3.7825	1.7846	1.9813	2.7914	1.9447	1.5014	1.2694	1.6862	1.6056	1.229	1.6117	1.1508	1.2661	1.3939	1.3028	1.0937	1.1107	1.0962	1.6561
2.3918	3.7598	3.8259	3.8201	1.8255	1.963	2.813	1.9677	1.5143	1.2616	1.6939	1.5841	1.2335	1.6423	1.1342	1.2937	1.4132	1.3004	1.0709	1.1067	1.088	1.6856
2.343	3.8254	3.8197	3.771	1.7862	1.9789	2.8614	1.9794	1.4994	1.2278	1.6816	1.5622	1.2974	1.6468	1.1775	1.2629	1.3739	1.2798	1.1173	1.0624	1.1184	1.6746
2.4033	3.7639	3.8261	3.8462	1.7953	1.9875	2.7953	1.9761	1.5155	1.2745	1.6939	1.6097	1.236	1.6441	1.1341	1.2837	1.4054	1.2937	1.0698	1.1055	1.059	1.6852
2.3418	3.8306	3.8099	3.7762	1.8042	1.981	2.8717	1.9917	1.5004	1.2449	1.704	1.5835	1.2744	1.6511	1.1773	1.2723	1.3912	1.2724	1.1233	1.0694	1.1155	1.6941
2.41	3.7898	3.8466	3.8444	1.8268	1.9575	2.8098	1.9686	1.5249	1.2778	1.7195	1.6044	1.2337	1.6346	1.1376	1.2817	1.4169	1.2931	1.0752	1.1039	1.0706	1.6796
2.4118	3.8131	3.8059	3.8301	1.8315	1.9489	2.8608	2.0066	1.5269	1.2681	1.7136	1.5859	1.2781	1.6565	1.1611	1.2752	1.3913	1.2582	1.0976	1.0761	1.1238	1.6926
2.4045	3.806	3.8232	3.8539	1.8144	2.0109	2.804	1.9901	1.5177	1.2699	1.6906	1.5996	1.2246	1.6366	1.143	1.2802	1.4069	1.2946	1.0703	1.0995	1.0754	1.6806
2.4162	3.819	3.8187	3.8606	1.8248	1.9538	2.8654	2.0122	1.509	1.2643	1.7213	1.581	1.2825	1.6607	1.1657	1.2727	1.3977	1.2603	1.1011	1.0748	1.1088	1.6792
2.4064	3.8078	3.8505	3.8655	1.8214	1.9718	2.8201	1.9758	1.5143	1.2673	1.7308	1.6014	1.2234	1.6412	1.1304	1.2782	1.4053	1.2868	1.0624	1.1074	1.0822	1.6797
2.3804	3.8576	3.8648	3.8541	1.7794	2.0335	2.8022	1.944	1.4702	1.2641	1.6619	1.5651	1.2459	1.6251	1.1495	1.2626	1.4092	1.2991	1.078	1.1087	1.0815	1.652
2.4034	3.8527	3.85	3.8681	1.8373	1.9782	2.8697	2.017	1.5187	1.2744	1.7219	1.608	1.2584	1.6531	1.1194	1.2757	1.3989	1.2978	1.0696	1.1055	1.0956	1.6841
2.3678	3.878	3.8522	3.847	1.7736	2.0466	2.8851	2.0221	1.4631	1.249	1.707	1.5932	1.2795	1.6542	1.183	1.2501	1.3638	1.2893	1.1124	1.0687	1.1139	1.6548
2.4183	3.8374	3.8873	3.8826	1.8319	1.9996	2.8328	1.9646	1.5238	1.2786	1.6763	1.5671	1.2466	1.6292	1.1454	1.2752	1.4039	1.3085	1.0765	1.109	1.0771	1.6602
2.3695	3.8542	3.8958	3.8468	1.7885	2.0372	2.8499	1.9602	1.4589	1.2637	1.6554	1.5312	1.2556	1.6166	1.1627	1.2529	1.3911	1.3069	1.0902	1.107	1.107	1.6442
2.3787	3.9056	3.8974	3.8169	1.8325	2.0183	2.8976	1.9969	1.4896	1.2375	1.6809	1.5693	1.2911	1.636	1.1781	1.2389	1.3528	1.3067	1.1063	1.0854	1.103	1.6606
2.4083	3.8498	3.8772	3.8734	1.8667	1.9903	2.8948	2.0116	1.5189	1.2712	1.7087	1.6006	1.2798	1.6713	1.1567	1.2792	1.396	1.2717	1.1	1.0725	1.1195	1.6925
2.4366	3.8331	3.8833	3.905	1.8352	2.0251	2.8571	2.0206	1.5259	1.293	1.693	1.5877	1.2387	1.6391	1.141	1.2676	1.3974	1.298	1.0882	1.0986	1.0586	1.6734
2.4036	3.8523	3.9187	3.89	1.814	2.0585	2.8561	1.9921	1.5012	1.2824	1.6846	1.5733	1.233	1.629	1.1316	1.272	1.405	1.3095	1.0704	1.1146	1.0702	1.6828
2.4349	3.8702	3.8982	3.8879	1.8562	1.9894	2.8867	2.0294	1.513	1.2826	1.6977	1.6144	1.2419	1.6464	1.1372	1.2603	1.4059	1.3121	1.076	1.1059	1.0714	1.6711
2.4021	3.8658	3.9219	3.8695	1.809	2.0497	2.8571	1.9883	1.4951	1.2908	1.6709	1.5726	1.2405	1.6302	1.1503	1.2689	1.3894	1.3143	1.0645	1.1002	1.0687	1.6812
2.4059	3.8863	3.9309	3.8679	1.8204	2.0374	2.8748	1.9809	1.4878	1.2825	1.6488	1.5291	1.2725	1.6302	1.1602	1.2359	1.3693	1.3136	1.0972	1.095	1.0824	1.6446
2.3999	3.8688	3.9396	3.8978	1.8334	2.0687	2.8645	2.0181	1.4899	1.2823	1.6864	1.5628	1.2341	1.6221	1.1827	1.2296	1.3565	1.3054	1.1064	1.0901	1.0872	1.6484
2.4165	3.8874	3.9266	3.8908	1.8413	2.0554	2.9001	2.0081	1.5002	1.2769	1.6778	1.545	1.2826	1.6333	1.1738	1.2281	1.3433	1.3198	1.0986	1.0961	1.0881	1.6492
2.3871	3.9197	3.8994	3.8368	1.8294	2.0499	2.9213	2.0313	1.4823	1.2469	1.6999	1.5711	1.2961	1.6801	1.1785	1.257	1.3942	1.2689	1.1139	1.0558	1.1114	1.6806
2.4572	3.864	3.9334	3.8965	1.8609	2.0203	2.8742	1.9866	1.5368	1.2916	1.6698	1.5797	1.2446	1.6456	1.1365	1.2698	1.4125	1.2967	1.0654	1.1016	1.0925	1.6628
2.4137	3.9257	3.9155	3.8271	1.8618	2.0337	2.9383	2.0432	1.5082	1.2765	1.6945	1.5868	1.2981	1.6686	1.1708	1.2472	1.3726	1.2661	1.1005	1.0617	1.1168	1.6843
2.4492	3.8619	3.9161	3.9543	1.8806	2.0513	2.9143	2.0486	1.5361	1.2868	1.7102	1.588	1.2519	1.657	1.137	1.2659	1.4098	1.2868	1.0683	1.0991	1.0616	1.6728
2.4409	3.9124	3.9021	3.8975	1.8746	2.0117	2.9443	2.0443	1.5243	1.2798	1.7323	1.5848	1.2623	1.6592	1.1347	1.2692	1.3983	1.2852	1.0618	1.0917	1.0618	1.6681
2.4306	3.9025	3.9481	3.9219	1.8288	2.0855	2.8822	2.0008	1.4973	1.2895	1.66	1.5394	1.2665	1.6392	1.1448	1.2648	1.3874	1.2975	1.0662	1.0963	1.0658	1.6634
2.4727	3.8895	3.9214	3.9511	1.8835	2.0315	2.9262	2.0589	1.5303	1.2982	1.726	1.5835	1.2611	1.6744	1.1451	1.2514	1.3872	1.2627	1.0876	1.0732	1.0953	1.6921
2.4498	3.9235	3.9261	3.8968	1.8857	2.0171	2.9546	2.0723	1.5288	1.262	1.6943	1.5958	1.3041	1.6728	1.1798	1.2459	1.3635	1.2756	1.1143	1.065	1.1022	1.667
2.3982	3.9327	3.9528	3.9133	1.8337	2.0622	2.9492	2.0473	1.4781	1.2573	1.7094	1.5457	1.2924	1.6634	1.1863	1.2221	1.3345	1.2925	1.098	1.0683	1.0946	1.6565
2.47	3.9249	3.9422	3.9015	1.8768	2.022	2.9515	2.0512	1.5203	1.2777	1.7119	1.5768	1.3018	1.6584	1.1881	1.2386	1.3538	1.2861	1.1227	1.0604	1.0928	1.6655
2.5065	3.9083	3.9612	3.9789	1.8949	2.0685	2.8998	2.0387	1.5412	1.3073	1.6902	1.562	1.2518	1.6457	1.1529	1.2422	1.3782	1.3049	1.0877	1.1064	1.0762	1.6479
2.4335	3.9315	3.9466	3.9309	1.8541	2.0897	2.9471	2.0556	1.4838	1.2717	1.6939	1.5504	1.3058	1.6953	1.1787	1.244	1.3541	1.2585	1.1122	1.0482	1.0993	1.68
2.4277	3.9599	3.9649	3.9291	1.8547	2.0779	2.9571	2.0674	1.5156	1.2697	1.6829	1.5441	1.2956	1.6818	1.1748	1.2439	1.3541	1.2699	1.1082	1.0555	1.0917	1.6636
2.4375	3.9419	4.0023	3.9648	1.8476	2.0897	2.9062	2.0164	1.4697	1.2822	1.6548	1.5263	1.2704	1.65	1.1518	1.2402	1.3786	1.2897	1.0766	1.1095	1.0758	1.6589
2.445	3.9617	3.9921	3.9564	1.8514	2.0884	2.9399	2.0514	1.4846	1.2657	1.6494	1.5157	1.2801	1.6638	1.1758	1.2254	1.3267	1.2802	1.1158	1.0861	1.0964	1.6638
2.4216	3.9612	3.9914	3.9569	1.8625	2.0859	2.9509	2.0436	1.5072	1.2681	1.6657	1.5429	1.2748	1.6567	1.1834	1.2192	1.3431	1.3079	1.1061	1.0897	1.0917	1.6394
2.4382	3.9653	3.982	3.9715	1.8452	2.1049	2.9749	2.0572	1.4831	1.2751	1.6737	1.5303	1.2932	1.6727	1.1901	1.2354	1.3605	1.2775	1.106	1.0633	1.0905	1.6662
2.4932	3.9504	4.0085	4.0134	1.8588	2.0894	2.9093	2.04	1.5105	1.3014	1.6812	1.5493	1.2605	1.6629	1.1897	1.2133	1.3457	1.292	1.0958	1.0827	1.0766	1.6451
2.4715	3.9811	4.0279	3.9884	1.8516	2.1082	2.9218	2.0373	1.4937	1.269	1.6452	1.5277	1.2582	1.6565	1.1569	1.2434	1.3748	1.2941	1.0812	1.1022	1.0553	1.6585
2.494	3.9622	4.0091	4.014	1.8727	2.1002	2.9179	2.0401	1.5154	1.3104	1.6849	1.5516	1.2417	1.6589	1.1702	1.2271	1.3773	1.2868	1.0842	1.113	1.0819	1.6346
2.4897	3.9684	4.0259	4.0261	1.8761	2.1109	2.9334	2.0298	1.5178	1.2979	1.6451	1.5283	1.2726	1.6604	1.1773	1.234	1.3771	1.2901	1.0893	1.0867	1.0739	1.6437
2.4843	3.9632	4.0503	4.0003	1.8609	2.1107	2.9428	2.0321	1.5105	1.2897	1.6595	1.5196	1.2577	1.6577	1.1586	1.2466	1.3886	1.2907	1.0697	1.1089	1.0559	1.6626
2.5237	3.9723	3.9963	4.0499	1.9257	2.0607	2.9966	2.1062	1.5288	1.2927	1.7002	1.5747	1.2834	1.6882	1.1748	1.2515	1.3792	1.2606	1.1021	1.063	1.1043	1.6688
2.533	3.9794	4.0164	4.0559	1.9276	2.0684	2.9539	2.1029	1.5442	1.3036	1.7184	1.5826	1.2617	1.6813	1.1403	1.2613	1.3938	1.2841	1.0604	1.0846	1.052	1.668
2.4587	3.9721	4.0584	4.0125	1.8671	2.1175	2.9341	2.0324	1.4954	1.2723	1.6515	1.5371	1.2661	1.654	1.1675	1.2318	1.3677	1.2969	1.0849	1.1	1.0681	1.6414
2.5256	3.9656	4.062	4.0584	1.9024	2.1089	2.937	2.0325	1.5238	1.3132	1.658	1.5349	1.2619	1.6568	1.1674	1.2357	1.3791	1.2955	1.0723	1.0963	1.0526	1.656
2.5349	3.9701	4.0219	4.0518	1.9193	2.0586	3.0061	2.1099	1.5211	1.3027	1.7248	1.5709	1.2875	1.7055	1.1929	1.2401	1.346	1.2593	1.1103	1.0464	1.0934	1.6814
2.5195	4.0048	4.0323	4.0028	1.9185	2.0782	3.004	2.0963	1.5362	1.2777	1.7123	1.5889	1.2947	1.6913	1.1961	1.2445	1.3679	1.2613	1.1126	1.0574	1.0934	1.6693
2.5376	3.9831	4.0325	4.066	1.9388	2.0704	3.0112	2.098	1.5414	1.2975	1.7297	1.5898	1.2676	1.6924	1.1654	1.2582	1.3931	1.2586	1.0671	1.0715	1.0925	1.6774
2.5287	4.0095	4.035	4.0211	1.9369	2.0856	3.0234	2.0987	1.5185	1.2662	1.7017	1.5585	1.3079	1.6929	1.1893	1.2365	1.3733	1.2534	1.1045	1.0416	1.0938	1.6747
2.4921	4.0106	4.0735	4.0321	1.8998	2.1382	3.001	2.0705	1.4957	1.2786	1.6891	1.5148	1.2907	1.6683	1.1808	1.2047	1.3488	1.2971	1.092	1.0929	1.0921	1.6451
2.5708	3.9762	4.0626	4.092	1.9598	2.112	2.9882	2.1104	1.551	1.32	1.7264	1.5942	1.2667	1.6684	1.1573	1.2447	1.361	1.2855	1.0772	1.0897	1.066	1.6452
2.5439	3.9724	4.0819	4.0758	1.9375	2.1376	2.9607	2.0571	1.5329	1.3035	1.6734	1.5492	1.2577	1.6671	1.1599	1.2402	1.3739	1.2828	1.0721	1.1086	1.0649	1.6473
2.5283	3.9813	4.1007	4.0911	1.9156	2.1281	2.961	2.0718	1.5303	1.3232	1.6773	1.5032	1.2808	1.673	1.1653	1.2255	1.3647	1.2851	1.0874	1.1029	1.0669	1.6494
2.5171	4.022	4.0891	4.0427	1.8895	2.153	2.9987	2.0978	1.4947	1.2898	1.6608	1.5532	1.2842	1.67	1.1859	1.2038	1.3426	1.2907	1.0962	1.0787	1.0735	1.6322
2.5153	4.0296	4.0852	4.0494	1.9073	2.1506	3.0222	2.1108	1.5056	1.2774	1.6809	1.5335	1.2865	1.6715	1.1887	1.2154	1.3339	1.2905	1.1017	1.0805	1.0904	1.6436
2.5413	4.0257	4.0725	4.0782	1.9492	2.0931	3.0231	2.1343	1.5488	1.2836	1.7051	1.5922	1.2805	1.7152	1.1956	1.2397	1.3847	1.2589	1.0914	1.0641	1.1007	1.6772
2.5594	4.008	4.1181	4.1164	1.9281	2.125	2.9653	2.0759	1.5389	1.3149	1.6602	1.5272	1.2672	1.6711	1.1796	1.2059	1.3375	1.2815	1.0859	1.0851	1.0788	1.6368
2.5823	3.9916	4.1241	4.1425	1.9643	2.1076	2.978	2.11	1.5569	1.3122	1.6998	1.566	1.2419	1.6981	1.15	1.25	1.3823	1.2774	1.044	1.0838	1.0532	1.6761
2.5393	4.0305	4.0981	4.0575	1.9615	2.1092	3.0526	2.1245	1.5363	1.2774	1.699	1.5719	1.3031	1.7033	1.199	1.2148	1.3368	1.281	1.0986	1.0443	1.0933	1.657
2.5634	4.0195	4.0979	4.1096	1.964	2.0979	3.0471	2.151	1.5616	1.3003	1.7225	1.5802	1.2922	1.7193	1.1883	1.2341	1.3617	1.254	1.0949	1.0557	1.1044	1.6764
2.575	4.0342	4.1121	4.1127	1.9599	2.0897	3.0586	2.1407	1.53	1.2947	1.7158	1.5782	1.3	1.7118	1.1906	1.2151	1.3573	1.2663	1.0993	1.0417	1.0855	1.6581
2.5871	4.0156	4.1494	4.1506	1.9668	2.1091	2.9933	2.1111	1.5472	1.3098	1.7148	1.5783	1.2331	1.687	1.1555	1.2288	1.3904	1.2903	1.0628	1.0955	1.0637	1.6517
2.5333	4.0368	4.1648	4.1007	1.9288	2.1647	2.9982	2.0952	1.492	1.3082	1.6712	1.5405	1.2646	1.6801	1.1834	1.1957	1.3383	1.3074	1.082	1.0727	1.0832	1.6453
2.6026	4.014	4.1747	4.1818	1.9622	2.1408	3.0022	2.0997	1.5416	1.3168	1.6866	1.5489	1.2488	1.6727	1.1753	1.213	1.3625	1.2866	1.0705	1.0867	1.0779	1.6424
2.5885	4.0306	4.1394	4.142	1.996	2.113	3.0683	2.1619	1.5403	1.3078	1.7173	1.5926	1.2978	1.7198	1.1975	1.2232	1.3533	1.2594	1.0973	1.039	1.0927	1.6754
2.5972	4.0383	4.1481	4.1788	1.9933	2.1041	3.081	2.1565	1.5459	1.3074	1.7374	1.5808	1.2791	1.7287	1.1595	1.2421	1.3698	1.2604	1.0504	1.0803	1.0486	1.6894
2.5492	4.061	4.1608	4.1432	1.9669	2.1384	3.0648	2.1346	1.5067	1.2769	1.7006	1.5451	1.3103	1.6977	1.1858	1.2139	1.3368	1.2842	1.096	1.0676	1.0981	1.6524
2.6243	4.0111	4.1677	4.1856	1.9937	2.1527	3.0322	2.1418	1.5406	1.3182	1.7385	1.5643	1.2442	1.7178	1.1565	1.2469	1.3835	1.2616	1.0605	1.0807	1.0711	1.6824
2.612	4.002	4.1764	4.1962	2.0046	2.1382	3.035	2.1298	1.5583	1.3147	1.7259	1.5775	1.2395	1.6995	1.1453	1.2386	1.3828	1.2739	1.054	1.0881	1.0611	1.6742
2.6204	4.0398	4.1644	4.1918	1.9989	2.1219	3.0603	2.1682	1.5534	1.3031	1.742	1.5739	1.2519	1.7364	1.1489	1.2399	1.3668	1.2658	1.0628	1.0743	1.0476	1.6847
2.5785	4.0396	4.1728	4.1821	1.9699	2.1657	3.0302	2.1051	1.5157	1.3184	1.6873	1.5424	1.2418	1.6952	1.165	1.222	1.3772	1.2845	1.0769	1.0877	1.0663	1.6462
2.626	4.0535	4.184	4.1908	1.9875	2.1778	3.0204	2.1396	1.5458	1.3187	1.7298	1.572	1.2487	1.7226	1.1485	1.2491	1.3903	1.2809	1.0442	1.0885	1.0555	1.6853
2.6133	4.0568	4.2028	4.1762	1.9704	2.1806	3.0068	2.1043	1.5226	1.3155	1.7196	1.5353	1.2505	1.7064	1.1487	1.2379	1.384	1.2962	1.0573	1.0973	1.0422	1.6598
2.5901	4.0792	4.1782	4.1277	1.9927	2.165	3.1012	2.1875	1.521	1.291	1.7319	1.5777	1.3033	1.7339	1.1701	1.2266	1.3622	1.2581	1.0847	1.0458	1.083	1.6802
2.5885	4.0991	4.2036	4.1646	1.9671	2.1906	3.086	2.1557	1.5157	1.3101	1.6918	1.5099	1.2975	1.7009	1.1838	1.1956	1.3417	1.2924	1.0793	1.0844	1.0768	1.6458
2.6444	4.0591	4.2094	4.2046	1.9865	2.1723	3.0387	2.1491	1.5491	1.338	1.7189	1.58	1.2385	1.7254	1.1482	1.2361	1.3791	1.2777	1.0447	1.1054	1.0644	1.6817
2.5785	4.0917	4.2025	4.152	1.9555	2.166	3.1009	2.1618	1.4898	1.2864	1.7046	1.5552	1.2998	1.7075	1.1885	1.2015	1.3151	1.2844	1.0936	1.064	1.076	1.6402
2.6647	4.0491	4.2124	4.1833	2.0202	2.1448	3.0387	2.1331	1.5511	1.3338	1.7306	1.558	1.2431	1.7191	1.1488	1.2553	1.3872	1.2684	1.0584	1.0856	1.0553	1.686
2.585	4.0748	4.2271	4.1369	1.9762	2.1864	3.0758	2.1599	1.4994	1.3019	1.7081	1.5332	1.3027	1.7033	1.1825	1.1919	1.322	1.2893	1.0962	1.0781	1.0874	1.6482
2.6626	4.0874	4.2123	4.1729	2.036	2.1122	3.0794	2.1772	1.5471	1.3211	1.7341	1.5733	1.2781	1.738	1.1812	1.2329	1.3827	1.2544	1.0831	1.0557	1.059	1.6911
2.6294	4.1135	4.2031	4.1524	2.0389	2.1289	3.0983	2.1923	1.5466	1.3126	1.7243	1.5677	1.3085	1.7317	1.1718	1.2293	1.3457	1.2421	1.0921	1.0347	1.0865	1.6784
2.5976	4.1033	4.2249	4.1949	1.9944	2.2057	3.1012	2.1817	1.5235	1.3362	1.7102	1.5559	1.3097	1.7073	1.1906	1.1961	1.3101	1.2926	1.092	1.0599	1.0594	1.635
2.6612	4.0489	4.2408	4.214	2.0215	2.1808	3.0558	2.1645	1.5541	1.3372	1.7243	1.5524	1.2381	1.7161	1.1483	1.2489	1.3764	1.279	1.0474	1.0958	1.0516	1.6766
2.6005	4.1093	4.2403	4.142	2.0162	2.1991	3.1109	2.1699	1.5161	1.2984	1.6813	1.5401	1.2957	1.7008	1.1769	1.1967	1.3481	1.2996	1.09	1.0672	1.0745	1.6451
2.6556	4.0698	4.2577	4.231	2.0143	2.1935	3.0571	2.1747	1.533	1.3282	1.7297	1.5427	1.2494	1.7225	1.1347	1.2482	1.3818	1.2705	1.054	1.0857	1.0471	1.667
2.6196	4.1151	4.2381	4.1669	2.035	2.1894	3.1064	2.1973	1.5162	1.2894	1.7006	1.5234	1.2976	1.7303	1.1974	1.2219	1.3343	1.2682	1.0998	1.0509	1.0756	1.6631
2.6259	4.1111	4.2553	4.2019	2.0104	2.2046	3.0567	2.1361	1.5103	1.3046	1.6525	1.4905	1.2763	1.7049	1.1894	1.1948	1.3115	1.2964	1.0846	1.0729	1.0567	1.6317
2.6315	4.1231	4.2171	4.1999	2.0656	2.1652	3.1105	2.2229	1.5469	1.3164	1.7213	1.5411	1.3141	1.7442	1.1827	1.2271	1.3547	1.243	1.0807	1.0501	1.0759	1.6813
2.689	4.0887	4.225	4.2589	2.0658	2.175	3.111	2.2158	1.544	1.3283	1.7519	1.5605	1.2514	1.7373	1.1513	1.2351	1.3744	1.2715	1.0544	1.0772	1.0564	1.6911
2.6363	4.098	4.2792	4.26	2.0299	2.1942	3.064	2.1789	1.5314	1.3367	1.7048	1.5564	1.2427	1.7305	1.1463	1.2426	1.3853	1.2737	1.0486	1.0853	1.0489	1.6713
2.5983	4.1478	4.2789	4.2148	2.0655	2.1749	3.1193	2.2001	1.5343	1.2961	1.7028	1.5487	1.3049	1.7264	1.1986	1.1955	1.3274	1.298	1.0883	1.0586	1.0747	1.6636
2.6834	4.1246	4.2727	4.2589	2.0824	2.1951	3.0941	2.2075	1.5466	1.3365	1.738	1.5889	1.2709	1.7126	1.1568	1.2322	1.388	1.2818	1.0482	1.0784	1.0463	1.6668
2.7091	4.1155	4.3062	4.2847	2.0567	2.1887	3.1061	2.2016	1.5405	1.3485	1.7173	1.5622	1.258	1.743	1.1681	1.2406	1.377	1.2736	1.0369	1.0694	1.0611	1.6916
2.6815	4.1471	4.2549	4.2372	2.0821	2.1723	3.1426	2.2393	1.5403	1.3218	1.7327	1.5757	1.2992	1.7484	1.2009	1.2307	1.3565	1.2726	1.0844	1.038	1.0826	1.6612
2.6879	4.1722	4.2618	4.2705	2.0852	2.1595	3.1684	2.2409	1.5414	1.3195	1.719	1.5664	1.3102	1.7403	1.1585	1.2494	1.3778	1.2796	1.0578	1.0723	1.0542	1.6817
2.6809	4.1622	4.2588	4.2944	2.0906	2.1822	3.1502	2.2467	1.5553	1.3425	1.7381	1.5847	1.2878	1.7511	1.1884	1.2304	1.3482	1.2552	1.0861	1.0295	1.0739	1.6797
2.7131	4.1492	4.2886	4.2987	2.1022	2.203	3.1336	2.223	1.5558	1.3447	1.7582	1.5638	1.2722	1.7341	1.1626	1.2441	1.3731	1.2732	1.0448	1.0665	1.0394	1.6963
2.7055	4.1588	4.3009	4.2891	2.1193	2.1962	3.1148	2.2304	1.5512	1.329	1.7482	1.574	1.2569	1.746	1.1674	1.2331	1.3674	1.2714	1.0598	1.0682	1.0386	1.6897
2.6764	4.1984	4.2834	4.2471	2.1019	2.2166	3.1702	2.2107	1.5359	1.3155	1.7148	1.5507	1.3022	1.7437	1.2105	1.2059	1.3199	1.2758	1.0927	1.0495	1.0734	1.6569
2.6935	4.1618	4.3209	4.2901	2.0735	2.2624	3.116	2.1801	1.5384	1.3399	1.6675	1.4924	1.2719	1.7177	1.1878	1.2082	1.3522	1.2979	1.0772	1.0795	1.0627	1.6397
2.6837	4.1861	4.2922	4.2603	2.09	2.2096	3.1788	2.252	1.5466	1.3036	1.7301	1.5622	1.3041	1.7564	1.2001	1.2251	1.3625	1.2476	1.0973	1.0412	1.0766	1.6896
2.6913	4.1892	4.2882	4.2723	2.09	2.1929	3.1765	2.2525	1.5484	1.2943	1.7224	1.5838	1.3045	1.7557	1.1839	1.2411	1.3551	1.2601	1.0636	1.0479	1.0684	1.6766
2.701	4.2071	4.3153	4.2435	2.1091	2.2288	3.1732	2.2354	1.5372	1.2921	1.7172	1.5284	1.3123	1.7414	1.2005	1.202	1.324	1.2797	1.0899	1.0519	1.0777	1.6604
2.7083	4.1804	4.3484	4.3206	2.1099	2.2457	3.1037	2.1882	1.557	1.3253	1.6771	1.5046	1.2648	1.7395	1.1694	1.2209	1.3561	1.2983	1.0621	1.0681	1.0421	1.6699
2.7534	4.1678	4.3664	4.2999	2.102	2.2517	3.1334	2.2295	1.5508	1.3417	1.7238	1.5666	1.2626	1.7409	1.163	1.2417	1.3828	1.2811	1.0497	1.0746	1.0465	1.6704
2.7454	4.1723	4.3165	4.3105	2.1182	2.2227	3.1693	2.2438	1.562	1.3406	1.7344	1.5579	1.2731	1.7619	1.1773	1.2259	1.3571	1.2525	1.0742	1.048	1.0535	1.6849
2.7487	4.1805	4.3408	4.3103	2.1211	2.2217	3.1413	2.2282	1.5513	1.3517	1.7217	1.5743	1.2631	1.7625	1.1662	1.2336	1.3667	1.2751	1.0567	1.0526	1.0618	1.6899
2.7468	4.1748	4.3768	4.3378	2.1297	2.2269	3.1579	2.2498	1.5532	1.3414	1.7309	1.5689	1.2589	1.7525	1.1611	1.2461	1.3721	1.2799	1.0375	1.0783	1.0265	1.6762
2.7581	4.2081	4.3615	4.3343	2.1422	2.2166	3.1566	2.2568	1.5471	1.329	1.7555	1.5808	1.2803	1.7485	1.1675	1.2263	1.3576	1.277	1.0466	1.077	1.0264	1.6734
2.7663	4.185	4.3443	4.3429	2.1276	2.2197	3.1886	2.2603	1.5634	1.3486	1.7572	1.5796	1.2991	1.776	1.1833	1.2365	1.3603	1.2554	1.0668	1.0385	1.0733	1.6838
2.7725	4.2113	4.3494	4.3372	2.1346	2.2131	3.1712	2.2488	1.5742	1.3376	1.7315	1.5884	1.2517	1.7706	1.1761	1.2247	1.372	1.2741	1.0533	1.0537	1.0396	1.682
2.7571	4.2167	4.3494	4.3527	2.1341	2.2236	3.1834	2.267	1.5608	1.3368	1.7445	1.5752	1.2949	1.7676	1.1732	1.2342	1.3821	1.269	1.0437	1.0661	1.0498	1.6913
2.7269	4.2168	4.3731	4.3602	2.1492	2.2374	3.1942	2.2706	1.5746	1.3437	1.722	1.5823	1.2673	1.7587	1.1643	1.2353	1.3516	1.2812	1.0394	1.0713	1.0245	1.6666
2.7227	4.2282	4.3793	4.352	2.0868	2.2882	3.1688	2.2266	1.5271	1.3312	1.669	1.5013	1.2984	1.7452	1.2067	1.1987	1.3007	1.2851	1.0721	1.0507	1.0632	1.652
2.7253	4.2551	4.426	4.3498	2.0758	2.2802	3.1646	2.2026	1.5381	1.3441	1.6686	1.5268	1.2888	1.743	1.1754	1.2227	1.3708	1.2853	1.0503	1.0722	1.0211	1.6722
2.7664	4.2457	4.3863	4.3866	2.145	2.2384	3.208	2.2579	1.5597	1.3376	1.7283	1.579	1.2875	1.7766	1.1939	1.2262	1.3611	1.2437	1.0824	1.0359	1.0634	1.6705
2.7376	4.2999	4.3903	4.3572	2.1052	2.2848	3.2126	2.2585	1.5293	1.3074	1.697	1.5469	1.3184	1.7617	1.2099	1.2063	1.3237	1.2722	1.0779	1.0474	1.06	1.6533
2.7816	4.2566	4.4246	4.3885	2.1582	2.2339	3.1692	2.2294	1.57	1.3479	1.7302	1.555	1.2618	1.7736	1.1634	1.2313	1.3677	1.2736	1.0469	1.0589	1.0426	1.6892
2.7239	4.2893	4.4233	4.341	2.1093	2.3	3.2004	2.2271	1.5337	1.3112	1.6803	1.5167	1.302	1.7383	1.1931	1.1918	1.3238	1.2946	1.0687	1.059	1.0418	1.6504
2.7595	4.2936	4.4377	4.3729	2.1107	2.2893	3.1658	2.2273	1.534	1.3419	1.6799	1.5334	1.2736	1.7594	1.155	1.2345	1.3582	1.2824	1.0337	1.069	1.0392	1.6679
2.7542	4.2887	4.4201	4.4045	2.0978	2.2895	3.1898	2.2422	1.5448	1.3517	1.6734	1.5512	1.2744	1.7702	1.1772	1.2349	1.3538	1.2797	1.0436	1.0703	1.0493	1.6553
2.8076	4.287	4.4192	4.3996	2.1527	2.2698	3.1817	2.2651	1.5747	1.3448	1.6901	1.561	1.2578	1.7911	1.1637	1.2355	1.3663	1.2908	1.0327	1.0607	1.0265	1.6739
2.8081	4.2816	4.4455	4.4211	2.1549	2.2682	3.1772	2.2756	1.5728	1.3545	1.7137	1.5526	1.255	1.7549	1.1877	1.1945	1.3284	1.2844	1.0757	1.048	1.0361	1.6556
2.7991	4.291	4.4334	4.4259	2.147	2.2811	3.1837	2.2869	1.5782	1.3465	1.7199	1.5602	1.2635	1.7844	1.1638	1.2273	1.3667	1.2645	1.0353	1.0493	1.0336	1.6731
2.7962	4.3071	4.4146	4.3866	2.1644	2.2358	3.2484	2.2984	1.5694	1.3452	1.7373	1.5614	1.3173	1.7918	1.2015	1.2252	1.337	1.2503	1.0856	1.0114	1.0742	1.6941
2.8074	4.2922	4.3972	4.4066	2.1736	2.2639	3.2447	2.3187	1.5799	1.3507	1.7206	1.5492	1.2993	1.8093	1.1865	1.2236	1.3453	1.2549	1.0724	1.0294	1.0575	1.6971
2.7431	4.3501	4.4319	4.3682	2.1477	2.3031	3.2602	2.3249	1.5544	1.3122	1.7161	1.5403	1.3213	1.7913	1.1942	1.2284	1.3461	1.2566	1.0853	1.0198	1.0649	1.6732
2.824	4.3055	4.4247	4.431	2.1785	2.2752	3.2261	2.2955	1.591	1.3566	1.7226	1.5673	1.2661	1.8041	1.1739	1.2293	1.3504	1.2595	1.0472	1.0258	1.0396	1.6899
2.8238	4.3391	4.4483	4.3901	2.1789	2.2472	3.2451	2.3226	1.5829	1.3277	1.7311	1.5775	1.2918	1.7785	1.1621	1.2281	1.3652	1.2789	1.044	1.0537	1.0303	1.6663
2.7587	4.3663	4.4547	4.3601	2.1599	2.3193	3.2123	2.288	1.5434	1.317	1.6901	1.5143	1.3103	1.7597	1.1903	1.1921	1.3099	1.2832	1.0769	1.0518	1.0627	1.6462
2.8016	4.3313	4.4355	4.4371	2.1895	2.2845	3.2033	2.2769	1.5859	1.3554	1.7248	1.5632	1.266	1.7837	1.156	1.2187	1.3528	1.2809	1.0443	1.0634	1.03	1.6703
2.7766	4.3599	4.5002	4.4411	2.145	2.2992	3.2033	2.2563	1.5603	1.3466	1.6746	1.519	1.2601	1.7753	1.1704	1.2203	1.3661	1.2826	1.0399	1.0647	1.025	1.6692
2.7694	4.3435	4.4829	4.4362	2.1524	2.3066	3.2125	2.2872	1.5619	1.3398	1.6645	1.4933	1.3171	1.7756	1.2032	1.1915	1.3088	1.2813	1.0782	1.0411	1.0557	1.6546
2.8129	4.3292	4.4557	4.4246	2.1937	2.2615	3.2239	2.3206	1.584	1.359	1.7245	1.5724	1.2509	1.8036	1.1683	1.225	1.3653	1.2633	1.0543	1.0435	1.0536	1.6901
2.7735	4.3852	4.4849	4.4419	2.1546	2.3235	3.2101	2.2938	1.5523	1.3376	1.669	1.4876	1.2796	1.7705	1.195	1.1913	1.3387	1.2869	1.0593	1.0612	1.0528	1.6406
2.8189	4.3578	4.49	4.4744	2.178	2.3162	3.2243	2.3029	1.5787	1.3653	1.7116	1.5443	1.2754	1.8068	1.1539	1.2379	1.3673	1.2659	1.0358	1.0638	1.0481	1.7002
2.7645	4.387	4.4732	4.4228	2.1942	2.3069	3.2777	2.3161	1.5628	1.3244	1.6842	1.5159	1.3341	1.7808	1.2004	1.1891	1.2985	1.2842	1.0758	1.0475	1.0513	1.6418
2.8493	4.3696	4.469	4.4989	2.1898	2.3264	3.2392	2.318	1.584	1.3564	1.7125	1.5582	1.2693	1.8009	1.1538	1.2384	1.3648	1.2707	1.0409	1.0506	1.0343	1.6879
2.8227	4.3832	4.4824	4.4988	2.1773	2.3362	3.2245	2.2998	1.5657	1.3622	1.7061	1.5363	1.2724	1.7899	1.1585	1.233	1.3457	1.2757	1.0359	1.0595	1.0136	1.682
2.8089	4.423	4.4599	4.4434	2.1783	2.3269	3.2835	2.3642	1.5489	1.3236	1.7035	1.5572	1.3166	1.8108	1.2081	1.2137	1.3425	1.2503	1.0792	1.0201	1.0608	1.698
2.8249	4.4036	4.4783	4.4844	2.2177	2.288	3.274	2.3587	1.5911	1.36	1.7125	1.5758	1.2746	1.8082	1.1505	1.2265	1.3697	1.2733	1.0401	1.0646	1.0295	1.6957
2.8214	4.4414	4.4889	4.4381	2.2004	2.3331	3.2843	2.3311	1.5589	1.3261	1.6863	1.5338	1.3347	1.7791	1.1858	1.1794	1.3039	1.2862	1.0774	1.0539	1.0454	1.6468
2.8543	4.3772	4.481	4.5077	2.23	2.3372	3.2543	2.3546	1.5919	1.3663	1.7271	1.5629	1.2787	1.824	1.1735	1.2269	1.3485	1.2465	1.0578	1.0352	1.0577	1.6923
2.823	4.4323	4.5064	4.5066	2.1844	2.3677	3.2521	2.3034	1.5454	1.3589	1.669	1.4924	1.2976	1.7725	1.1964	1.1899	1.3445	1.278	1.0674	1.0637	1.0509	1.6404
2.849	4.4393	4.4691	4.5084	2.2211	2.2931	3.3025	2.3803	1.5929	1.3629	1.7035	1.5781	1.319	1.8135	1.1923	1.2032	1.3217	1.2662	1.088	1.0217	1.0518	1.6744
2.8127	4.458	4.4951	4.5068	2.2035	2.3484	3.2827	2.3385	1.5549	1.3278	1.664	1.5094	1.3161	1.7816	1.1985	1.183	1.3024	1.2954	1.0837	1.0527	1.04	1.646
2.8301	4.4587	4.5124	4.486	2.2277	2.3245	3.2992	2.3496	1.58	1.3486	1.7023	1.5409	1.3132	1.793	1.2033	1.1781	1.3043	1.2752	1.0806	1.0311	1.058	1.6622
2.8255	4.4616	4.4934	4.4867	2.2119	2.356	3.3011	2.3835	1.5639	1.3252	1.7207	1.567	1.3144	1.8075	1.215	1.1963	1.304	1.261	1.0829	1.0268	1.0534	1.6432
2.8868	4.4358	4.4942	4.5293	2.2516	2.3309	3.3342	2.3911	1.5686	1.361	1.731	1.5715	1.3175	1.8354	1.2002	1.1994	1.3343	1.2635	1.0914	1.0172	1.0544	1.6758
2.8903	4.4304	4.5436	4.551	2.2266	2.3419	3.2807	2.3666	1.5833	1.3673	1.7307	1.5855	1.2673	1.8027	1.1741	1.2182	1.3587	1.2762	1.0394	1.0584	1.0172	1.6654
2.8588	4.4473	4.5171	4.5055	2.233	2.3177	3.3121	2.3921	1.5724	1.3529	1.728	1.5861	1.3006	1.8235	1.1733	1.2147	1.3484	1.2532	1.0631	1.0343	1.0345	1.686
2.8879	4.4206	4.5412	4.527	2.25	2.3385	3.2687	2.3396	1.5944	1.3589	1.7165	1.5696	1.2614	1.819	1.1582	1.2155	1.3599	1.2633	1.0353	1.0473	1.016	1.6799
2.84	4.4529	4.5514	4.5214	2.2069	2.3736	3.2905	2.3146	1.5527	1.3551	1.6508	1.5284	1.3017	1.7881	1.1807	1.2005	1.3373	1.2891	1.0463	1.0579	1.0328	1.6536
2.8989	4.4537	4.4933	4.5542	2.2659	2.3135	3.3452	2.3935	1.5838	1.3732	1.7087	1.5957	1.3153	1.8328	1.1601	1.2223	1.3482	1.2539	1.0499	1.0353	1.0414	1.682
2.8308	4.4723	4.5387	4.5335	2.2119	2.3641	3.3122	2.3633	1.5474	1.3375	1.6817	1.5068	1.3183	1.8208	1.2067	1.1796	1.305	1.2729	1.0789	1.0243	1.0468	1.6558
2.8479	4.4502	4.5896	4.5564	2.2117	2.3588	3.2856	2.3447	1.5616	1.3598	1.6669	1.5404	1.2814	1.7921	1.1796	1.2204	1.3481	1.2881	1.0441	1.0526	1.0285	1.6586
2.8939	4.441	4.5437	4.5904	2.3063	2.3491	3.3193	2.3835	1.5878	1.369	1.7319	1.5637	1.279	1.8319	1.1752	1.2216	1.344	1.2428	1.0587	1.0216	1.0346	1.6786
2.8873	4.4443	4.5634	4.5891	2.2848	2.3451	3.3091	2.3641	1.5914	1.3744	1.7387	1.5884	1.2881	1.8366	1.1682	1.2221	1.3515	1.2651	1.0506	1.0267	1.014	1.6899
2.8663	4.4619	4.5895	4.5574	2.2492	2.3793	3.2896	2.3239	1.5483	1.3657	1.6639	1.5141	1.305	1.799	1.2025	1.1739	1.328	1.2918	1.0726	1.0464	1.0246	1.6513
2.8457	4.4946	4.5876	4.5506	2.252	2.3746	3.3315	2.363	1.5542	1.3515	1.6926	1.5084	1.3203	1.7992	1.2108	1.1704	1.3107	1.2808	1.0661	1.0566	1.0385	1.644
2.918	4.4508	4.5908	4.5965	2.305	2.3441	3.3242	2.3803	1.5874	1.3861	1.732	1.5766	1.2802	1.8356	1.1687	1.2104	1.3425	1.2675	1.0478	1.0402	1.0164	1.6812
2.9182	4.4694	4.5648	4.5673	2.3004	2.3243	3.347	2.4165	1.5926	1.3738	1.7305	1.5689	1.3145	1.8431	1.1777	1.208	1.357	1.2575	1.0503	1.0309	1.0407	1.6907
2.8689	4.4917	4.6149	4.5775	2.2656	2.3846	3.3239	2.3746	1.5555	1.3733	1.6867	1.4941	1.316	1.8086	1.2027	1.165	1.3132	1.2703	1.0654	1.0547	1.041	1.6524
2.9026	4.4926	4.572	4.5928	2.3094	2.329	3.3549	2.4444	1.5876	1.3711	1.7173	1.5723	1.3239	1.8388	1.2191	1.189	1.3242	1.2538	1.0869	1.0079	1.0538	1.6692
2.9167	4.4867	4.5752	4.6029	2.3202	2.3289	3.379	2.4464	1.5901	1.3782	1.7274	1.5567	1.3028	1.8428	1.2061	1.1963	1.3305	1.2412	1.0822	1.0171	1.0528	1.6944
2.9397	4.491	4.6225	4.5979	2.3023	2.3759	3.3322	2.4218	1.5984	1.3843	1.7544	1.5636	1.2837	1.8285	1.1776	1.2078	1.3615	1.281	1.0314	1.046	1.022	1.6711
2.9092	4.5128	4.6078	4.615	2.2859	2.3896	3.3242	2.3957	1.576	1.3893	1.6859	1.5779	1.2664	1.8283	1.1719	1.2074	1.358	1.2725	1.0253	1.0562	1.0139	1.681
2.9347	4.4896	4.6228	4.6259	2.2859	2.3822	3.3406	2.42	1.5948	1.3908	1.7158	1.573	1.2733	1.8401	1.1726	1.2149	1.3495	1.2642	1.0408	1.0466	1.0189	1.684
2.9343	4.5323	4.6078	4.5818	2.3153	2.3486	3.3862	2.4478	1.5827	1.3718	1.7194	1.525	1.3323	1.8367	1.2131	1.1791	1.3163	1.2688	1.0818	1.0116	1.0444	1.6733
2.9309	4.5331	4.585	4.6198	2.3282	2.3477	3.382	2.4602	1.5966	1.3828	1.7148	1.5779	1.3174	1.8492	1.2184	1.205	1.3292	1.2412	1.0735	1.0145	1.0516	1.6733
2.9358	4.5285	4.5898	4.6297	2.3331	2.3459	3.4157	2.4627	1.5858	1.3859	1.73	1.5795	1.3324	1.8477	1.2095	1.2019	1.3242	1.25	1.0745	1.0008	1.0473	1.6847
2.8829	4.5546	4.6521	4.6029	2.2876	2.4168	3.3413	2.3953	1.5537	1.3777	1.6639	1.509	1.3191	1.8146	1.1954	1.1953	1.3304	1.2776	1.0499	1.0503	1.0237	1.6573
2.9397	4.5247	4.633	4.6523	2.316	2.4034	3.3546	2.4132	1.6027	1.396	1.7136	1.5764	1.2736	1.853	1.1807	1.2166	1.3528	1.2609	1.0337	1.0312	1.0193	1.6891
2.9288	4.5469	4.5975	4.644	2.3539	2.3681	3.3861	2.4749	1.6071	1.3993	1.7447	1.5881	1.3289	1.8581	1.212	1.2103	1.3248	1.2514	1.081	1.0077	1.0529	1.6943
2.9157	4.5858	4.6181	4.6391	2.3357	2.3636	3.3861	2.4618	1.5963	1.37	1.7118	1.5487	1.3453	1.8482	1.2164	1.1858	1.2985	1.2597	1.0759	1.0326	1.0444	1.6518
2.8952	4.5677	4.6667	4.6459	2.3208	2.4247	3.346	2.4314	1.563	1.3769	1.6748	1.4796	1.3357	1.832	1.2077	1.1749	1.3051	1.276	1.0632	1.0402	1.0255	1.6525
2.9338	4.5846	4.6287	4.6251	2.3455	2.376	3.3985	2.4875	1.5898	1.3788	1.726	1.5748	1.3425	1.8681	1.221	1.1928	1.3099	1.2571	1.076	1.0041	1.0494	1.69
2.9761	4.552	4.6395	4.6946	2.3675	2.3817	3.4169	2.4859	1.6032	1.3932	1.7587	1.572	1.3207	1.8714	1.2114	1.2018	1.335	1.2565	1.0625	1.0081	1.039	1.6932
2.9865	4.5659	4.692	4.7075	2.3629	2.4007	3.3751	2.4356	1.6138	1.4091	1.7019	1.5413	1.2799	1.8474	1.1792	1.2099	1.3454	1.2814	1.038	1.0404	1.0161	1.6734
2.9185	4.5953	4.6726	4.6409	2.3405	2.4233	3.3709	2.433	1.5619	1.3619	1.657	1.4874	1.33	1.8604	1.2215	1.163	1.299	1.2699	1.0706	1.0328	1.0473	1.6632
2.9392	4.6094	4.6851	4.6692	2.3107	2.4256	3.3945	2.4517	1.5644	1.3963	1.6635	1.4835	1.3173	1.8357	1.204	1.1771	1.3189	1.2782	1.0524	1.0468	1.0285	1.6557
2.9718	4.5625	4.6672	4.7036	2.3507	2.4127	3.3984	2.4662	1.5876	1.409	1.727	1.5383	1.2762	1.8578	1.1738	1.2145	1.3448	1.2706	1.0295	1.0506	1.0097	1.6706
2.9562	4.6117	4.6709	4.6602	2.3593	2.3838	3.4338	2.5078	1.6051	1.3941	1.7347	1.5787	1.352	1.8656	1.2267	1.1949	1.2963	1.2653	1.0836	1.0108	1.0386	1.6724
2.9417	4.6257	4.7115	4.7062	2.3146	2.4442	3.3721	2.4361	1.5612	1.3778	1.6613	1.4952	1.3177	1.8408	1.2124	1.1815	1.3064	1.2737	1.0684	1.0386	1.0377	1.6551
2.9415	4.5767	4.7246	4.7077	2.3295	2.4172	3.3843	2.4439	1.5765	1.3955	1.6882	1.5299	1.2951	1.8492	1.2032	1.1981	1.3284	1.2776	1.0626	1.0515	1.02	1.6685
2.993	4.5936	4.6904	4.7289	2.3605	2.4272	3.443	2.4965	1.6128	1.4054	1.752	1.5679	1.3049	1.8839	1.1891	1.2119	1.3464	1.2456	1.0608	1.0165	1.035	1.697
2.9704	4.5983	4.6904	4.6978	2.3789	2.4039	3.4487	2.5302	1.6015	1.3972	1.7469	1.5566	1.3262	1.8914	1.1823	1.2219	1.3399	1.259	1.0242	1.0241	1.0056	1.7003
2.948	4.6275	4.7211	4.7103	2.3347	2.4624	3.3997	2.4799	1.5749	1.4084	1.6767	1.499	1.3205	1.8408	1.2004	1.1918	1.3307	1.2762	1.0707	1.0526	1.0355	1.6494
2.9905	4.6093	4.7075	4.7411	2.3821	2.4385	3.4177	2.5252	1.6083	1.4251	1.7432	1.5621	1.3102	1.8597	1.1849	1.1975	1.3237	1.2778	1.062	1.0544	1.0019	1.6822
2.9439	4.6302	4.7296	4.7243	2.3403	2.4672	3.398	2.4641	1.5682	1.4207	1.6977	1.5045	1.3062	1.8572	1.1989	1.216	1.3498	1.2761	1.0433	1.0492	1.0124	1.6657
2.9353	4.6541	4.7471	4.6674	2.3508	2.4705	3.434	2.4946	1.5571	1.3838	1.6894	1.4935	1.3309	1.8509	1.2199	1.1799	1.3084	1.2854	1.0731	1.0454	1.021	1.6504
2.9586	4.6344	4.7451	4.7268	2.3501	2.4692	3.4148	2.4707	1.5796	1.4315	1.6899	1.5292	1.3232	1.858	1.2039	1.1856	1.3238	1.2806	1.0584	1.0459	1.0241	1.658
2.9557	4.6686	4.7291	4.6948	2.3806	2.4704	3.4486	2.5027	1.5819	1.3868	1.6991	1.4988	1.3533	1.853	1.2226	1.1624	1.2931	1.2722	1.0736	1.0408	1.018	1.6632
2.9938	4.6158	4.6986	4.7423	2.4035	2.4132	3.4555	2.5448	1.6031	1.4146	1.7613	1.5421	1.3306	1.8919	1.1968	1.2137	1.3444	1.239	1.0691	1.0167	1.0194	1.6931
2.9962	4.6373	4.7167	4.7415	2.4058	2.4196	3.4443	2.5113	1.6109	1.4232	1.7305	1.5436	1.2962	1.8827	1.1877	1.2095	1.3447	1.279	1.0364	1.038	1.012	1.6764
2.9882	4.6636	4.7134	4.7292	2.4046	2.3988	3.4804	2.5543	1.6084	1.4059	1.7517	1.5602	1.3433	1.8979	1.1983	1.2174	1.3259	1.2469	1.086	1.002	1.0448	1.6995
2.9478	4.6743	4.741	4.7094	2.3541	2.4621	3.4587	2.5277	1.5637	1.3999	1.6935	1.5084	1.3548	1.8578	1.2149	1.1832	1.3015	1.2899	1.0739	1.0324	1.0392	1.6516
2.9364	4.6529	4.7659	4.7191	2.3633	2.4649	3.4561	2.4794	1.5707	1.4035	1.6868	1.4856	1.3391	1.8595	1.208	1.1754	1.3066	1.2776	1.0606	1.0458	1.0278	1.6527
2.9998	4.638	4.7728	4.7461	2.3714	2.4581	3.4496	2.4888	1.5877	1.4317	1.7321	1.5408	1.2874	1.8614	1.1908	1.2145	1.3368	1.2781	1.0585	1.0526	0.9919	1.6759
2.9957	4.6431	4.7837	4.7752	2.3704	2.46	3.4406	2.5095	1.6109	1.4277	1.7356	1.5496	1.3038	1.891	1.1832	1.2327	1.3409	1.2663	1.0359	1.0401	1.0007	1.691
2.9567	4.6991	4.7814	4.7496	2.3851	2.4709	3.4759	2.5182	1.592	1.3911	1.7033	1.4975	1.3586	1.871	1.2153	1.1801	1.3053	1.2865	1.0796	1.0354	1.0174	1.6489
3.0176	4.6529	4.7676	4.7925	2.3882	2.4626	3.4625	2.5215	1.6125	1.435	1.75	1.5531	1.3016	1.9018	1.1806	1.2173	1.339	1.2689	1.0356	1.0361	1.0181	1.6933
3.0289	4.6597	4.7809	4.8016	2.4023	2.4663	3.4517	2.4976	1.6219	1.4386	1.7179	1.5329	1.296	1.8929	1.1853	1.2323	1.3323	1.2771	1.0329	1.0459	1.0035	1.673
3.0354	4.6622	4.793	4.8014	2.3898	2.4839	3.4737	2.5354	1.609	1.4377	1.7359	1.5531	1.2941	1.8762	1.2167	1.1927	1.3102	1.2708	1.0643	1.0397	1.0292	1.6595
3.0375	4.6521	4.7867	4.8009	2.3934	2.4795	3.4632	2.5153	1.6225	1.4248	1.7403	1.5455	1.3179	1.9025	1.1911	1.2211	1.3484	1.2779	1.0431	1.0257	1.0217	1.7033
3.0043	4.6947	4.8148	4.753	2.4005	2.4936	3.4835	2.5065	1.5847	1.4093	1.6822	1.4802	1.3338	1.8786	1.2127	1.1863	1.3292	1.2761	1.0621	1.0474	0.9826	1.6627
3.0232	4.6851	4.8042	4.8084	2.3841	2.4768	3.4688	2.5175	1.5915	1.4218	1.6944	1.4979	1.344	1.8728	1.2154	1.1881	1.3296	1.2843	1.0551	1.0379	1.01	1.658
3.0198	4.7111	4.7929	4.7783	2.4218	2.4662	3.5309	2.5551	1.6111	1.4055	1.7175	1.5092	1.3496	1.9029	1.2286	1.1976	1.3147	1.2574	1.0752	0.999	1.0364	1.6597
3.0695	4.7192	4.7814	4.7746	2.4407	2.4278	3.5391	2.5887	1.6157	1.4253	1.7444	1.5539	1.3764	1.9207	1.2431	1.1833	1.3022	1.2495	1.0814	0.9989	1.0326	1.6641
3.0335	4.7274	4.8062	4.795	2.423	2.4863	3.5379	2.5657	1.5974	1.4076	1.7335	1.5442	1.375	1.8902	1.2274	1.187	1.2815	1.271	1.0728	1.0148	1.0321	1.661
3.0465	4.7042	4.8611	4.8301	2.4018	2.5031	3.4877	2.5327	1.6101	1.4252	1.7219	1.5188	1.3159	1.9025	1.1855	1.205	1.3576	1.2767	1.0244	1.0373	0.9931	1.693
3.0371	4.725	4.8367	4.7996	2.4376	2.4944	3.5219	2.5511	1.5936	1.3979	1.7061	1.5242	1.3477	1.8788	1.225	1.1772	1.3033	1.2844	1.0781	1.0451	1.0138	1.6568
3.0825	4.7139	4.8075	4.8193	2.4306	2.4454	3.5561	2.619	1.6101	1.4183	1.7568	1.5451	1.3607	1.9229	1.2202	1.1955	1.3236	1.2503	1.0757	0.9854	1.0335	1.6847
3.0336	4.7363	4.8605	4.8012	2.4297	2.4978	3.5188	2.5697	1.6047	1.3957	1.7066	1.4955	1.3577	1.8828	1.2186	1.185	1.302	1.2784	1.0545	1.0373	1.003	1.6632
3.0381	4.7231	4.8724	4.8356	2.4088	2.4935	3.4961	2.5682	1.5922	1.4229	1.7004	1.4736	1.3346	1.8994	1.204	1.1986	1.3251	1.2666	1.0577	1.0355	1.0024	1.6826
3.0744	4.7155	4.8746	4.8565	2.4191	2.4945	3.5117	2.5755	1.6297	1.4424	1.7282	1.5543	1.3127	1.9215	1.1874	1.2189	1.3402	1.2632	1.0267	1.0287	0.99	1.6828
3.0453	4.7396	4.8892	4.841	2.4033	2.5095	3.5326	2.5656	1.5917	1.4318	1.6946	1.4962	1.3658	1.8882	1.2182	1.184	1.3116	1.2747	1.0636	1.0408	1.0095	1.6626
3.0988	4.7198	4.877	4.8472	2.438	2.5004	3.5615	2.6181	1.6311	1.446	1.772	1.5827	1.334	1.9153	1.1814	1.2275	1.353	1.2567	1.0282	1.0374	1.0072	1.7007
3.0531	4.7518	4.896	4.8213	2.4281	2.5214	3.5345	2.5722	1.5967	1.417	1.7106	1.4878	1.3409	1.9048	1.2133	1.1851	1.3201	1.2916	1.0559	1.035	0.9902	1.6594
3.1028	4.7193	4.8762	4.8795	2.4583	2.5084	3.5527	2.6093	1.6381	1.4366	1.7592	1.5785	1.3125	1.9267	1.183	1.2221	1.3404	1.2709	1.0314	1.0385	0.9966	1.7036
3.0833	4.7749	4.9039	4.8586	2.4365	2.52	3.5245	2.5788	1.6015	1.4244	1.719	1.4975	1.3329	1.8986	1.1988	1.1967	1.338	1.2698	1.0429	1.0378	1.0143	1.6677
3.1054	4.755	4.8961	4.8475	2.4528	2.487	3.5741	2.6347	1.622	1.4147	1.7499	1.543	1.3677	1.9219	1.2313	1.1793	1.2871	1.2726	1.0678	1.0091	1.0287	1.6519
3.1062	4.7488	4.8782	4.8819	2.4765	2.4903	3.6157	2.6538	1.6477	1.4371	1.7734	1.5933	1.367	1.9433	1.2025	1.2208	1.3445	1.2417	1.0568	1.0113	1.0253	1.7069
3.1238	4.7547	4.8719	4.8723	2.4818	2.4801	3.5877	2.636	1.6318	1.4374	1.7797	1.5685	1.3652	1.9443	1.226	1.2003	1.3228	1.2381	1.0676	0.9912	1.0238	1.7045
3.1233	4.7268	4.8815	4.8929	2.4731	2.5107	3.601	2.6738	1.6414	1.4431	1.7694	1.5593	1.3393	1.9501	1.2166	1.2028	1.324	1.2352	1.0699	1.0074	1.0087	1.6972
3.0568	4.7483	4.9466	4.8634	2.4243	2.5428	3.552	2.5773	1.6232	1.4429	1.7126	1.5246	1.3307	1.9172	1.1975	1.2131	1.3247	1.2817	1.0315	1.0327	0.9968	1.666
3.065	4.7972	4.8943	4.8759	2.4442	2.5357	3.5935	2.6512	1.6127	1.4167	1.7386	1.5317	1.3802	1.9368	1.2339	1.1987	1.295	1.2519	1.0793	0.9939	1.0276	1.6798
3.0868	4.7824	4.926	4.8744	2.4234	2.5385	3.5438	2.6149	1.6237	1.4508	1.7304	1.5096	1.3298	1.9328	1.1911	1.2067	1.337	1.2771	1.0357	1.0328	0.9957	1.6808
3.1433	4.7824	4.8984	4.8765	2.4769	2.496	3.6162	2.6881	1.6455	1.4375	1.7551	1.5762	1.3678	1.9423	1.2338	1.1919	1.3112	1.2469	1.073	0.9886	1.0249	1.6925
3.1263	4.7909	4.9066	4.8718	2.4755	2.5153	3.6266	2.66	1.6443	1.4304	1.7468	1.5648	1.3826	1.9369	1.2337	1.1804	1.278	1.2769	1.0821	1.0033	1.0267	1.6611
3.1254	4.79	4.9037	4.8853	2.4901	2.5033	3.6382	2.6976	1.6333	1.4259	1.765	1.5788	1.3623	1.9555	1.205	1.2033	1.3322	1.2345	1.0585	1.015	1.0374	1.6911
3.1453	4.7634	4.9087	4.9305	2.4668	2.531	3.6085	2.6644	1.6494	1.4614	1.7702	1.592	1.3129	1.9553	1.1899	1.2085	1.3272	1.2563	1.0366	1.0091	1.0007	1.6997
3.157	4.7915	4.9625	4.9499	2.463	2.5419	3.5829	2.6053	1.6599	1.4577	1.7272	1.541	1.3322	1.9282	1.1961	1.204	1.3424	1.2694	1.0525	1.0425	0.9965	1.6921
3.1075	4.8201	4.9606	4.8825	2.4668	2.5574	3.5927	2.6272	1.6205	1.4236	1.7247	1.5011	1.354	1.9165	1.2143	1.1954	1.3133	1.2713	1.0559	1.0348	0.9944	1.6619
3.1615	4.8152	4.9594	4.9381	2.4592	2.53	3.5888	2.6491	1.6572	1.4766	1.7668	1.5736	1.3137	1.9312	1.1991	1.2106	1.3199	1.256	1.0336	1.0287	0.9919	1.6954
3.1109	4.8287	4.9647	4.8857	2.4505	2.5704	3.5975	2.6144	1.6197	1.4393	1.7218	1.5177	1.3318	1.9153	1.2068	1.1943	1.3246	1.2668	1.0513	1.0284	1.0238	1.6636
3.1079	4.841	4.9503	4.9137	2.4623	2.5617	3.5944	2.6638	1.6188	1.4454	1.725	1.54	1.3592	1.9306	1.2371	1.185	1.271	1.2483	1.0714	0.9991	1.029	1.6779
3.1755	4.843	4.9205	4.9411	2.4998	2.5154	3.6496	2.6921	1.655	1.4476	1.7757	1.5697	1.3632	1.9604	1.23	1.2006	1.3102	1.2313	1.0751	0.9999	1.0326	1.671
3.1495	4.8594	4.9423	4.9373	2.4877	2.5193	3.6653	2.7093	1.6549	1.4313	1.7671	1.5907	1.3718	1.9523	1.2264	1.1983	1.303	1.2329	1.0959	0.9891	1.0259	1.6848
3.1212	4.8547	4.9776	4.9421	2.4711	2.5696	3.5869	2.6464	1.6333	1.4496	1.709	1.5053	1.3317	1.9161	1.2166	1.2002	1.3345	1.2701	1.0319	1.04	0.9871	1.6786
3.1795	4.8537	4.9297	4.9388	2.5227	2.5089	3.6619	2.7144	1.6558	1.457	1.794	1.5863	1.3635	1.954	1.2224	1.219	1.3187	1.2373	1.0738	0.9987	0.9993	1.7052
3.1515	4.852	4.9258	4.9348	2.5282	2.5154	3.6639	2.6887	1.6587	1.461	1.7584	1.5538	1.367	1.9511	1.2429	1.1954	1.2889	1.2432	1.0699	0.9872	1.0278	1.688
3.1763	4.826	4.963	4.9605	2.517	2.5639	3.6273	2.6978	1.67	1.4688	1.7888	1.5743	1.3227	1.9544	1.2026	1.2101	1.3261	1.2419	1.0592	1.0103	1.0267	1.6973
3.1862	4.8323	4.9948	4.9899	2.508	2.5648	3.6191	2.6423	1.6723	1.4773	1.7475	1.5352	1.3042	1.938	1.2173	1.1859	1.3188	1.2664	1.0513	1.0328	0.9928	1.6788
3.1836	4.8556	4.9381	4.9485	2.5356	2.539	3.6601	2.7109	1.6589	1.4617	1.7528	1.5824	1.3683	1.9652	1.2226	1.2042	1.3081	1.2423	1.0739	0.9919	1.0171	1.7019
3.1985	4.8653	4.9513	4.9599	2.5374	2.5309	3.667	2.7233	1.6573	1.4629	1.7748	1.5753	1.366	1.9576	1.239	1.1816	1.2833	1.2509	1.0793	0.999	1.0291	1.6773
3.1714	4.8915	4.9404	4.9554	2.5357	2.5544	3.6746	2.711	1.65	1.4486	1.7764	1.5698	1.3607	1.9689	1.2342	1.1938	1.2909	1.2372	1.0815	1.0005	1.0254	1.6848
3.2075	4.8575	4.9643	4.998	2.5259	2.5793	3.6329	2.6826	1.6797	1.4596	1.7809	1.5727	1.3209	1.9644	1.187	1.2174	1.3235	1.2696	1.0352	1.0362	0.9949	1.7041
3.1578	4.9092	4.9942	4.9482	2.5103	2.5947	3.6288	2.6577	1.6258	1.4449	1.7187	1.5178	1.3745	1.9414	1.2297	1.1811	1.2636	1.2704	1.0664	1.0162	1.0103	1.6529
3.1979	4.9021	4.9626	4.9681	2.5427	2.547	3.6669	2.7131	1.6718	1.4509	1.7611	1.5793	1.3718	1.9666	1.2406	1.1961	1.2787	1.267	1.0689	0.9976	1.0116	1.6649
3.1902	4.8734	5.0102	5.0228	2.5162	2.5865	3.629	2.6765	1.656	1.4722	1.764	1.572	1.3124	1.9744	1.1904	1.2308	1.3209	1.2445	1.0404	1.0264	0.9888	1.7193
3.1977	4.8877	5.0192	5.0126	2.5283	2.5954	3.6324	2.6551	1.6537	1.4764	1.7473	1.5595	1.3264	1.9682	1.2045	1.2171	1.335	1.2573	1.0307	1.0361	0.9934	1.6798
3.2231	4.8693	5.0428	5.0214	2.5338	2.5913	3.6452	2.6912	1.6668	1.4675	1.7608	1.5688	1.3147	1.9534	1.1985	1.2244	1.3385	1.2593	1.032	1.0303	0.9836	1.6986
3.2011	4.9321	5.0281	4.9749	2.5466	2.6007	3.6701	2.6863	1.6463	1.4349	1.7017	1.5105	1.373	1.9601	1.2424	1.1964	1.2752	1.2672	1.0729	1.0055	1.0269	1.6736
3.2475	4.881	4.9903	5.0031	2.5726	2.5681	3.6941	2.7186	1.6749	1.4707	1.7765	1.5787	1.3152	1.9944	1.2092	1.2132	1.3197	1.2443	1.0561	0.9934	1.0102	1.7012
3.2292	4.9094	5.0251	5.0231	2.5392	2.6038	3.6717	2.6725	1.658	1.4741	1.7626	1.5564	1.2991	1.9724	1.2063	1.2255	1.3324	1.254	1.0315	1.0189	0.9861	1.6967
3.23	4.9395	5.023	4.99	2.5763	2.5622	3.701	2.7359	1.6587	1.4507	1.7735	1.5793	1.371	1.969	1.2386	1.1855	1.2628	1.2659	1.0682	1.0014	1.0209	1.6578
3.2356	4.9294	5.0533	5.0173	2.5314	2.6125	3.6613	2.6783	1.6518	1.4621	1.7368	1.5601	1.3327	1.9607	1.2048	1.2233	1.3342	1.261	1.0398	1.0175	0.985	1.6946
3.2139	4.9331	5.0668	5.0149	2.5321	2.6221	3.6569	2.6702	1.6311	1.455	1.7209	1.5214	1.352	1.9662	1.221	1.2117	1.3181	1.2701	1.0399	1.0324	0.9896	1.6787
3.2256	4.9453	5.0431	5.0165	2.5561	2.6149	3.6908	2.6955	1.6485	1.4288	1.744	1.5079	1.3559	1.947	1.2231	1.2031	1.282	1.2822	1.0685	1.0272	1.0096	1.658
3.255	4.9363	5.0236	5.0166	2.586	2.5602	3.7394	2.7537	1.6742	1.4592	1.8047	1.5893	1.3534	1.9873	1.2019	1.2361	1.3121	1.2422	1.036	1.0139	1.0124	1.7166
3.2848	4.9557	5.0406	5.0396	2.5993	2.6081	3.7261	2.7334	1.6652	1.4832	1.8071	1.6022	1.3088	1.9926	1.2053	1.2219	1.3216	1.2546	1.0347	1.0078	0.9811	1.6986
3.2808	4.9268	5.0509	5.0709	2.5737	2.6331	3.699	2.7303	1.6837	1.4885	1.7864	1.6002	1.3094	1.9849	1.2053	1.23	1.3302	1.2528	1.044	1.0072	0.99	1.6984
3.2448	4.9651	5.0943	5.0576	2.5531	2.6356	3.6857	2.6986	1.6676	1.4844	1.7378	1.5104	1.3308	1.954	1.2338	1.1844	1.2945	1.2802	1.0594	1.0247	1.0002	1.6722
3.2177	4.9825	5.0943	5.0122	2.5495	2.6273	3.6747	2.6818	1.6471	1.4756	1.7364	1.5001	1.3397	1.965	1.2261	1.216	1.3242	1.2752	1.0387	1.0319	0.9919	1.6938
3.2579	5.0099	5.0476	4.9936	2.5815	2.598	3.7398	2.7359	1.6663	1.4535	1.7781	1.5356	1.3823	1.9919	1.2425	1.2	1.2764	1.2408	1.0801	0.9836	1.0228	1.6882
3.2953	5.0011	5.0739	5.0453	2.5951	2.58	3.7332	2.7506	1.6796	1.4676	1.8119	1.5939	1.3321	1.9944	1.2389	1.2194	1.31	1.2428	1.0637	0.989	1.0105	1.7154
3.292	4.9664	5.0843	5.0815	2.5817	2.6277	3.7402	2.752	1.6932	1.4811	1.8161	1.5809	1.3257	1.9906	1.2023	1.2281	1.321	1.2508	1.0271	1.0277	0.9853	1.6958
3.3199	4.9826	5.0719	5.0754	2.5883	2.6147	3.7568	2.7533	1.6909	1.4936	1.8114	1.592	1.3187	2.0025	1.2018	1.2291	1.3136	1.2613	1.0228	1.0164	0.9735	1.6949
3.2629	5.0116	5.1415	5.0776	2.5693	2.6379	3.7083	2.7019	1.6612	1.4856	1.7581	1.5545	1.3285	1.98	1.2062	1.2332	1.3345	1.2717	1.0259	1.0242	0.9906	1.6882
3.2708	5.0288	5.1532	5.0714	2.5672	2.6342	3.6994	2.7135	1.6609	1.479	1.7627	1.5275	1.3363	1.9843	1.2053	1.2212	1.3103	1.2567	1.033	1.0242	0.9751	1.6877
3.2744	5.0238	5.1415	5.0817	2.5765	2.6447	3.7265	2.7009	1.6581	1.4881	1.751	1.5304	1.3106	1.9712	1.2323	1.2039	1.302	1.2786	1.0477	1.0257	1.0004	1.6645
3.2922	5.0333	5.1537	5.0426	2.6012	2.6087	3.7637	2.7661	1.6881	1.4507	1.7869	1.5445	1.3598	1.9748	1.2487	1.1861	1.2627	1.2643	1.0736	1.0106	1.0132	1.6702
3.294	5.0134	5.1717	5.0846	2.5953	2.6523	3.7361	2.7251	1.6863	1.4973	1.797	1.5665	1.3021	1.9915	1.1988	1.2286	1.3246	1.2631	1.0348	1.0162	0.9923	1.709
3.3239	5.0169	5.1125	5.0705	2.6265	2.6138	3.8058	2.7893	1.6977	1.484	1.7999	1.5726	1.3703	2.0104	1.2555	1.1986	1.2897	1.2347	1.0661	0.9806	1.0163	1.6969
3.2716	5.0424	5.1676	5.0531	2.6022	2.6659	3.7464	2.7147	1.6437	1.4665	1.731	1.498	1.3426	1.9807	1.2177	1.1958	1.3137	1.2671	1.0534	1.0298	0.9905	1.6682
3.3039	5.0085	5.1684	5.1091	2.612	2.6532	3.7535	2.7403	1.6912	1.5091	1.8075	1.569	1.3032	2.0103	1.2038	1.2317	1.3184	1.2568	1.0251	1.008	1.0013	1.7042
3.3148	5.0167	5.1225	5.1032	2.6453	2.6455	3.8008	2.7843	1.7122	1.4962	1.798	1.5889	1.3418	2.0159	1.2075	1.2245	1.3108	1.2557	1.0446	0.9935	1.0121	1.698
3.3052	5.0745	5.1697	5.0611	2.6306	2.6391	3.8022	2.7782	1.674	1.4611	1.7628	1.5518	1.3709	1.9895	1.2505	1.2069	1.2831	1.2455	1.0744	0.9837	1.0193	1.6687
3.3379	5.0349	5.1597	5.1033	2.6499	2.6426	3.8222	2.7972	1.7029	1.4856	1.8177	1.5848	1.351	2.0172	1.2428	1.2196	1.2982	1.2356	1.0721	0.9669	1.0214	1.708
3.292	5.0838	5.2104	5.0729	2.6299	2.6518	3.8025	2.7701	1.6835	1.4706	1.776	1.5584	1.3552	1.9889	1.2401	1.1887	1.2708	1.283	1.063	1.0073	1.0019	1.6589
3.3029	5.08	5.2067	5.1203	2.5982	2.6754	3.7751	2.7492	1.6939	1.4945	1.7365	1.5112	1.3535	1.9813	1.2358	1.1881	1.3018	1.2723	1.0485	1.0151	1.0093	1.6655
3.2914	5.0715	5.2277	5.1141	2.6102	2.6889	3.7735	2.7166	1.6778	1.4925	1.7563	1.541	1.3255	2.001	1.2105	1.2208	1.3196	1.2611	1.0313	1.0263	0.9726	1.6913
3.3146	5.058	5.2157	5.1425	2.6343	2.6756	3.7979	2.7825	1.723	1.507	1.81	1.6063	1.321	2.0169	1.2051	1.2465	1.3206	1.261	1.0288	1.0163	0.978	1.6958
3.3003	5.0975	5.2231	5.101	2.6151	2.6893	3.8019	2.7429	1.6762	1.4866	1.7474	1.5241	1.3571	2	1.2447	1.2002	1.3086	1.2787	1.0521	1.0217	0.9985	1.6631
3.3191	5.0966	5.1794	5.1079	2.6372	2.655	3.8439	2.8093	1.7069	1.4845	1.796	1.5969	1.382	2.0254	1.2571	1.2141	1.2823	1.2482	1.0733	0.9792	1.0128	1.6755
3.3522	5.0669	5.1923	5.1532	2.6413	2.6765	3.8458	2.8192	1.727	1.5123	1.817	1.5729	1.3336	2.0326	1.213	1.2373	1.3109	1.2535	1.027	1.0074	0.9914	1.7114
3.3335	5.069	5.2554	5.1619	2.6266	2.6972	3.7954	2.7459	1.7179	1.5194	1.7838	1.5478	1.3335	2.0219	1.2079	1.2261	1.3296	1.2673	1.0307	1.0191	0.9805	1.6931
3.3589	5.0731	5.2364	5.1377	2.6461	2.6833	3.814	2.7697	1.7301	1.5217	1.7821	1.5609	1.3205	2.0115	1.2292	1.2175	1.3157	1.2775	1.0341	1.0144	0.9725	1.6988
3.3206	5.1155	5.2441	5.1077	2.6577	2.6815	3.8568	2.7859	1.7008	1.4695	1.7735	1.5403	1.3738	2.0064	1.2469	1.1815	1.2736	1.2722	1.0642	1.0082	1.0123	1.6613
3.3464	5.1179	5.2115	5.1513	2.6641	2.661	3.8538	2.8215	1.7197	1.5121	1.7997	1.5868	1.3869	2.0174	1.2636	1.2007	1.2721	1.2485	1.0717	0.9865	1.0101	1.6837
3.3306	5.0971	5.2597	5.1912	2.611	2.7041	3.8277	2.7643	1.705	1.5177	1.7941	1.5644	1.3148	2.0031	1.2391	1.2203	1.3316	1.2749	1.0317	1.0189	0.967	1.7012
3.3559	5.1257	5.2149	5.1274	2.6793	2.6787	3.876	2.8285	1.7077	1.4964	1.7957	1.5732	1.3859	2.0357	1.2462	1.2132	1.2921	1.2523	1.0822	0.9825	1.0095	1.6918
3.3333	5.1426	5.2485	5.1235	2.6698	2.6884	3.8657	2.8193	1.7015	1.4925	1.7744	1.5496	1.3755	2.0095	1.2433	1.1915	1.276	1.2717	1.0583	1.0104	0.9984	1.6619
3.3972	5.1172	5.2521	5.1757	2.6795	2.6982	3.8728	2.8143	1.7324	1.5258	1.8444	1.6197	1.3174	2.0393	1.2181	1.2306	1.3164	1.2548	1.0388	0.9928	1.0012	1.7079
3.3473	5.1503	5.2808	5.1424	2.6385	2.7255	3.8617	2.77	1.6793	1.5111	1.7576	1.5341	1.3489	2.0197	1.2332	1.2127	1.3273	1.2746	1.0427	1.0109	0.9794	1.6962
3.3512	5.1844	5.2915	5.144	2.6785	2.7142	3.8696	2.8092	1.6954	1.4873	1.7771	1.5217	1.376	2.0085	1.2526	1.1956	1.2772	1.2881	1.0614	1.011	1.0056	1.6617
3.4041	5.1271	5.2835	5.1961	2.6905	2.7038	3.8435	2.8121	1.7396	1.533	1.8243	1.5962	1.3232	2.0402	1.2184	1.2386	1.3184	1.2597	1.0325	1.0046	0.9665	1.716
3.3986	5.1765	5.2375	5.1807	2.6974	2.6918	3.9076	2.8691	1.7225	1.5087	1.8104	1.5818	1.3747	2.0284	1.27	1.2037	1.2782	1.256	1.0712	0.9885	1.0058	1.6811
3.385	5.1858	5.2952	5.15	2.678	2.7023	3.9131	2.8378	1.71	1.4988	1.7894	1.5448	1.3814	2.0095	1.2613	1.1905	1.2683	1.2837	1.0616	1.0038	1.0131	1.6714
3.3527	5.1856	5.2444	5.1698	2.6794	2.7288	3.9077	2.8877	1.6839	1.5058	1.8172	1.5866	1.3678	2.0345	1.2626	1.1988	1.2826	1.2615	1.0703	0.9778	1.0064	1.6752
3.3991	5.1555	5.2656	5.1998	2.6986	2.6982	3.8844	2.8496	1.7376	1.5379	1.8362	1.5973	1.3299	2.0535	1.2444	1.229	1.3169	1.2499	1.0455	0.9854	0.9883	1.7168
3.4208	5.1735	5.2633	5.1992	2.6936	2.7029	3.9197	2.8717	1.7361	1.5311	1.8367	1.6181	1.3625	2.0524	1.2467	1.2335	1.3122	1.2429	1.0544	0.9831	0.9944	1.7198
3.419	5.1756	5.2751	5.1862	2.702	2.7012	3.9223	2.8862	1.7314	1.5139	1.8249	1.6233	1.3755	2.0521	1.2603	1.2038	1.2685	1.2521	1.0722	0.9765	1.0208	1.7049
3.4255	5.1417	5.3147	5.2228	2.6957	2.7274	3.88	2.8132	1.741	1.5394	1.8138	1.595	1.3228	2.0591	1.2141	1.2338	1.3185	1.2737	1.0231	1.0025	0.9845	1.7158
3.4062	5.2041	5.3231	5.1858	2.6925	2.717	3.9271	2.8728	1.7244	1.5058	1.7988	1.5537	1.3785	2.0304	1.2612	1.1925	1.2644	1.2691	1.0655	1.0014	1.0114	1.6693
3.4296	5.1694	5.2905	5.2184	2.6949	2.7209	3.939	2.8871	1.7396	1.55	1.8283	1.6104	1.3735	2.0709	1.2238	1.2236	1.3172	1.245	1.0398	0.9871	0.9982	1.7173
3.4239	5.1932	5.3036	5.1968	2.6918	2.7331	3.9485	2.8756	1.7058	1.5295	1.8081	1.5792	1.3879	2.0354	1.2668	1.1956	1.2772	1.2641	1.0646	0.9866	0.9971	1.6719
3.4476	5.1436	5.3519	5.2505	2.6892	2.731	3.9054	2.8442	1.7545	1.5649	1.8217	1.5723	1.3203	2.0538	1.217	1.2276	1.32	1.2603	1.0243	1.0021	0.9805	1.7194
3.4501	5.1937	5.3079	5.2316	2.7144	2.7223	3.9454	2.8977	1.7343	1.526	1.8495	1.6172	1.3858	2.0569	1.2698	1.2239	1.3135	1.2433	1.0577	0.9603	1.0005	1.7059
3.4332	5.1767	5.3274	5.2697	2.6952	2.751	3.9429	2.9092	1.7414	1.5479	1.8425	1.6171	1.3367	2.0792	1.2319	1.2309	1.311	1.2494	1.0454	0.9906	1.0024	1.7181
3.4186	5.1993	5.324	5.2397	2.7057	2.7471	3.9453	2.9021	1.7209	1.5148	1.8012	1.5607	1.3863	2.047	1.2653	1.2139	1.2828	1.2539	1.0685	0.9714	0.9993	1.6866
3.4417	5.2191	5.3019	5.2369	2.7191	2.7317	3.9607	2.9318	1.7356	1.5338	1.8404	1.6036	1.3765	2.067	1.2658	1.2232	1.3015	1.241	1.0621	0.9624	0.9908	1.7114
3.4282	5.2253	5.3535	5.2235	2.6856	2.7915	3.9456	2.8479	1.7171	1.5171	1.7713	1.5369	1.3716	2.0369	1.2535	1.2077	1.3067	1.282	1.0419	1.0073	0.9842	1.6742
3.4594	5.1986	5.3283	5.2954	2.7061	2.7589	3.9419	2.9011	1.7623	1.5493	1.8587	1.6091	1.3237	2.0752	1.2409	1.2343	1.3176	1.249	1.0496	0.9929	0.9646	1.7209
3.4651	5.2187	5.3333	5.2782	2.7021	2.7685	3.9558	2.9055	1.7492	1.5616	1.8467	1.6197	1.3455	2.0623	1.2287	1.2288	1.3209	1.2632	1.0222	1.009	0.9788	1.7137
3.4206	5.2485	5.3671	5.2374	2.695	2.7802	3.9406	2.8657	1.7124	1.5297	1.7789	1.5352	1.3648	2.0403	1.2561	1.2012	1.3017	1.2654	1.0479	1.0195	0.9918	1.6813
3.4256	5.2533	5.3583	5.2349	2.7085	2.765	3.9497	2.8636	1.7225	1.5294	1.7763	1.5304	1.3595	2.0391	1.2492	1.1983	1.3026	1.2744	1.059	1.0178	0.9587	1.6873
3.4401	5.2664	5.3579	5.2534	2.7102	2.8001	3.9608	2.8614	1.7151	1.5268	1.7762	1.5364	1.3785	2.0425	1.2515	1.1909	1.3004	1.2747	1.0556	1.0027	0.9906	1.6749
3.4297	5.2717	5.35	5.2514	2.7134	2.7869	3.98	2.9175	1.72	1.5212	1.8077	1.5662	1.3914	2.0481	1.2719	1.1969	1.2873	1.2671	1.0622	0.9939	0.9829	1.6719
3.4355	5.2729	5.375	5.2829	2.6928	2.7998	3.9517	2.8986	1.7081	1.5387	1.7884	1.5476	1.3851	2.05	1.2638	1.1989	1.2734	1.2658	1.0677	0.9857	1.0003	1.677
3.4592	5.2733	5.3624	5.2767	2.727	2.7852	3.9795	2.9202	1.7383	1.5168	1.7929	1.5797	1.3719	2.0517	1.2734	1.1966	1.2777	1.2785	1.0632	0.9948	0.976	1.6748
3.5067	5.2281	5.3812	5.3147	2.7311	2.7852	3.9397	2.8679	1.7691	1.5741	1.8399	1.6028	1.3284	2.0794	1.2367	1.242	1.3204	1.2598	1.0177	0.999	0.9867	1.7276
3.5019	5.2447	5.3604	5.3016	2.7342	2.7509	3.9897	2.9269	1.7692	1.555	1.8506	1.6063	1.3555	2.0867	1.2723	1.2282	1.2936	1.2352	1.0567	0.9663	0.9872	1.7228
3.4673	5.269	5.3843	5.2829	2.7275	2.7817	3.9598	2.9039	1.7364	1.518	1.786	1.5519	1.3774	2.06	1.2819	1.2089	1.2696	1.2638	1.0656	0.9808	1.0037	1.6941
3.4739	5.2889	5.4124	5.3287	2.704	2.8159	3.9577	2.8724	1.737	1.5726	1.7863	1.5529	1.3772	2.0424	1.2535	1.2136	1.3156	1.2741	1.0518	1.0139	0.966	1.7018
3.4943	5.2245	5.3694	5.3386	2.7106	2.8104	3.9755	2.8921	1.7546	1.5871	1.8623	1.6117	1.3374	2.0789	1.2348	1.2162	1.3241	1.2498	1.0368	1.0072	0.9721	1.7204
3.4848	5.2705	5.3974	5.3413	2.7017	2.8201	3.9511	2.8585	1.7444	1.5775	1.8022	1.5854	1.3445	2.0739	1.2367	1.2378	1.3206	1.2658	1.0223	1.003	0.9682	1.7284
3.486	5.2975	5.3796	5.2894	2.7334	2.7965	4.0189	2.9255	1.7503	1.5339	1.8477	1.626	1.3835	2.0704	1.2769	1.2098	1.2647	1.2666	1.075	0.9777	0.9979	1.6988
3.4708	5.2917	5.4144	5.2935	2.7338	2.8257	3.9739	2.8817	1.7272	1.5378	1.775	1.5544	1.355	2.0567	1.2543	1.2099	1.2994	1.2694	1.0541	1.0096	0.9667	1.6944
3.5036	5.2685	5.4167	5.3364	2.7125	2.8098	3.9756	2.8929	1.7525	1.5877	1.8527	1.6094	1.3336	2.0985	1.2402	1.2495	1.3226	1.2569	1.0307	0.9941	0.971	1.7264
3.5253	5.2749	5.4011	5.361	2.7597	2.8072	4.0097	2.9335	1.7837	1.5764	1.8835	1.6463	1.3332	2.0951	1.2383	1.2393	1.3204	1.2664	1.0225	0.9975	0.9562	1.7143
3.5026	5.2655	5.4086	5.3653	2.7381	2.8203	4.0021	2.901	1.7792	1.5848	1.8508	1.6338	1.34	2.1021	1.2499	1.2469	1.3197	1.2606	1.0453	0.9823	0.968	1.7263
3.4508	5.3082	5.4301	5.337	2.7257	2.8279	3.9629	2.8752	1.7566	1.5646	1.829	1.5809	1.3201	2.0572	1.2681	1.2138	1.3061	1.2671	1.0463	0.9975	0.9745	1.7097
3.473	5.3415	5.4068	5.3157	2.7547	2.8085	4.0051	2.9264	1.7645	1.5336	1.8246	1.5736	1.3851	2.0684	1.276	1.2054	1.2584	1.2576	1.0689	0.9717	1.0045	1.7013
3.4693	5.3189	5.4456	5.3735	2.7336	2.8395	3.9731	2.8919	1.7598	1.587	1.7941	1.5567	1.367	2.0727	1.2649	1.2204	1.3033	1.2645	1.0444	1.0225	0.9546	1.7086
3.5085	5.3471	5.365	5.3354	2.7697	2.8041	4.0264	2.9627	1.7524	1.5365	1.8514	1.6334	1.3886	2.0989	1.2655	1.2243	1.2955	1.2375	1.0595	0.9636	0.9993	1.7123
3.5049	5.3301	5.4213	5.3926	2.7551	2.8346	3.9903	2.902	1.7719	1.5879	1.8424	1.6312	1.3285	2.1037	1.2359	1.2397	1.3282	1.2605	1.0273	0.9967	0.9678	1.7326
3.5208	5.3582	5.4087	5.3313	2.7789	2.8128	4.0228	2.9593	1.7588	1.5371	1.8638	1.6454	1.3944	2.0855	1.2927	1.2134	1.2689	1.2709	1.0805	0.9721	0.9923	1.6951
3.4847	5.3572	5.4288	5.3548	2.7637	2.8437	3.9991	2.9041	1.7633	1.5661	1.8116	1.559	1.3515	2.0767	1.2635	1.2206	1.304	1.2725	1.0347	1.009	0.9731	1.6949
3.5294	5.3322	5.4563	5.3964	2.762	2.8425	3.9951	2.9122	1.7949	1.5923	1.8299	1.5741	1.3473	2.0756	1.2822	1.21	1.273	1.272	1.0714	0.9856	0.99	1.6794
3.5086	5.3529	5.4532	5.3736	2.7544	2.8488	4.0027	2.8931	1.7522	1.5597	1.8049	1.5921	1.3582	2.0834	1.2783	1.207	1.2814	1.2842	1.0573	1.0065	0.9703	1.6941
3.5104	5.3403	5.4578	5.3753	2.7442	2.8566	4.0057	2.9097	1.7854	1.5945	1.8086	1.5666	1.3633	2.0962	1.2612	1.223	1.3148	1.2778	1.0395	1.0046	0.9791	1.6864
3.548	5.3656	5.4479	5.3464	2.7956	2.8385	4.0421	2.9562	1.7689	1.5557	1.8333	1.5859	1.3799	2.0697	1.2755	1.1944	1.2742	1.2869	1.0523	0.999	0.978	1.6838
3.524	5.3715	5.463	5.3992	2.7485	2.8626	4.009	2.9156	1.7654	1.5954	1.8387	1.5986	1.332	2.1078	1.2413	1.2404	1.3369	1.2796	1.0291	1.0064	0.9594	1.7256
3.578	5.3348	5.4184	5.4203	2.7779	2.8514	4.0637	2.986	1.8079	1.5986	1.8826	1.6417	1.3486	2.1275	1.2628	1.2351	1.3068	1.2467	1.057	0.9659	0.9505	1.7269
3.5511	5.389	5.4444	5.3651	2.7919	2.8298	4.0649	2.9704	1.7934	1.5651	1.8318	1.6003	1.3811	2.0909	1.2776	1.1973	1.2688	1.2738	1.062	0.9883	0.9922	1.6812
3.5494	5.4119	5.4346	5.3682	2.8088	2.838	4.0704	2.9891	1.8034	1.571	1.8542	1.6126	1.3912	2.0946	1.2844	1.2055	1.2625	1.2647	1.0688	0.974	0.9765	1.6947
3.5267	5.4062	5.4578	5.3799	2.7789	2.8771	4.0453	2.9572	1.7671	1.5936	1.8158	1.5626	1.3702	2.0932	1.2636	1.2058	1.2866	1.2737	1.0581	1.0039	0.9716	1.7051
3.5073	5.4218	5.48	5.3861	2.7719	2.8725	4.0286	2.9585	1.769	1.5613	1.8129	1.5612	1.3799	2.0899	1.2818	1.2011	1.2739	1.2788	1.0652	0.9825	0.9917	1.6858
3.5756	5.3755	5.4143	5.431	2.8187	2.8223	4.1035	3.0007	1.8088	1.5981	1.883	1.6383	1.3738	2.1191	1.2745	1.2307	1.2821	1.2298	1.0724	0.9603	1.0066	1.7307
3.5813	5.407	5.454	5.4223	2.8071	2.8224	4.0859	2.9997	1.8046	1.5911	1.8642	1.6178	1.4047	2.0995	1.2838	1.2056	1.2661	1.2653	1.0735	0.9788	0.9959	1.6994
3.5359	5.3781	5.4687	5.4703	2.7795	2.8872	4.0423	2.948	1.8123	1.5901	1.8733	1.6233	1.3281	2.1192	1.2263	1.2377	1.3098	1.2727	1.0295	1.0075	0.9507	1.7152
3.5228	5.4122	5.4584	5.434	2.7812	2.8616	4.048	2.9814	1.7867	1.5586	1.8363	1.5714	1.3805	2.0935	1.2707	1.2201	1.2977	1.2696	1.0543	1.0047	0.9744	1.6956
3.5647	5.379	5.4286	5.4422	2.8255	2.826	4.1143	3.039	1.8276	1.5927	1.8684	1.6602	1.3849	2.1124	1.2766	1.2306	1.2987	1.2374	1.0774	0.9572	0.9912	1.7138
3.5428	5.4262	5.4847	5.4543	2.7883	2.8669	4.09	2.9709	1.7919	1.5878	1.8437	1.5997	1.3888	2.0869	1.2651	1.1963	1.2759	1.2785	1.0543	0.9898	0.9899	1.6814
3.538	5.4413	5.4895	5.4597	2.8021	2.8712	4.091	2.996	1.7865	1.573	1.8434	1.5925	1.4005	2.0969	1.2739	1.1956	1.2646	1.274	1.062	0.9992	0.965	1.6868
3.5462	5.42	5.496	5.4947	2.8137	2.8846	4.0904	2.9823	1.8355	1.6216	1.8332	1.5722	1.386	2.0951	1.2577	1.2102	1.3004	1.276	1.0494	1.0055	0.9568	1.7026
3.5695	5.4542	5.4684	5.4453	2.8205	2.8577	4.0949	3.0149	1.8119	1.5724	1.8333	1.5786	1.4053	2.1075	1.2963	1.2055	1.2715	1.2628	1.0659	0.9709	0.9964	1.6867
3.5927	5.4435	5.4369	5.4782	2.845	2.8536	4.1256	3.0481	1.8222	1.5971	1.8839	1.634	1.3947	2.1387	1.2869	1.2231	1.2833	1.2528	1.0761	0.9518	0.9962	1.7274
3.5366	5.453	5.5096	5.4887	2.8224	2.891	4.0921	2.9953	1.7935	1.5931	1.8483	1.599	1.3941	2.1015	1.2771	1.2094	1.2907	1.2745	1.0561	1.0007	0.9842	1.6906
3.5942	5.452	5.4783	5.5024	2.8508	2.8473	4.1225	3.0427	1.8262	1.5905	1.8753	1.6471	1.4051	2.123	1.2852	1.2202	1.2709	1.2579	1.0724	0.9764	0.9788	1.7035
3.5817	5.4166	5.4943	5.5347	2.8336	2.8982	4.1108	3.0241	1.8303	1.6138	1.8845	1.6397	1.3645	2.1463	1.2525	1.2546	1.3061	1.2544	1.0423	0.983	0.9525	1.7287
3.5889	5.4712	5.5128	5.4782	2.848	2.8629	4.1456	3.0506	1.8403	1.5571	1.8455	1.6091	1.4123	2.1172	1.2802	1.2074	1.2702	1.2789	1.0596	0.9902	0.9945	1.694
3.6218	5.4451	5.4718	5.5131	2.8422	2.8842	4.1714	3.0706	1.8558	1.6099	1.8712	1.6669	1.4035	2.1488	1.2538	1.2508	1.3066	1.2402	1.0626	0.9691	0.9946	1.7339
3.6082	5.4324	5.4915	5.5344	2.8401	2.8751	4.1657	3.0648	1.8512	1.6078	1.9115	1.6615	1.3683	2.1447	1.2357	1.2442	1.316	1.2741	1.0205	0.9887	0.9673	1.7324
3.6168	5.4944	5.5116	5.4903	2.8575	2.8662	4.1924	3.0785	1.8438	1.5852	1.8699	1.6395	1.4193	2.1273	1.2875	1.2078	1.2663	1.2648	1.0634	0.9764	0.9876	1.6945
3.5812	5.4846	5.5498	5.5188	2.8551	2.8904	4.1436	3.0649	1.831	1.575	1.8363	1.5909	1.3839	2.1271	1.2753	1.2083	1.2816	1.2808	1.0597	0.9998	0.9903	1.6929
3.6167	5.4693	5.4882	5.5605	2.8604	2.8643	4.1686	3.0964	1.8454	1.6111	1.897	1.6704	1.3924	2.1606	1.2739	1.235	1.3027	1.2313	1.061	0.9579	0.9778	1.7336
3.6329	5.4428	5.5196	5.5793	2.8415	2.8849	4.1748	3.1037	1.8588	1.6266	1.9009	1.6277	1.3752	2.1647	1.2783	1.2402	1.3068	1.2363	1.06	0.95	0.9988	1.7229
3.5693	5.4849	5.5599	5.5704	2.8202	2.9174	4.1528	3.0236	1.8243	1.6102	1.8597	1.5942	1.3546	2.1505	1.2455	1.2466	1.3232	1.2753	1.0265	0.995	0.9615	1.7171
3.629	5.5161	5.5295	5.5479	2.8632	2.8825	4.1686	3.0815	1.8481	1.5883	1.8618	1.6129	1.4119	2.1146	1.2829	1.2035	1.2567	1.2779	1.066	0.9741	0.984	1.6946
3.5762	5.5179	5.533	5.5864	2.8338	2.9217	4.1649	3.0824	1.8084	1.5759	1.8617	1.5932	1.3978	2.1268	1.2997	1.2167	1.2645	1.2613	1.0724	0.9665	0.9941	1.6979
3.6159	5.5341	5.5758	5.5829	2.8418	2.9301	4.1645	3.0528	1.8113	1.5768	1.8229	1.5757	1.3877	2.1297	1.2779	1.2228	1.2914	1.2735	1.0445	0.9964	0.9885	1.6897
3.6507	5.47	5.5181	5.637	2.8667	2.9122	4.1949	3.1025	1.8486	1.6214	1.9033	1.6517	1.3512	2.162	1.2618	1.2517	1.2985	1.2562	1.062	0.9536	0.9811	1.74
3.6513	5.5405	5.5486	5.6181	2.8693	2.8993	4.2098	3.1019	1.8272	1.5955	1.8798	1.6442	1.3978	2.1383	1.2901	1.2316	1.2731	1.2554	1.0698	0.9606	0.992	1.7163
3.6616	5.4985	5.5277	5.6527	2.8612	2.915	4.2006	3.1158	1.8441	1.6246	1.9006	1.6708	1.3813	2.1577	1.2715	1.2421	1.3022	1.2365	1.0562	0.9429	0.9843	1.7235
3.6244	5.5046	5.5794	5.655	2.8334	2.9412	4.1613	3.0558	1.8419	1.6278	1.9005	1.6321	1.3436	2.1698	1.245	1.2459	1.3232	1.2671	1.036	0.9773	0.9695	1.7395
3.6296	5.567	5.5982	5.6045	2.854	2.9309	4.1717	3.0568	1.8298	1.5914	1.8226	1.5586	1.3862	2.1457	1.2663	1.2249	1.305	1.2714	1.0466	0.9933	0.9707	1.7032
3.6238	5.5392	5.5686	5.6244	2.85	2.9376	4.1961	3.073	1.834	1.5923	1.8648	1.6279	1.4038	2.1256	1.291	1.2047	1.2631	1.2728	1.0665	0.979	0.9768	1.703
3.6268	5.526	5.5845	5.6667	2.8237	2.9252	4.1976	3.0417	1.8477	1.6375	1.8568	1.6378	1.3651	2.1381	1.2794	1.203	1.2807	1.2875	1.0653	0.9856	0.9704	1.6943
3.6444	5.5056	5.5526	5.689	2.8323	2.9281	4.1958	3.0699	1.8689	1.641	1.8766	1.674	1.3448	2.1791	1.2568	1.2511	1.3194	1.2683	1.0369	0.9654	0.9453	1.7416
3.6811	5.5064	5.534	5.6681	2.8827	2.9225	4.2417	3.1173	1.8631	1.6308	1.9063	1.6754	1.3882	2.1744	1.2565	1.2497	1.306	1.2403	1.0615	0.9533	0.9897	1.7421
3.6863	5.5205	5.5299	5.6637	2.8815	2.9112	4.2684	3.1247	1.8623	1.625	1.8911	1.6748	1.4074	2.1747	1.2865	1.2428	1.2864	1.2545	1.0769	0.9484	0.9922	1.7278
3.6469	5.5581	5.5819	5.6249	2.8772	2.9343	4.2142	3.0805	1.8452	1.5852	1.8307	1.609	1.4041	2.1499	1.2851	1.2101	1.2831	1.2688	1.0539	0.9845	0.9568	1.7058
3.6635	5.4925	5.5548	5.7054	2.8514	2.9503	4.2422	3.0964	1.8685	1.6404	1.9248	1.6791	1.3609	2.1768	1.2502	1.2345	1.3061	1.2714	1.0427	0.9588	0.9581	1.7417
3.6512	5.5584	5.6099	5.6533	2.8831	2.9515	4.2135	3.0755	1.8309	1.6016	1.8699	1.5911	1.3982	2.1512	1.2895	1.2142	1.2489	1.2823	1.0671	0.9751	0.9628	1.7018
3.6795	5.5461	5.5588	5.6605	2.8946	2.919	4.2724	3.1042	1.8745	1.6298	1.8971	1.6767	1.4131	2.1569	1.2903	1.2288	1.2651	1.2615	1.0786	0.9499	0.9823	1.7146
3.6993	5.5181	5.562	5.7042	2.9014	2.9358	4.2757	3.1233	1.8711	1.6441	1.9029	1.6941	1.4103	2.1733	1.2894	1.2348	1.2902	1.2623	1.0822	0.9486	0.9919	1.7324
3.682	5.5584	5.59	5.6722	2.8885	2.9121	4.256	3.0971	1.8656	1.617	1.8932	1.6269	1.4313	2.163	1.295	1.2143	1.2519	1.2885	1.0723	0.9821	0.9911	1.7058
3.7017	5.5574	5.5852	5.6973	2.9085	2.9349	4.2791	3.1106	1.8718	1.6234	1.9102	1.6548	1.4206	2.1738	1.2955	1.2359	1.2572	1.2566	1.0731	0.9643	0.9906	1.7184
3.662	5.5554	5.626	5.707	2.8569	2.9686	4.2335	3.0464	1.8425	1.6274	1.8766	1.619	1.3792	2.1698	1.286	1.2294	1.3025	1.2791	1.0381	0.9902	0.9746	1.7006
3.6652	5.5663	5.6319	5.7303	2.8597	2.9848	4.2354	3.0229	1.8533	1.6442	1.8499	1.6182	1.3704	2.1728	1.2583	1.2437	1.3089	1.2792	1.0332	0.9871	0.975	1.7148
3.7057	5.5553	5.5897	5.7073	2.8897	2.9381	4.2987	3.1289	1.8804	1.6299	1.9189	1.658	1.4265	2.1687	1.3035	1.2191	1.2337	1.2768	1.0902	0.9688	0.9734	1.7072
3.7181	5.5211	5.5989	5.7535	2.901	2.9456	4.2742	3.1278	1.8862	1.6552	1.9338	1.6858	1.3909	2.2014	1.2822	1.2409	1.2988	1.2542	1.0676	0.9604	0.9954	1.7321
3.7243	5.5471	5.5875	5.7243	2.9161	2.954	4.2871	3.1127	1.8663	1.6465	1.9029	1.6632	1.4201	2.1696	1.3052	1.2163	1.2573	1.2675	1.0672	0.9561	0.9897	1.7147
3.687	5.5441	5.6226	5.7574	2.868	3.0053	4.2549	3.0643	1.8723	1.6547	1.9062	1.6667	1.3756	2.1728	1.2716	1.2084	1.2863	1.2866	1.0611	0.9874	0.9577	1.7176
3.6764	5.5705	5.6386	5.7261	2.8934	2.997	4.2559	3.068	1.8403	1.6228	1.8717	1.6027	1.4074	2.1733	1.2763	1.2334	1.2979	1.2904	1.0448	0.9924	0.9594	1.7169
3.717	5.5637	5.5922	5.7432	2.92	2.9502	4.3017	3.116	1.889	1.6357	1.9192	1.6681	1.4329	2.186	1.2972	1.2365	1.288	1.2545	1.0671	0.935	0.9764	1.7421
3.7087	5.5435	5.6115	5.7741	2.9129	2.9938	4.284	3.097	1.8828	1.6499	1.9264	1.6867	1.3802	2.202	1.2706	1.2485	1.2963	1.2707	1.0503	0.9588	0.9561	1.7504
3.6583	5.5733	5.6574	5.7416	2.9074	3.0194	4.2495	3.0878	1.8499	1.631	1.8591	1.6339	1.4107	2.181	1.2808	1.2333	1.3063	1.2857	1.0399	0.9838	0.9594	1.7115
3.6986	5.5731	5.6085	5.7419	2.9339	2.9839	4.3154	3.1347	1.8806	1.6349	1.9248	1.704	1.4083	2.2043	1.3073	1.2232	1.2707	1.2672	1.0815	0.9468	0.9756	1.7096
3.7032	5.5461	5.6092	5.7736	2.9073	3.0149	4.3061	3.1379	1.8993	1.6624	1.9383	1.7054	1.3732	2.2147	1.2621	1.2548	1.3136	1.2818	1.0291	0.9735	0.9408	1.7488
3.7186	5.5694	5.6155	5.7708	2.9455	2.9956	4.3255	3.1317	1.8909	1.6496	1.9184	1.6978	1.4136	2.2139	1.2759	1.2464	1.2837	1.2651	1.0666	0.9447	0.9632	1.7429
3.6796	5.6243	5.6597	5.7382	2.9387	3.0163	4.2884	3.0955	1.8839	1.6212	1.862	1.5955	1.4026	2.1716	1.2903	1.2162	1.2796	1.2892	1.0546	0.9888	0.9755	1.7088
3.6912	5.5853	5.6613	5.8182	2.9061	3.0293	4.2641	3.0884	1.9084	1.6613	1.9123	1.6793	1.3543	2.2079	1.2601	1.2416	1.3096	1.2855	1.0405	0.9798	0.9504	1.7392
3.7227	5.6013	5.6276	5.7516	2.9632	2.9821	4.3335	3.1504	1.9023	1.6435	1.9167	1.6621	1.4132	2.2124	1.2931	1.2142	1.2747	1.2761	1.0672	0.9439	0.9873	1.7111
3.7055	5.6405	5.6787	5.7594	2.9346	3.0165	4.2822	3.1186	1.8638	1.6259	1.8871	1.6427	1.4186	2.1843	1.3076	1.2121	1.2898	1.2896	1.0588	0.9742	0.9591	1.7063
3.7477	5.6058	5.6119	5.818	2.941	2.9976	4.3333	3.161	1.9097	1.6647	1.9286	1.7093	1.42	2.2275	1.3108	1.2283	1.2659	1.2554	1.0809	0.9406	0.9836	1.7053
3.6803	5.6366	5.6719	5.7922	2.9131	3.0354	4.3147	3.125	1.8616	1.6534	1.9029	1.6648	1.4267	2.1886	1.3009	1.2165	1.2431	1.296	1.0659	0.9716	0.9836	1.7057
3.7535	5.5825	5.6264	5.8276	2.9416	3.0171	4.3365	3.1379	1.9074	1.6756	1.9347	1.719	1.3919	2.2247	1.2875	1.2544	1.3042	1.2598	1.0643	0.9454	0.9825	1.7262
3.7201	5.6145	5.6865	5.8268	2.924	3.0264	4.3139	3.1141	1.9061	1.6775	1.9192	1.6793	1.3607	2.2329	1.2776	1.2563	1.3025	1.2722	1.0402	0.9595	0.947	1.7437
3.688	5.6449	5.7212	5.8081	2.9256	3.0531	4.2946	3.086	1.8633	1.6483	1.8755	1.6284	1.3942	2.2149	1.2819	1.2293	1.31	1.285	1.0425	0.9809	0.9554	1.7207
3.6997	5.6535	5.6991	5.8375	2.9328	3.0411	4.3031	3.0748	1.8821	1.67	1.8997	1.6525	1.3697	2.2258	1.2672	1.2532	1.3104	1.2795	1.0341	0.9856	0.942	1.7348
3.7609	5.6482	5.6747	5.8174	2.9602	2.9897	4.3447	3.1496	1.9044	1.6584	1.9344	1.7023	1.4352	2.2224	1.3053	1.2263	1.2619	1.2704	1.063	0.9607	0.9838	1.7149
3.7721	5.6216	5.6548	5.8518	2.9655	3.0145	4.3463	3.1684	1.927	1.6878	1.9537	1.7113	1.4137	2.2453	1.3073	1.2397	1.2999	1.2508	1.0784	0.948	0.9862	1.7347
3.7578	5.6751	5.665	5.7863	2.9651	3.0236	4.355	3.1629	1.8912	1.6579	1.929	1.6879	1.42	2.2312	1.3138	1.2304	1.2516	1.258	1.0703	0.9408	0.9863	1.7218
3.7148	5.6614	5.7457	5.7971	2.9542	3.0608	4.3009	3.0964	1.8687	1.6667	1.8831	1.6167	1.4006	2.2319	1.2856	1.2355	1.3265	1.2798	1.0492	0.9729	0.9403	1.7297
3.766	5.6265	5.6893	5.8577	2.9493	3.045	4.3304	3.0999	1.9108	1.6918	1.9358	1.6982	1.3678	2.259	1.2737	1.2594	1.3078	1.2868	1.043	0.9543	0.9583	1.7444
3.7429	5.6888	5.7024	5.7935	2.9831	3.0278	4.3167	3.1495	1.8862	1.6502	1.9137	1.6266	1.4349	2.2311	1.3262	1.2258	1.2618	1.2892	1.0725	0.9416	0.973	1.7045
3.7588	5.6828	5.7039	5.8267	2.977	3.0022	4.3421	3.154	1.9003	1.6576	1.922	1.6562	1.4408	2.2196	1.3159	1.2105	1.2664	1.2821	1.0638	0.9669	0.9715	1.7111
3.7706	5.6661	5.6696	5.8471	2.9827	3.0073	4.3639	3.1722	1.911	1.6817	1.9324	1.6796	1.4506	2.2472	1.312	1.2344	1.2728	1.2859	1.073	0.9415	0.9824	1.7225
3.7422	5.7023	5.6734	5.8195	2.9852	3.0153	4.3743	3.1826	1.9117	1.6689	1.9172	1.6502	1.4404	2.2251	1.3139	1.2226	1.256	1.2931	1.065	0.9566	0.9857	1.7012
3.709	5.7063	5.7279	5.8729	2.9618	3.0764	4.3175	3.125	1.8802	1.6889	1.8886	1.615	1.4105	2.2429	1.2914	1.2335	1.3285	1.2959	1.0543	0.9849	0.9602	1.7234
3.7212	5.7066	5.7112	5.8405	2.954	3.0646	4.3369	3.1565	1.88	1.679	1.9097	1.6376	1.4392	2.2267	1.3128	1.2148	1.2778	1.3011	1.0648	0.9777	0.9781	1.7017
3.779	5.6822	5.669	5.8769	2.9642	3.039	4.3813	3.2009	1.9202	1.7098	1.951	1.7068	1.4307	2.2647	1.3159	1.2469	1.2905	1.2536	1.0753	0.9336	0.9756	1.7385
3.7615	5.695	5.6577	5.8484	2.9832	3.0028	4.396	3.2232	1.9224	1.6644	1.9602	1.7213	1.44	2.2554	1.317	1.2527	1.2866	1.2567	1.0809	0.9292	0.9627	1.7399
