# Supplementary material for: Targeting ATP2B1 impairs PI3K/Akt/FOXO signaling and reduces SARS-COV-2 infection and replication
Source: EMBO Rep. 2024 May 30;25(7):12. doi: 10.1038/s44319-024-00164-z (PMC11239940; doi:10.1038/s44319-024-00164-z)
Supplement: Supplementary file 6 — Source data Fig. 4 [file 44319_2024_164_MOESM6_ESM.zip › Figure4/Figure4C/Figure4C.xlsx]

## Sheet: Figure4C
Vehicle	Vehicle	Vehicle	100uM	100uM	100uM	200uM	200uM	400uM	400uM	600uM	600uM	800uM	800uM	800uM	1000uM	1000uM	1000uM	1200uM	1200uM	1200uM
0	0	0	0	0	0	0	0	0	0	0	0	0	0	0	0	0	0	0	0	0					Sigmoidal, 4PL, X is log(concentration)
0.0196	-0.0269	-0.0725	-0.0008	0.0042	0.0237	-0.0088	-0.012	0.0131	0.007	-0.0261	0.0279	0.0187	0.0005	0.0007	0.006	0.0123	0.002	0.0127	0.0517	-0.0119					Best-fit values
-0.0008	0.0566	-0.0354	-0.0222	0.0513	0.0297	0.0054	0.0074	0.0364	0.0419	0.0436	0.0739	0.009	0.0166	0.057	0.1152	0.1026	0.0525	0.0676	0.0807	0.003					Top	4
0.0119	0.0952	0.0223	0.0506	0.0794	0.1016	0.0687	0.07	0.1316	0.0893	0.1092	0.0932	0.0638	0.0217	0.0682	0.1683	0.162	0.0637	0.0936	0.086	0.0625					Bottom	2
0.0617	0.1178	0.0226	0.073	0.1497	0.1386	0.1162	0.1089	0.174	0.1464	0.17	0.1133	0.109	0.0967	0.1351	0.231	0.2328	0.1491	0.1123	0.1378	0.0753					LogIC50	3
0.1046	0.0979	0.1331	0.1105	0.23	0.1955	0.1368	0.1451	0.2396	0.2083	0.2325	0.1963	0.1719	0.091	0.1515	0.2845	0.2756	0.1832	0.1634	0.1812	0.1311					HillSlope	-18
0.0994	0.0826	0.1628	0.1538	0.2881	0.226	0.1776	0.1921	0.3179	0.2726	0.2733	0.249	0.2292	0.1563	0.1728	0.3092	0.2846	0.232	0.2017	0.2166	0.1589					IC50	580
0.1663	0.0953	0.1762	0.2039	0.3192	0.3127	0.2299	0.2609	0.4079	0.3411	0.3181	0.2874	0.2579	0.2022	0.2254	0.3489	0.3347	0.2912	0.2279	0.2467	0.1775					Span	2
0.2072	0.099	0.2122	0.2431	0.3364	0.3628	0.2867	0.3119	0.4735	0.3849	0.3991	0.3093	0.2628	0.2356	0.2965	0.4236	0.4088	0.3418	0.2634	0.278	0.19					95% CI (asymptotic)
0.2016	0.1081	0.2732	0.2459	0.3619	0.3778	0.2872	0.3189	0.4679	0.3857	0.3823	0.3486	0.314	0.2581	0.2835	0.442	0.3991	0.343	0.2855	0.2752	0.2273					Top	3 to 4
0.2639	0.0603	0.2527	0.306	0.3836	0.4333	0.3477	0.3731	0.5212	0.4261	0.4355	0.3546	0.3134	0.3018	0.3454	0.492	0.4604	0.391	0.3259	0.3132	0.2296					Bottom	1 to 2
0.2891	0.1048	0.3249	0.2911	0.4233	0.4121	0.3264	0.3713	0.5499	0.4552	0.4474	0.3796	0.367	0.3054	0.3407	0.5071	0.448	0.4004	0.333	0.3247	0.2697					LogIC50	-10 to 16
0.3194	0.1398	0.3577	0.3697	0.4311	0.485	0.3947	0.4061	0.5748	0.4986	0.4918	0.4054	0.3732	0.3548	0.3879	0.5344	0.4846	0.4377	0.3407	0.3563	0.2605					HillSlope	-16006 to 15969
0.3059	0.1876	0.3983	0.3816	0.4267	0.4919	0.397	0.4205	0.5789	0.4975	0.5123	0.396	0.4187	0.3357	0.3803	0.5456	0.4874	0.4256	0.369	0.3518	0.3028					IC50	4e-011 to 8e+015
0.3158	0.2489	0.4413	0.3947	0.477	0.4902	0.4051	0.4279	0.6209	0.5135	0.5138	0.4407	0.4396	0.3692	0.4003	0.5466	0.4939	0.4644	0.3749	0.357	0.3247					Span	1 to 3
0.3679	0.273	0.4307	0.4224	0.4863	0.56	0.4595	0.4656	0.6397	0.5534	0.5442	0.4351	0.4543	0.4085	0.4266	0.5626	0.5278	0.4803	0.3873	0.4096	0.32					Goodness of Fit
0.3778	0.3133	0.5187	0.4297	0.5114	0.5696	0.4305	0.4826	0.6624	0.5642	0.5459	0.4671	0.477	0.4022	0.4296	0.58	0.5126	0.4779	0.3994	0.3952	0.3517					Degrees of Freedom	6
0.4195	0.3573	0.514	0.4457	0.5254	0.5807	0.4838	0.5018	0.6772	0.5828	0.5617	0.4621	0.4937	0.4461	0.4751	0.6107	0.5488	0.5032	0.3993	0.4291	0.3515					R squared	0.9
0.4026	0.3667	0.529	0.4509	0.5428	0.571	0.471	0.5025	0.6515	0.5567	0.5806	0.4815	0.5081	0.4094	0.4804	0.6111	0.5362	0.4963	0.4177	0.4238	0.3759					Adjusted R squared	0.8
0.4332	0.3974	0.5186	0.4465	0.551	0.576	0.4828	0.5138	0.6757	0.5784	0.5681	0.4878	0.5099	0.4178	0.4705	0.6129	0.549	0.5028	0.4393	0.4251	0.3915					Sum of Squares	0.8
0.4632	0.4465	0.5407	0.4706	0.5789	0.6118	0.4885	0.5378	0.7182	0.6051	0.5794	0.4955	0.5245	0.4405	0.493	0.6242	0.5598	0.507	0.4433	0.4303	0.3974
0.4678	0.4426	0.5543	0.4775	0.5818	0.6231	0.5112	0.5263	0.7131	0.6126	0.609	0.5036	0.5206	0.4471	0.5167	0.6456	0.5906	0.4968	0.4497	0.4368	0.402
0.5138	0.4664	0.5481	0.5186	0.579	0.6725	0.5487	0.5732	0.725	0.611	0.6083	0.4884	0.5322	0.4817	0.5493	0.6642	0.5944	0.5306	0.4443	0.4556	0.4016
0.4962	0.4788	0.5994	0.5224	0.5967	0.6292	0.5262	0.5473	0.6943	0.5799	0.6159	0.5209	0.5405	0.4596	0.5338	0.6629	0.6029	0.5183	0.4603	0.4527	0.4246
0.5406	0.4827	0.6077	0.5575	0.574	0.6769	0.5649	0.5836	0.7429	0.6162	0.6307	0.5091	0.5451	0.4878	0.569	0.668	0.6251	0.5318	0.4637	0.4718	0.4238
0.5144	0.4769	0.5194	0.541	0.6146	0.6517	0.5337	0.5655	0.7251	0.5969	0.619	0.5425	0.5427	0.4876	0.5724	0.6832	0.6292	0.53	0.4815	0.4742	0.4253
0.5539	0.5411	0.5778	0.5372	0.6259	0.6786	0.5479	0.5846	0.7428	0.6365	0.6202	0.5388	0.569	0.5058	0.5679	0.6587	0.5917	0.5611	0.4717	0.4531	0.4394
0.5788	0.5134	0.5794	0.5982	0.6015	0.7044	0.5982	0.5963	0.7506	0.6272	0.6638	0.5013	0.5594	0.4994	0.5985	0.6914	0.6259	0.529	0.4921	0.4523	0.4454
0.5689	0.5614	0.6251	0.5765	0.6447	0.6714	0.5967	0.5871	0.7227	0.6086	0.6598	0.5202	0.5732	0.5306	0.6038	0.6943	0.6458	0.5569	0.4867	0.4714	0.4354
0.5975	0.59	0.655	0.598	0.6526	0.6951	0.5838	0.6191	0.7641	0.6317	0.6405	0.5584	0.5819	0.5037	0.5831	0.6866	0.6308	0.5552	0.4936	0.461	0.4625
0.5944	0.6196	0.6757	0.6199	0.6611	0.7037	0.5914	0.6042	0.7649	0.6408	0.6632	0.5704	0.592	0.4958	0.595	0.6976	0.6385	0.5501	0.5052	0.4516	0.4645
0.6282	0.6524	0.6941	0.6244	0.6691	0.7011	0.6134	0.6226	0.7575	0.6291	0.6766	0.5747	0.6027	0.5288	0.5973	0.6895	0.6308	0.5836	0.502	0.4548	0.4667
0.9968	1.041	1.0828	1.0406	1.0187	1.0024	1.0022	1.0299	1.0612	1.073	1.1156	1.0425	0.9488	0.9901	1.07	1.0481	1.0696	1.0031	0.9882	0.9266	1.0241
1	1	1	1	1	1	1	1	1	1	1	1	1	1	1	1	1	1	1	1	1
0.9642	0.9968	1.0119	0.9435	0.9894	0.9704	0.9235	1.0009	1.0042	0.9769	0.9533	0.9517	0.9995	0.9593	0.995	1.0003	0.9744	0.9384	0.9515	0.9243	0.8455
0.9387	1.0038	1.0272	0.8976	0.9628	0.9627	0.8633	0.9953	0.9981	0.9615	0.9633	0.8764	0.9288	0.9219	0.9984	0.9938	0.9483	0.8961	0.923	0.8532	0.782
0.9145	0.9492	0.9862	0.8791	0.9392	0.958	0.823	0.958	0.9554	0.9383	0.9124	0.8566	0.9138	0.8869	0.9698	0.9519	0.9091	0.8889	0.8508	0.776	0.7592
0.9002	0.9691	0.9875	0.8784	0.8816	0.9622	0.8475	0.9235	0.9132	0.8945	0.9051	0.8033	0.8712	0.8113	0.9645	0.955	0.8986	0.8565	0.8469	0.7655	0.7904
0.8842	0.9505	0.9544	0.8515	0.8708	0.9136	0.7786	0.9071	0.9107	0.8569	0.8795	0.7553	0.8618	0.7621	0.9435	0.9375	0.8768	0.8412	0.8194	0.7372	0.7807
0.8801	0.9744	0.9624	0.8458	0.8396	0.9163	0.8086	0.8755	0.8336	0.8102	0.8475	0.7256	0.8694	0.7033	0.9048	0.9063	0.8303	0.8031	0.7648	0.7103	0.7816
0.9016	0.9424	0.954	0.876	0.7926	0.902	0.7811	0.8444	0.8011	0.7657	0.8428	0.7225	0.8675	0.6879	0.8597	0.8455	0.8103	0.7852	0.7279	0.6912	0.7664
0.9086	0.9311	0.9831	0.878	0.7901	0.8742	0.7699	0.8231	0.759	0.7206	0.7961	0.7132	0.8676	0.6876	0.8439	0.8334	0.7964	0.7745	0.7081	0.6783	0.758
0.8834	0.937	0.9263	0.8533	0.8125	0.8396	0.7389	0.8412	0.8193	0.7533	0.8209	0.68	0.838	0.6795	0.878	0.8613	0.8161	0.7461	0.7333	0.6721	0.7837
0.8978	0.9301	0.9272	0.8494	0.8206	0.8486	0.7555	0.8063	0.8081	0.7479	0.7999	0.6841	0.8645	0.69	0.8703	0.8155	0.8134	0.7372	0.7092	0.6733	0.7753
0.9284	0.9501	0.956	0.8898	0.7929	0.8533	0.7539	0.8219	0.7626	0.7264	0.8	0.6968	0.8717	0.6865	0.8712	0.8083	0.8041	0.7375	0.6933	0.6617	0.7649
0.9087	0.9671	0.9574	0.864	0.8127	0.8485	0.7654	0.8443	0.8286	0.7707	0.8364	0.6783	0.8693	0.6966	0.8792	0.8291	0.816	0.7321	0.7205	0.6714	0.7875
0.9497	1.0024	0.9912	0.9101	0.7715	0.8677	0.7989	0.8312	0.7673	0.7372	0.8431	0.7054	0.8871	0.7004	0.8635	0.7984	0.8067	0.7509	0.6985	0.6583	0.7749
0.9537	1.0336	1.0366	0.912	0.795	0.8552	0.8014	0.8374	0.8165	0.7737	0.8382	0.7175	0.8962	0.7035	0.8684	0.8291	0.8093	0.7337	0.7077	0.6781	0.782
0.9315	1.0444	1.0152	0.9085	0.8172	0.9013	0.8252	0.8746	0.8358	0.7997	0.872	0.6966	0.8916	0.7053	0.9048	0.8619	0.849	0.7277	0.7356	0.6947	0.8054
0.9651	1.0543	1.0131	0.9263	0.8173	0.9137	0.8266	0.8851	0.8636	0.8037	0.8697	0.7196	0.8809	0.7427	0.9264	0.8809	0.86	0.7579	0.7624	0.68	0.8124
1.0001	1.0827	1.0579	0.9586	0.8075	0.9028	0.8319	0.8891	0.8409	0.8032	0.8757	0.7566	0.9133	0.7253	0.9098	0.8854	0.8715	0.7513	0.7519	0.6978	0.8076
0.974	1.1045	1.0894	0.936	0.8556	0.9186	0.8392	0.9202	0.8877	0.8299	0.9047	0.7147	0.9032	0.743	0.9502	0.9155	0.8844	0.7642	0.7722	0.7069	0.8222
1.0414	1.1128	1.0909	0.9504	0.8557	0.909	0.8325	0.8826	0.8897	0.8427	0.8612	0.7694	0.9401	0.7478	0.9251	0.9035	0.8844	0.7692	0.7663	0.7152	0.8283
1.0573	1.1182	1.0771	0.9771	0.8502	0.9175	0.8129	0.8988	0.8974	0.8324	0.8867	0.7555	0.9267	0.7814	0.9588	0.9201	0.8864	0.8049	0.7779	0.7168	0.8299
1.0239	1.1686	1.1053	0.9708	0.8753	0.9626	0.8804	0.9351	0.9182	0.8462	0.9299	0.761	0.9412	0.7653	0.9681	0.9369	0.9128	0.78	0.7938	0.7408	0.8408
1.0902	1.1903	1.1564	1.0188	0.8482	0.9635	0.885	0.9346	0.8755	0.8329	0.897	0.785	0.9738	0.8014	0.9544	0.91	0.8877	0.8074	0.7623	0.7039	0.8292
1.0568	1.2107	1.1726	1.0048	0.8945	0.9825	0.8981	0.9682	0.9431	0.8763	0.9468	0.7498	0.966	0.7774	0.9763	0.9471	0.9148	0.7961	0.8047	0.7355	0.8521
1.1253	1.2121	1.1904	1.065	0.8592	0.9716	0.8856	0.9552	0.9072	0.8554	0.9192	0.8016	0.9885	0.8118	0.9883	0.9376	0.9213	0.8237	0.7937	0.7344	0.8459
1.1233	1.2515	1.2334	1.0761	0.8509	1.0128	0.9117	0.9636	0.9175	0.8618	0.943	0.821	1.0015	0.8116	0.9645	0.94	0.9051	0.8469	0.7846	0.7319	0.8367
1.1622	1.2103	1.1926	1.0491	0.9174	0.9982	0.8893	1.0024	0.9625	0.8987	0.9603	0.7924	0.9774	0.814	1.0141	0.9732	0.9549	0.8406	0.8275	0.748	0.8668
1.1871	1.2999	1.2795	1.1163	0.894	1.0313	0.944	1.002	0.9364	0.8839	0.9693	0.8303	1.0194	0.8125	0.9771	0.939	0.9246	0.8532	0.7995	0.7778	0.8533
1.1553	1.2935	1.2432	1.0897	0.9284	1.0425	0.9532	1.0283	0.9917	0.9182	0.9817	0.8044	1.0266	0.8087	1.0133	0.9735	0.9567	0.8365	0.8366	0.7511	0.8782
1.1849	1.3406	1.3165	1.1221	0.9303	1.0803	0.9599	1.0233	0.9753	0.911	0.9978	0.836	1.0399	0.8097	1.0097	0.9801	0.948	0.8481	0.8329	0.7738	0.8825
1.23	1.3417	1.3065	1.1383	0.9643	1.0365	0.9498	1.0181	1.0194	0.9436	0.9701	0.8618	1.0409	0.8629	1.0473	0.9896	0.9675	0.8742	0.8377	0.7893	0.8905
1.2192	1.3862	1.3118	1.1631	0.9535	1.0984	0.9907	1.0519	1.0121	0.9443	1.0092	0.8592	1.0567	0.8364	1.0346	1.0037	0.9757	0.8665	0.8431	0.776	0.8965
1.246	1.4069	1.3795	1.1855	0.9528	1.115	1.0108	1.0525	1.0059	0.9379	1.0202	0.8705	1.0754	0.8455	1.0343	1.0009	0.9699	0.8798	0.848	0.7968	0.888
1.2748	1.398	1.4136	1.1958	0.9804	1.1015	0.9803	1.0531	1.0438	0.9673	1.0219	0.8726	1.0642	0.8935	1.0747	1.0105	1.0013	0.8952	0.8656	0.8152	0.8997
1.2751	1.4511	1.3708	1.2207	0.9994	1.1391	1.0369	1.0857	1.0279	0.9676	1.0526	0.8545	1.0673	0.8755	1.085	1.0277	0.9981	0.8859	0.878	0.7845	0.912
1.2894	1.4863	1.4663	1.2319	1.0009	1.1805	1.0608	1.1063	1.0609	0.9935	1.0583	0.8934	1.1076	0.8779	1.0564	1.0002	0.9867	0.9117	0.8566	0.8148	0.9126
1.3064	1.5115	1.4866	1.2483	1.0112	1.1627	1.0603	1.1152	1.0539	0.9893	1.067	0.8998	1.1171	0.8858	1.0635	1.0194	0.9791	0.9266	0.8554	0.8186	0.914
1.3542	1.4844	1.4652	1.2622	1.0575	1.1634	1.0344	1.1173	1.1154	1.0398	1.0859	0.8947	1.0996	0.9111	1.1152	1.0556	1.0256	0.92	0.8943	0.8208	0.9365
1.3584	1.5518	1.5453	1.2722	1.0535	1.204	1.1108	1.1309	1.1	1.0159	1.0995	0.9312	1.137	0.9045	1.08	1.0371	1.0043	0.9227	0.8808	0.8427	0.9308
1.3814	1.5549	1.5815	1.2856	1.0715	1.2246	1.1203	1.1509	1.1173	1.03	1.1176	0.9273	1.1435	0.9143	1.1019	1.052	1.0143	0.9401	0.8878	0.8499	0.9349
1.4276	1.5821	1.6209	1.3267	1.0541	1.2313	1.1015	1.1557	1.1205	1.0321	1.0893	0.9474	1.1716	0.9371	1.1107	1.0469	1.0251	0.9602	0.8899	0.8593	0.943
1.435	1.6079	1.67	1.3283	1.0657	1.2503	1.1207	1.1661	1.1148	1.05	1.0995	0.9678	1.1746	0.9487	1.1124	1.0563	1.0317	0.9652	0.8872	0.8627	0.9404
1.4371	1.6018	1.6477	1.3291	1.1102	1.254	1.1058	1.2034	1.1755	1.0816	1.1467	0.9375	1.1696	0.9528	1.1646	1.1052	1.0767	0.9488	0.9334	0.8545	0.9676
1.4545	1.6111	1.6404	1.3444	1.1316	1.2475	1.1083	1.2111	1.1975	1.1042	1.1658	0.9494	1.1791	0.9585	1.1699	1.1137	1.0909	0.9528	0.9375	0.846	0.9695
1.4891	1.6725	1.746	1.381	1.1351	1.2705	1.1533	1.1958	1.1828	1.0949	1.1263	0.9953	1.2078	0.9882	1.171	1.0994	1.0906	1.0068	0.9308	0.8859	0.9798
1.5176	1.6657	1.7495	1.3821	1.1532	1.2794	1.1347	1.2251	1.2088	1.1154	1.151	0.9881	1.1955	0.9826	1.2005	1.1305	1.1061	0.991	0.9518	0.8923	0.9875
1.5152	1.6994	1.7968	1.4205	1.1425	1.2979	1.1531	1.2145	1.1963	1.1143	1.1452	1.0111	1.2255	1.0094	1.183	1.0991	1.1108	1.024	0.9414	0.9016	0.9755
1.5489	1.7449	1.8242	1.4487	1.1488	1.3292	1.1873	1.2351	1.1992	1.1238	1.1594	1.0323	1.2353	1.0275	1.2099	1.1288	1.1122	1.0229	0.9618	0.9028	0.9963
1.5774	1.7513	1.8491	1.4643	1.1593	1.3286	1.1897	1.2373	1.2213	1.1427	1.1599	1.0345	1.2449	1.0414	1.2175	1.1467	1.1241	1.0276	0.9703	0.9045	1.0024
1.5596	1.7966	1.8893	1.4639	1.1792	1.38	1.2184	1.2863	1.218	1.1566	1.2028	1.0605	1.2606	1.0286	1.1917	1.1326	1.1087	1.0446	0.9585	0.916	0.9941
1.5775	1.8107	1.8923	1.4924	1.1939	1.3817	1.2262	1.3027	1.2329	1.1678	1.2376	1.0284	1.2682	1.0245	1.2117	1.1401	1.1338	1.0326	0.9747	0.9121	1.0115
1.6057	1.8552	1.9426	1.5171	1.1862	1.4056	1.2367	1.2893	1.2292	1.165	1.229	1.0797	1.2858	1.0666	1.2335	1.1389	1.1449	1.0725	0.9752	0.9345	1.0099
1.6056	1.8711	1.9288	1.4981	1.2364	1.4177	1.2592	1.3352	1.2835	1.1906	1.2548	1.0632	1.2886	1.0554	1.2326	1.1715	1.157	1.0415	0.9856	0.9134	1.0388
1.6754	1.8664	1.9985	1.5109	1.2646	1.3957	1.2145	1.3219	1.306	1.2217	1.2595	1.0739	1.301	1.0785	1.2784	1.1905	1.1636	1.0785	1.0065	0.9481	1.0352
1.6397	1.9282	2.0282	1.5482	1.2532	1.4525	1.2865	1.3502	1.2916	1.2153	1.2664	1.0852	1.311	1.0599	1.2571	1.1854	1.1454	1.0915	0.9927	0.9416	1.0383
1.662	1.8888	2.0057	1.5539	1.2841	1.4603	1.2694	1.3669	1.3241	1.2323	1.301	1.0717	1.3098	1.079	1.2809	1.2066	1.1833	1.0605	1.017	0.94	1.0545
1.6815	1.9204	2.0314	1.5778	1.2728	1.4767	1.2938	1.381	1.3052	1.2352	1.3086	1.0975	1.3228	1.0731	1.2838	1.2229	1.1954	1.0748	1.0233	0.9367	1.0652
1.7312	1.9366	2.1302	1.5999	1.2959	1.4619	1.2977	1.3525	1.3531	1.2632	1.2846	1.1323	1.3476	1.1251	1.315	1.2278	1.2114	1.1124	1.0355	0.9713	1.0517
1.7402	1.9778	2.145	1.6221	1.2934	1.4685	1.2972	1.375	1.3202	1.2567	1.2828	1.1455	1.3633	1.1299	1.3051	1.2157	1.2019	1.1381	1.0293	0.9818	1.0535
1.7692	1.9834	2.1738	1.6381	1.316	1.481	1.3045	1.3952	1.3582	1.2779	1.3105	1.1382	1.3842	1.1465	1.313	1.2107	1.2012	1.1394	1.0253	0.9721	1.0639
1.7281	1.9895	2.1743	1.6251	1.3526	1.5049	1.3625	1.4285	1.3878	1.2996	1.3511	1.1363	1.377	1.1115	1.3235	1.2532	1.2134	1.1122	1.0457	0.987	1.0681
1.768	2.035	2.2302	1.676	1.3457	1.5156	1.3456	1.4281	1.3795	1.299	1.3206	1.1719	1.3991	1.1533	1.3258	1.2438	1.2222	1.1573	1.0417	1.0037	1.0721
1.7831	2.0281	2.2099	1.6602	1.3811	1.5232	1.3483	1.4626	1.4099	1.3366	1.3894	1.141	1.3842	1.1407	1.3657	1.2858	1.2416	1.1388	1.0769	0.9844	1.1015
1.8132	2.0589	2.3045	1.7069	1.3754	1.5284	1.3586	1.4368	1.4212	1.3348	1.3558	1.1957	1.3876	1.1824	1.3935	1.2841	1.2651	1.1668	1.086	1.0191	1.096
1.8192	2.0529	2.3114	1.6961	1.3969	1.5566	1.3668	1.4833	1.436	1.3493	1.3907	1.165	1.3957	1.1724	1.3978	1.3012	1.2697	1.1509	1.0919	0.9864	1.1155
1.8146	2.1384	2.3742	1.7327	1.3702	1.5848	1.4174	1.4787	1.3888	1.3236	1.3881	1.209	1.4341	1.1972	1.3768	1.2794	1.2457	1.192	1.0721	1.0277	1.1004
1.8612	2.1044	2.318	1.7374	1.4286	1.5724	1.3764	1.5045	1.4496	1.3723	1.4153	1.191	1.4139	1.1885	1.4073	1.3128	1.2816	1.1715	1.1105	0.9969	1.1329
1.8709	2.1352	2.4022	1.7672	1.4247	1.5747	1.3889	1.5029	1.4469	1.3814	1.3934	1.2218	1.431	1.2152	1.4237	1.3269	1.2926	1.1909	1.1173	1.0366	1.1398
1.8525	2.1709	2.3836	1.765	1.4241	1.634	1.4463	1.532	1.4454	1.366	1.4418	1.207	1.449	1.2016	1.3956	1.3069	1.272	1.2048	1.1032	1.0328	1.1216
1.8999	2.2008	2.4354	1.7975	1.4194	1.6382	1.4488	1.5101	1.4457	1.3782	1.4023	1.2525	1.4679	1.2428	1.4397	1.3271	1.3133	1.2144	1.1236	1.0519	1.1336
1.8729	2.2124	2.4497	1.7872	1.4583	1.6728	1.4758	1.5552	1.4725	1.3944	1.4512	1.2437	1.4709	1.2316	1.4112	1.3245	1.2971	1.228	1.1139	1.0489	1.1396
1.9266	2.1952	2.4379	1.8097	1.4919	1.6492	1.4567	1.5708	1.4945	1.4224	1.4872	1.2234	1.4709	1.2352	1.4471	1.3493	1.3114	1.2014	1.149	1.0414	1.1634
1.9179	2.229	2.4961	1.8196	1.498	1.6834	1.5009	1.5847	1.5129	1.4139	1.4992	1.2541	1.4796	1.2296	1.441	1.3458	1.3244	1.2138	1.1434	1.0542	1.1639
1.9572	2.2254	2.5086	1.8366	1.5039	1.6631	1.4541	1.595	1.5201	1.4445	1.4895	1.279	1.4711	1.2556	1.4783	1.3854	1.3337	1.2171	1.1622	1.0521	1.1677
1.9606	2.2544	2.5424	1.8352	1.5028	1.7185	1.5031	1.6043	1.5221	1.4486	1.5046	1.2621	1.4979	1.2449	1.4809	1.3869	1.3524	1.2142	1.1616	1.056	1.1788
1.9648	2.3015	2.6031	1.8852	1.4828	1.7255	1.5547	1.6002	1.4986	1.451	1.494	1.3237	1.5186	1.3021	1.4885	1.3599	1.3466	1.264	1.1402	1.0836	1.1701
1.996	2.2938	2.6335	1.8947	1.5293	1.7004	1.5199	1.6156	1.541	1.4852	1.5012	1.3096	1.5332	1.3119	1.5019	1.3934	1.3818	1.272	1.174	1.0844	1.1853
2.0118	2.2932	2.6563	1.9277	1.5081	1.7201	1.5354	1.6308	1.549	1.4822	1.4852	1.3262	1.5326	1.3059	1.5162	1.4158	1.3757	1.2712	1.1901	1.1041	1.1897
2.013	2.3393	2.6142	1.9019	1.529	1.7615	1.567	1.6574	1.5541	1.4817	1.5316	1.3271	1.5492	1.2921	1.5141	1.4154	1.3667	1.276	1.1833	1.085	1.2018
2.0583	2.3422	2.6892	1.9406	1.5255	1.7508	1.543	1.6431	1.5723	1.4931	1.5171	1.3474	1.5413	1.3281	1.5483	1.4267	1.3935	1.2913	1.2161	1.1066	1.2105
2.0178	2.3755	2.7084	1.9352	1.5409	1.7734	1.6012	1.6651	1.5603	1.4934	1.5284	1.3583	1.5699	1.3304	1.5107	1.4005	1.39	1.3003	1.1838	1.1206	1.1938
2.0705	2.3864	2.739	1.9646	1.5482	1.7935	1.5896	1.6708	1.5533	1.4949	1.5279	1.3527	1.5729	1.3421	1.5293	1.4254	1.3954	1.3104	1.1907	1.1246	1.2034
2.088	2.3669	2.745	1.9573	1.5924	1.7671	1.5707	1.6915	1.6117	1.549	1.5617	1.3683	1.5551	1.3392	1.565	1.4475	1.415	1.2967	1.2284	1.1127	1.235
2.1034	2.4075	2.8006	1.976	1.5863	1.7741	1.5857	1.699	1.6149	1.533	1.5592	1.3677	1.5789	1.3484	1.5799	1.4634	1.4216	1.3114	1.2308	1.1206	1.2294
2.0835	2.436	2.8238	1.9862	1.5954	1.8271	1.6316	1.7181	1.5734	1.528	1.5752	1.3961	1.6012	1.3624	1.5443	1.4411	1.3981	1.3398	1.2085	1.1385	1.2156
2.1097	2.4561	2.8455	2.0105	1.5852	1.8426	1.647	1.6995	1.5876	1.5193	1.5731	1.3974	1.6225	1.3839	1.5777	1.452	1.4341	1.3469	1.2209	1.1455	1.2222
2.1379	2.4661	2.8552	2.018	1.623	1.8303	1.6247	1.7073	1.6219	1.5742	1.5688	1.3944	1.6104	1.388	1.5971	1.4725	1.449	1.3453	1.2541	1.1553	1.2473
2.1321	2.4711	2.8532	2.0057	1.6508	1.8705	1.6552	1.7493	1.6385	1.5538	1.6237	1.3875	1.6249	1.3604	1.5824	1.4608	1.4134	1.35	1.2252	1.1532	1.2447
2.1588	2.4642	2.8974	2.0346	1.6417	1.8277	1.6424	1.7497	1.6658	1.5846	1.6212	1.4	1.6033	1.3892	1.6182	1.4832	1.4542	1.3367	1.269	1.134	1.263
2.149	2.5235	2.9183	2.0462	1.6457	1.8876	1.6853	1.7582	1.6627	1.5764	1.6268	1.4033	1.6439	1.3902	1.5852	1.4657	1.4328	1.3697	1.2321	1.1633	1.2483
2.1603	2.5221	2.962	2.0726	1.6453	1.9018	1.7111	1.7611	1.6488	1.5776	1.6397	1.4402	1.6526	1.4026	1.5837	1.475	1.4496	1.3758	1.247	1.1755	1.2471
2.1672	2.5448	2.9527	2.0811	1.6611	1.9105	1.7148	1.7725	1.6724	1.6021	1.6539	1.4342	1.6512	1.3844	1.6086	1.5051	1.4479	1.3807	1.2604	1.154	1.2669
2.2169	2.5353	3.0079	2.0899	1.6843	1.8732	1.6777	1.7812	1.7035	1.6194	1.652	1.438	1.6469	1.4193	1.6385	1.5303	1.486	1.3901	1.2851	1.1797	1.2787
2.2131	2.5603	3.0154	2.113	1.674	1.889	1.68	1.7796	1.6889	1.6146	1.6606	1.4495	1.6576	1.4301	1.6521	1.5271	1.4861	1.3878	1.2863	1.169	1.2852
2.227	2.584	3.0603	2.1317	1.657	1.9253	1.7234	1.787	1.6758	1.614	1.6441	1.4711	1.6787	1.4401	1.6573	1.5191	1.4773	1.4094	1.2724	1.1944	1.2764
2.217	2.6148	3.0755	2.1333	1.677	1.9276	1.7339	1.8072	1.6761	1.6227	1.6489	1.471	1.6847	1.4507	1.6622	1.5372	1.5006	1.413	1.2961	1.1956	1.2825
2.2215	2.611	3.0484	2.1152	1.6924	1.9561	1.7738	1.8231	1.7034	1.6442	1.6911	1.4746	1.689	1.4382	1.6428	1.5101	1.4708	1.4165	1.2705	1.2039	1.2796
2.2244	2.6347	3.0646	2.1571	1.695	1.9703	1.7653	1.83	1.6852	1.6206	1.6695	1.49	1.6848	1.4213	1.6621	1.5436	1.4969	1.4068	1.2983	1.1861	1.2934
2.2571	2.6548	3.1183	2.179	1.703	1.9601	1.7645	1.8174	1.7048	1.65	1.6772	1.4993	1.6879	1.4584	1.6846	1.5596	1.527	1.4391	1.3134	1.2139	1.304
2.2574	2.674	3.1239	2.1699	1.7096	1.9838	1.786	1.8405	1.6718	1.6335	1.7017	1.5178	1.7152	1.4525	1.6821	1.554	1.5134	1.4507	1.2981	1.2165	1.299
2.2628	2.684	3.1589	2.1906	1.7227	1.9696	1.7897	1.8394	1.7151	1.6554	1.6911	1.5079	1.7156	1.4675	1.7021	1.5609	1.5349	1.4392	1.3179	1.2309	1.3007
2.2756	2.6705	3.1283	2.1739	1.7645	1.9862	1.7831	1.8677	1.7458	1.6828	1.7478	1.4961	1.7193	1.4382	1.6734	1.552	1.5069	1.4396	1.2986	1.2296	1.303
2.2608	2.6996	3.1976	2.2133	1.7309	1.9986	1.7969	1.8528	1.7159	1.6523	1.7015	1.5293	1.7257	1.4722	1.7068	1.576	1.5382	1.4608	1.3244	1.234	1.3038
2.2859	2.6744	3.1669	2.2068	1.7451	2.0185	1.8049	1.8774	1.7399	1.6688	1.7379	1.5212	1.7253	1.4515	1.6866	1.5579	1.5146	1.459	1.312	1.2346	1.3074
2.3027	2.7119	3.2082	2.2311	1.7351	1.9995	1.7979	1.8603	1.7189	1.6672	1.7146	1.546	1.739	1.4827	1.7062	1.5601	1.5201	1.4882	1.3107	1.2454	1.3148
2.3004	2.7145	3.2286	2.2407	1.762	2.0295	1.8216	1.8785	1.7402	1.6793	1.7462	1.5462	1.7559	1.4762	1.7025	1.5668	1.5405	1.4798	1.321	1.2534	1.3229
2.3501	2.7071	3.2822	2.2451	1.7775	1.992	1.7835	1.8661	1.7681	1.716	1.7512	1.5386	1.734	1.4765	1.743	1.6103	1.5642	1.4634	1.3681	1.2529	1.3391
2.3147	2.7519	3.2881	2.2563	1.7665	2.0396	1.8184	1.878	1.7307	1.6842	1.7267	1.5546	1.7546	1.5071	1.7373	1.6065	1.5637	1.4873	1.3432	1.2575	1.3367
2.3555	2.731	3.2746	2.2563	1.8123	2.0179	1.7984	1.9117	1.7814	1.7228	1.7838	1.5291	1.7369	1.4744	1.7457	1.6071	1.5611	1.4739	1.3513	1.2488	1.3531
2.3666	2.7418	3.3191	2.2699	1.8095	2.027	1.8076	1.9148	1.7915	1.7279	1.7837	1.525	1.7422	1.4943	1.7768	1.6103	1.5758	1.4644	1.3674	1.2389	1.3496
2.3494	2.7498	3.3235	2.2724	1.8119	2.0584	1.8431	1.9169	1.7832	1.7367	1.7817	1.5442	1.7572	1.4894	1.7418	1.5903	1.5503	1.496	1.3439	1.2494	1.3504
2.3762	2.7422	3.354	2.2979	1.8166	2.0254	1.8072	1.9087	1.7941	1.7259	1.769	1.5557	1.7469	1.5091	1.7792	1.6233	1.5803	1.4844	1.3734	1.2512	1.3604
2.3464	2.7683	3.3353	2.3027	1.7879	2.0741	1.8493	1.9252	1.7546	1.7079	1.7677	1.5877	1.7857	1.504	1.7364	1.5822	1.5725	1.5257	1.3399	1.2719	1.344
2.3572	2.7868	3.3841	2.322	1.7836	2.0731	1.847	1.9068	1.7501	1.7145	1.7571	1.591	1.7858	1.5336	1.7729	1.6221	1.5936	1.512	1.3722	1.2875	1.3549
2.3486	2.8049	3.3974	2.3211	1.7894	2.0809	1.8757	1.906	1.7625	1.7176	1.7536	1.6	1.7952	1.5439	1.775	1.6183	1.5924	1.5224	1.3733	1.29	1.3545
2.3829	2.7766	3.417	2.3191	1.8384	2.0617	1.8406	1.9346	1.8068	1.7501	1.8127	1.5671	1.7868	1.5039	1.7714	1.627	1.5931	1.5028	1.3705	1.264	1.3726
2.3904	2.7699	3.3933	2.3162	1.8446	2.0995	1.8645	1.9465	1.8053	1.7619	1.8116	1.5833	1.7906	1.5037	1.7619	1.6226	1.5934	1.5161	1.3644	1.2891	1.3653
2.4172	2.8034	3.4414	2.3388	1.8443	2.06	1.8483	1.9318	1.8186	1.7714	1.8225	1.5969	1.7856	1.5368	1.8049	1.6443	1.627	1.5039	1.3989	1.2864	1.3801
2.4174	2.7922	3.4381	2.3298	1.8642	2.0651	1.8685	1.9474	1.8088	1.7627	1.8209	1.5863	1.7976	1.5012	1.7781	1.6352	1.5984	1.5049	1.3814	1.2786	1.3773
2.4146	2.8081	3.4683	2.3218	1.8525	2.0946	1.9016	1.9609	1.8005	1.7622	1.8327	1.5985	1.8002	1.5064	1.7842	1.6389	1.5981	1.5176	1.3807	1.2833	1.376
2.4198	2.8008	3.5024	2.3602	1.8526	2.0836	1.8554	1.9481	1.8296	1.7581	1.8369	1.6061	1.7949	1.54	1.8002	1.6547	1.6184	1.5045	1.3975	1.3002	1.3832
2.4164	2.8472	3.4808	2.3693	1.8287	2.1188	1.8965	1.9462	1.7685	1.7326	1.7731	1.6377	1.8274	1.5606	1.8018	1.6351	1.6223	1.5423	1.3823	1.3193	1.3662
2.4249	2.8564	3.543	2.3797	1.8278	2.0858	1.8802	1.9444	1.7897	1.7501	1.7934	1.6372	1.8251	1.5554	1.8122	1.6492	1.6219	1.5384	1.3945	1.3093	1.3792
2.4337	2.8451	3.5654	2.3754	1.861	2.0751	1.8677	1.9625	1.8282	1.7655	1.8245	1.6235	1.7995	1.5453	1.8132	1.664	1.6432	1.5087	1.4148	1.2923	1.3964
2.4392	2.845	3.5377	2.3802	1.8699	2.0952	1.8862	1.9792	1.8262	1.7703	1.8341	1.6232	1.7996	1.5252	1.8083	1.6455	1.6273	1.5167	1.3963	1.2991	1.4024
2.416	2.8634	3.524	2.3771	1.8599	2.1296	1.9205	1.9696	1.8195	1.7633	1.8144	1.6448	1.8278	1.5286	1.7983	1.6231	1.6074	1.5553	1.3921	1.3088	1.3798
2.4385	2.8658	3.5556	2.3828	1.8788	2.0995	1.9177	1.9764	1.8254	1.7788	1.8465	1.6176	1.8164	1.523	1.8029	1.6445	1.6061	1.5404	1.3957	1.3169	1.3883
2.4147	2.8946	3.582	2.3806	1.861	2.1158	1.9385	1.9843	1.8171	1.754	1.8353	1.6426	1.832	1.5542	1.7883	1.6413	1.6214	1.5498	1.3974	1.3139	1.3852
2.4318	2.9091	3.5974	2.3959	1.8475	2.136	1.9455	1.9941	1.8028	1.7408	1.8181	1.648	1.8388	1.5606	1.8051	1.6571	1.6528	1.5605	1.3968	1.3307	1.3802
2.447	2.9255	3.6378	2.4232	1.8333	2.115	1.9233	1.9582	1.8062	1.7494	1.8018	1.6433	1.8409	1.571	1.8341	1.6764	1.6464	1.5473	1.4307	1.3215	1.4013
2.4424	2.9261	3.6135	2.4223	1.8349	2.1266	1.9331	1.9694	1.7973	1.7579	1.8075	1.6501	1.8455	1.5573	1.8035	1.6398	1.6308	1.5661	1.4024	1.3306	1.3842
2.4614	2.9191	3.6506	2.4266	1.8427	2.1181	1.924	1.9669	1.8177	1.7554	1.8125	1.6424	1.8398	1.5667	1.8421	1.6853	1.6548	1.537	1.4469	1.3312	1.4119
2.4441	2.9425	3.6665	2.4268	1.8389	2.123	1.9232	1.9645	1.7913	1.7507	1.8149	1.6613	1.8487	1.579	1.8472	1.6685	1.6542	1.5575	1.4326	1.3385	1.4038
2.45	2.9277	3.6559	2.4263	1.8471	2.1357	1.9373	1.9785	1.8043	1.7651	1.8214	1.6576	1.853	1.5709	1.824	1.6697	1.6481	1.5582	1.4269	1.3399	1.395
2.4761	2.9513	3.71	2.4324	1.8391	2.0995	1.9169	1.9587	1.8215	1.7598	1.8191	1.6614	1.8518	1.5847	1.8422	1.6775	1.6499	1.5497	1.4489	1.3358	1.4084
2.4726	2.9158	3.6568	2.4459	1.8516	2.1327	1.9426	1.9862	1.8202	1.7717	1.8614	1.6313	1.8515	1.554	1.8111	1.6585	1.6116	1.5703	1.4206	1.3416	1.4072
2.4891	2.9458	3.6939	2.4549	1.8519	2.1181	1.9205	1.9602	1.8311	1.7689	1.8264	1.6507	1.8543	1.5705	1.846	1.6925	1.6532	1.5505	1.456	1.3399	1.4147
2.4747	2.9514	3.7207	2.4531	1.8425	2.1416	1.9363	1.9719	1.8193	1.7518	1.8115	1.6645	1.8681	1.5778	1.8508	1.686	1.6637	1.5689	1.4509	1.3425	1.4216
2.484	2.9438	3.7232	2.4517	1.8718	2.148	1.9631	1.9857	1.8343	1.7948	1.8392	1.6764	1.8741	1.5508	1.8081	1.6688	1.6349	1.5579	1.435	1.3312	1.4167
2.4882	2.944	3.7103	2.4323	1.8823	2.1548	1.9601	1.9875	1.8576	1.7898	1.8546	1.6618	1.8606	1.5552	1.8053	1.6522	1.6307	1.5657	1.4278	1.3166	1.4276
2.5004	2.9534	3.7158	2.4679	1.8585	2.1313	1.9593	1.9701	1.815	1.7695	1.833	1.6749	1.8752	1.5804	1.8431	1.6894	1.6594	1.5618	1.4466	1.3395	1.4124
2.5213	2.9519	3.7235	2.4506	1.8936	2.1347	1.9706	1.9917	1.8431	1.7944	1.8495	1.6636	1.8658	1.5683	1.7991	1.6689	1.6309	1.5752	1.4287	1.346	1.4174
2.508	2.9559	3.7748	2.488	1.8707	2.0986	1.9366	1.9731	1.8536	1.7948	1.8611	1.6678	1.863	1.5934	1.8604	1.7104	1.6596	1.5521	1.4625	1.3184	1.4421
2.5044	2.9709	3.7877	2.4694	1.8631	2.1075	1.9418	1.9558	1.8374	1.7682	1.8188	1.6823	1.8754	1.5923	1.853	1.7074	1.6714	1.5543	1.4606	1.3318	1.4466
2.5203	2.9572	3.8073	2.4716	1.8816	2.1024	1.9326	1.9716	1.863	1.804	1.8645	1.6701	1.8648	1.5802	1.8585	1.7194	1.6643	1.5497	1.4575	1.3418	1.4487
2.5162	2.9773	3.8104	2.4846	1.8606	2.1207	1.9412	1.9677	1.8422	1.771	1.8224	1.6808	1.8792	1.5998	1.8614	1.7067	1.6687	1.5616	1.4604	1.3402	1.4435
2.5253	2.9861	3.7868	2.4783	1.8642	2.1198	1.9446	1.966	1.8374	1.7719	1.8316	1.6775	1.8865	1.596	1.8603	1.7084	1.6606	1.5649	1.4553	1.3513	1.4255
2.5296	2.9726	3.8261	2.4832	1.8564	2.1153	1.9389	1.958	1.8329	1.7764	1.8449	1.6792	1.8852	1.6076	1.8569	1.7079	1.6695	1.5694	1.4678	1.3484	1.4487
2.5488	2.9586	3.8493	2.4963	1.9021	2.1006	1.9291	1.9912	1.8646	1.8067	1.8642	1.6454	1.8743	1.5999	1.8575	1.7169	1.6687	1.553	1.468	1.3251	1.4538
2.5424	2.9896	3.8754	2.4881	1.879	2.0888	1.9258	1.9673	1.8574	1.7915	1.8601	1.671	1.8762	1.6017	1.8545	1.7238	1.6764	1.5509	1.4698	1.3288	1.4563
2.5771	2.9565	3.8362	2.4771	1.8913	2.1283	1.9559	2.0007	1.8818	1.8042	1.8644	1.6601	1.8931	1.5815	1.8314	1.6828	1.634	1.5755	1.4412	1.3331	1.448
2.5515	2.9936	3.8232	2.4886	1.8611	2.1415	1.9652	1.9815	1.8517	1.7751	1.8533	1.7108	1.9062	1.6073	1.8469	1.7043	1.6655	1.581	1.4413	1.3583	1.4458
2.5362	2.987	3.8237	2.4935	1.8731	2.1441	1.9609	1.9724	1.8435	1.7576	1.8351	1.6977	1.9006	1.6134	1.8506	1.7113	1.6776	1.5865	1.4465	1.3517	1.4497
2.5657	2.9885	3.874	2.5032	1.8941	2.0983	1.9263	1.9847	1.8695	1.7848	1.8815	1.6593	1.8873	1.5953	1.8527	1.7189	1.6667	1.5556	1.4677	1.324	1.4663
2.5646	2.9932	3.8478	2.4982	1.8987	2.1106	1.9216	1.9975	1.8637	1.7887	1.8823	1.6644	1.8859	1.585	1.8643	1.7236	1.6627	1.5669	1.4555	1.33	1.4695
2.5646	3.0013	3.8658	2.4766	1.8826	2.1344	1.9753	1.993	1.8686	1.7893	1.8681	1.6717	1.8963	1.5763	1.8387	1.7071	1.6636	1.5713	1.4485	1.3394	1.4624
2.5344	3.0132	3.8485	2.508	1.8717	2.117	1.9653	1.9651	1.8413	1.763	1.8408	1.7057	1.9133	1.6142	1.8623	1.7126	1.674	1.5906	1.4477	1.3524	1.4506
2.5571	2.9953	3.8652	2.4866	1.8718	2.1414	1.9762	1.9776	1.854	1.773	1.8422	1.689	1.9177	1.5961	1.8391	1.701	1.6638	1.5853	1.4338	1.3532	1.4501
2.569	2.9977	3.8972	2.4925	1.8808	2.1333	1.9416	1.9875	1.8506	1.7835	1.8767	1.667	1.8987	1.5731	1.8398	1.7149	1.6563	1.5725	1.448	1.3212	1.4787
2.5883	3.012	3.9186	2.5153	1.8783	2.0903	1.9214	1.964	1.8627	1.784	1.8702	1.6722	1.9002	1.5948	1.8665	1.7386	1.6712	1.5418	1.4704	1.331	1.4807
2.5836	3.0035	3.9093	2.5222	1.8905	2.074	1.9316	1.9767	1.8644	1.7935	1.8684	1.683	1.9051	1.5921	1.862	1.7305	1.684	1.5609	1.4736	1.3274	1.4848
2.6048	2.9983	3.9318	2.5151	1.8894	2.0788	1.9241	1.9832	1.856	1.7876	1.869	1.668	1.9085	1.5894	1.8547	1.7231	1.6716	1.5518	1.4685	1.3221	1.4784
2.557	3.0273	3.9177	2.5154	1.8452	2.1278	1.9616	1.9447	1.8184	1.7359	1.8248	1.6861	1.931	1.6161	1.8787	1.7323	1.6845	1.5843	1.4599	1.3476	1.4711
2.5717	3.0209	3.9207	2.522	1.8617	2.0831	1.9316	1.9501	1.8562	1.7703	1.8421	1.6801	1.9155	1.6194	1.8755	1.7221	1.6842	1.5589	1.474	1.3456	1.4758
2.5889	3.0219	3.9123	2.5093	1.8977	2.072	1.9345	1.9438	1.8578	1.7676	1.8514	1.6783	1.9301	1.6193	1.8819	1.7377	1.6845	1.5672	1.4776	1.3399	1.4829
2.5931	3.0324	3.9383	2.5252	1.8532	2.0991	1.9434	1.9433	1.835	1.7564	1.8416	1.6727	1.9225	1.6055	1.871	1.724	1.6782	1.5692	1.472	1.3302	1.4867
2.5966	2.9932	3.9434	2.5089	1.8845	2.1241	1.959	1.9758	1.8503	1.7682	1.852	1.6665	1.9328	1.59	1.8192	1.6882	1.6464	1.5763	1.4371	1.3142	1.468
2.5682	3.0074	3.9302	2.5117	1.8651	2.115	1.9751	1.9705	1.8297	1.7458	1.8253	1.6896	1.936	1.597	1.8263	1.6922	1.6462	1.5841	1.4234	1.3393	1.4719
2.5906	3.0018	3.9183	2.5001	1.8801	2.1271	1.9689	1.97	1.8505	1.7687	1.8555	1.6595	1.9344	1.5923	1.8248	1.6948	1.6387	1.5797	1.4321	1.3525	1.4596
2.5738	3.0374	3.9012	2.5291	1.8481	2.114	1.9643	1.9627	1.8345	1.73	1.8309	1.6845	1.9508	1.629	1.8383	1.7057	1.669	1.5789	1.4499	1.3584	1.4704
2.6109	3.0245	3.9441	2.5296	1.8846	2.1022	1.9336	1.9765	1.8557	1.7559	1.8435	1.6504	1.9415	1.595	1.8474	1.7256	1.6547	1.5579	1.4602	1.3309	1.4837
2.5946	3.0558	3.9314	2.5567	1.8387	2.0689	1.931	1.9392	1.8315	1.7451	1.8347	1.6794	1.9468	1.6387	1.8611	1.7217	1.6819	1.5822	1.459	1.3507	1.4759
2.6101	3.0412	3.9613	2.5512	1.8334	2.0775	1.9495	1.9349	1.8194	1.7319	1.8113	1.6848	1.9502	1.6178	1.8708	1.7206	1.6824	1.5684	1.4626	1.337	1.4837
2.5767	3.0487	3.9592	2.5572	1.8341	2.0839	1.9432	1.9321	1.8196	1.7246	1.8102	1.6799	1.9635	1.6162	1.8561	1.7314	1.6928	1.5774	1.4608	1.3341	1.4816
2.6242	3.0233	3.9537	2.5721	1.8532	2.0534	1.9266	1.9439	1.8438	1.7504	1.8231	1.6704	1.9564	1.6202	1.8601	1.7299	1.6885	1.5643	1.4673	1.3269	1.4908
2.5747	3.0255	3.9268	2.55	1.8345	2.0934	1.9523	1.9557	1.8242	1.7217	1.8322	1.6897	1.9683	1.6192	1.8466	1.702	1.6666	1.5867	1.4324	1.3633	1.4746
2.5835	3.0049	3.9658	2.5496	1.8604	2.0471	1.9296	1.9612	1.8548	1.7534	1.8429	1.6549	1.9487	1.5935	1.841	1.7076	1.6774	1.5648	1.4394	1.3383	1.4825
2.5466	3.0439	3.9764	2.5614	1.8291	2.0932	1.9451	1.9159	1.8279	1.7122	1.7918	1.6828	1.973	1.6195	1.8618	1.7238	1.699	1.5792	1.447	1.3532	1.4834
2.5359	3.0415	3.9891	2.5663	1.8255	2.0775	1.9241	1.928	1.8221	1.7194	1.787	1.6764	1.9705	1.6058	1.8747	1.7149	1.6885	1.5667	1.4587	1.3381	1.4845
2.5475	3.0379	3.9726	2.5586	1.805	2.0933	1.9305	1.9307	1.8081	1.7039	1.7848	1.6856	1.978	1.6186	1.8653	1.7164	1.6858	1.5703	1.4464	1.3615	1.4771
2.5407	3.029	3.9818	2.5585	1.8107	2.0885	1.9382	1.9367	1.8203	1.7148	1.7984	1.684	1.9782	1.6226	1.8605	1.7048	1.682	1.5808	1.4414	1.3617	1.475
2.5488	3.033	3.9697	2.5651	1.8186	2.0908	1.9337	1.9352	1.8144	1.707	1.7818	1.6807	1.9791	1.6188	1.8488	1.7055	1.673	1.5697	1.4338	1.3653	1.4759
2.577	2.9729	3.9807	2.5545	1.8494	2.0615	1.9197	1.9462	1.8529	1.761	1.8154	1.6466	1.9597	1.5926	1.8206	1.6856	1.6492	1.5576	1.4262	1.3519	1.4832
2.5595	3.0145	4.0087	2.5791	1.8204	2.0606	1.9063	1.9269	1.817	1.7422	1.816	1.6589	1.9733	1.6123	1.8593	1.7253	1.6765	1.5501	1.4597	1.3377	1.4943
2.5364	3.001	3.9394	2.5639	1.816	2.0777	1.9405	1.9279	1.8368	1.7212	1.7834	1.6607	1.9832	1.6009	1.8372	1.6977	1.6783	1.5751	1.4247	1.3568	1.4679
2.5688	2.9868	3.982	2.5614	1.8529	2.0655	1.9175	1.9465	1.8473	1.7432	1.8087	1.6423	1.9594	1.5754	1.8347	1.7032	1.6507	1.5395	1.4292	1.3321	1.4885
2.5518	3.0024	3.9786	2.5698	1.8143	2.0862	1.924	1.9438	1.8142	1.7046	1.7861	1.6718	1.9955	1.6015	1.8421	1.697	1.6796	1.5773	1.4343	1.3442	1.483
2.5626	3.0071	4.0126	2.5742	1.8447	2.0299	1.8893	1.9221	1.8323	1.7369	1.7979	1.6612	1.9682	1.6093	1.8518	1.714	1.6744	1.5314	1.4458	1.3196	1.5039
2.5539	2.9815	3.9759	2.5529	1.835	2.0808	1.9282	1.9392	1.8297	1.7181	1.7954	1.6517	1.981	1.5824	1.8221	1.6683	1.6434	1.5687	1.404	1.3426	1.466
2.5332	3.0022	3.9925	2.5754	1.8094	2.07	1.9278	1.9178	1.8142	1.6952	1.7655	1.6597	1.9968	1.6087	1.8581	1.6973	1.6767	1.5565	1.4337	1.3458	1.4809
2.549	3.0024	4.0271	2.5882	1.8083	2.0437	1.8996	1.9023	1.8118	1.7147	1.8014	1.6592	1.9777	1.5929	1.8539	1.7123	1.6703	1.5316	1.4478	1.3045	1.5012
2.5497	3.0065	4.0637	2.581	1.8157	2.0287	1.8842	1.9067	1.8316	1.7269	1.7881	1.6469	1.9804	1.5995	1.8552	1.7096	1.6655	1.5237	1.4406	1.3097	1.5069
2.5378	3.0125	3.9929	2.5758	1.796	2.0339	1.9084	1.8984	1.7887	1.706	1.7695	1.6635	2.0033	1.5951	1.8522	1.7157	1.6668	1.54	1.4437	1.3476	1.4909
2.538	3.0254	4.0308	2.5835	1.789	2.0585	1.9114	1.8949	1.777	1.7014	1.7568	1.6547	1.9966	1.6044	1.8599	1.7165	1.6682	1.534	1.4421	1.3299	1.4939
2.5815	2.9913	3.9983	2.552	1.8227	2.0561	1.9055	1.9377	1.8063	1.7166	1.7888	1.6324	1.9834	1.5723	1.807	1.6772	1.6326	1.5509	1.4067	1.3393	1.4762
2.5518	3.0209	4.0024	2.5523	1.8188	2.0565	1.9177	1.9293	1.8161	1.7022	1.7711	1.6505	2.003	1.5907	1.8179	1.6791	1.6627	1.5433	1.4045	1.3402	1.4733
2.547	3.0213	4.007	2.5616	1.797	2.0589	1.9196	1.9163	1.7946	1.6951	1.7727	1.6445	2.0079	1.5948	1.823	1.6915	1.6643	1.5377	1.419	1.3472	1.4772
2.5802	3.0147	4.0489	2.5486	1.8204	2.0351	1.9035	1.9184	1.8228	1.7092	1.7843	1.62	1.993	1.5692	1.7991	1.6667	1.6305	1.5343	1.3928	1.3259	1.4942
2.5579	3.0245	4.0141	2.561	1.7751	2.039	1.9136	1.9143	1.7898	1.6767	1.7642	1.6364	2.0048	1.5878	1.8061	1.6708	1.6509	1.5235	1.4081	1.3409	1.4679
2.5863	3.0004	4.033	2.5515	1.8175	2.0147	1.855	1.9198	1.8208	1.7167	1.7782	1.6112	1.9861	1.5683	1.8	1.6778	1.6442	1.5182	1.3994	1.3309	1.4912
2.5497	3.0483	4.0358	2.5557	1.7715	2.0313	1.9025	1.8878	1.7665	1.6774	1.7415	1.644	2.0064	1.6001	1.8458	1.698	1.6708	1.5187	1.425	1.3362	1.4948
2.5523	3.0629	4.0515	2.5533	1.7876	2.0332	1.8957	1.9055	1.7822	1.6712	1.7507	1.6448	2.0034	1.5896	1.8311	1.7179	1.661	1.5096	1.4178	1.3365	1.4864
2.5441	3.0624	4.0725	2.578	1.7699	2.0073	1.8801	1.8803	1.7779	1.6819	1.7524	1.6299	1.9986	1.5782	1.8236	1.706	1.674	1.4893	1.4296	1.3109	1.5027
2.5487	3.0501	4.0837	2.56	1.7708	1.9884	1.8769	1.8733	1.7881	1.6812	1.7492	1.6362	1.9922	1.5765	1.8358	1.6953	1.6619	1.4891	1.423	1.3035	1.5033
2.5326	3.072	4.0863	2.5667	1.7704	1.9991	1.8786	1.8732	1.7615	1.6744	1.7351	1.6354	1.9902	1.5829	1.8277	1.6994	1.6717	1.4924	1.4258	1.3148	1.5065
2.5591	3.0549	4.0788	2.5567	1.7893	1.9771	1.8433	1.8936	1.8097	1.6916	1.769	1.6085	1.9795	1.5594	1.8105	1.691	1.6669	1.4727	1.4144	1.3004	1.4981
2.5306	3.0757	4.023	2.5501	1.7659	2.0242	1.8878	1.8788	1.7609	1.6563	1.7229	1.6176	2.0053	1.58	1.8226	1.6929	1.6667	1.5046	1.4128	1.3362	1.4811
2.5681	3.0597	4.051	2.5399	1.7739	2.0194	1.8804	1.901	1.7678	1.6741	1.7507	1.6173	2.0046	1.5641	1.7902	1.6501	1.6514	1.521	1.3857	1.3262	1.476
2.5795	3.0415	4.083	2.5406	1.7803	1.9803	1.85	1.8937	1.7954	1.6848	1.7731	1.6058	1.9924	1.5445	1.7685	1.6565	1.628	1.5056	1.3891	1.2996	1.487
2.5462	3.0842	4.0422	2.5515	1.7572	2.0073	1.8892	1.8852	1.7705	1.6459	1.7361	1.6245	2.0142	1.5757	1.8041	1.6733	1.6591	1.5066	1.4088	1.3217	1.4859
2.5576	3.0838	4.0709	2.5696	1.7494	1.9842	1.8611	1.8641	1.7862	1.6678	1.7507	1.6159	2.0138	1.5645	1.814	1.6917	1.6683	1.4847	1.4163	1.3084	1.4958
2.5698	3.0577	4.0628	2.533	1.7832	2.0002	1.8698	1.8942	1.7864	1.6609	1.7481	1.6243	2.0021	1.5399	1.7709	1.6447	1.6261	1.5059	1.3839	1.2899	1.4902
2.568	3.0484	4.0062	2.5267	1.7721	2.0019	1.8756	1.9029	1.7747	1.6736	1.7492	1.6082	2.0064	1.549	1.7634	1.6459	1.6318	1.5149	1.3835	1.3231	1.468
2.5649	3.0833	4.0005	2.5381	1.7668	2.0027	1.8845	1.897	1.7831	1.6606	1.7449	1.6159	1.9918	1.5431	1.7639	1.6342	1.6177	1.5148	1.3783	1.3274	1.4788
2.5432	3.0828	4.0316	2.5426	1.7681	1.9907	1.8688	1.8804	1.7572	1.6394	1.7421	1.6149	2.0117	1.5728	1.799	1.6669	1.6412	1.504	1.391	1.3262	1.4754
2.5587	3.0854	4.0792	2.5717	1.7556	1.9523	1.8522	1.8638	1.764	1.6538	1.7365	1.605	2.0081	1.5659	1.7962	1.676	1.6487	1.4664	1.4074	1.2872	1.5094
2.5927	3.0563	4.0741	2.5467	1.7814	1.9609	1.8483	1.8823	1.7859	1.6738	1.7553	1.5821	1.9867	1.545	1.7694	1.6558	1.6171	1.4938	1.3822	1.294	1.5029
2.6012	3.0621	4.0871	2.539	1.7653	1.9622	1.8477	1.8842	1.7704	1.6524	1.7508	1.5801	2.0024	1.5554	1.7821	1.6673	1.6161	1.479	1.3956	1.2927	1.505
2.5757	3.0674	4.0257	2.5287	1.7572	1.9886	1.88	1.8916	1.7732	1.6494	1.7292	1.6051	2.0045	1.5496	1.7747	1.6306	1.6183	1.5045	1.3888	1.3284	1.4694
2.5986	3.0652	4.0194	2.5385	1.766	1.9917	1.8613	1.878	1.7702	1.6511	1.7321	1.597	2.0114	1.538	1.7575	1.6414	1.6121	1.5006	1.3776	1.3226	1.479
2.5578	3.0845	4.0314	2.5504	1.7403	2.0024	1.8668	1.8617	1.7602	1.6219	1.7129	1.6113	2.0195	1.5671	1.8103	1.6514	1.6315	1.4815	1.3855	1.3189	1.4853
2.5409	3.0887	4.0359	2.5565	1.7329	1.9909	1.8688	1.858	1.7538	1.627	1.7147	1.612	2.027	1.563	1.7941	1.6655	1.6276	1.4917	1.3869	1.3156	1.492
2.5985	3.0674	4.0746	2.5726	1.7485	1.9465	1.8429	1.8623	1.7838	1.6537	1.747	1.578	2.0076	1.5542	1.7946	1.6674	1.6295	1.466	1.4054	1.3027	1.5051
2.5841	3.089	4.0957	2.5846	1.721	1.9595	1.8326	1.8467	1.7678	1.6436	1.7345	1.5907	2.01	1.5542	1.7848	1.6611	1.6239	1.4696	1.3989	1.2802	1.5089
2.5756	3.0914	4.0865	2.5789	1.7235	1.9649	1.8342	1.8427	1.759	1.6319	1.7137	1.5897	2.0168	1.5513	1.7954	1.6547	1.614	1.4686	1.4045	1.2856	1.5071
2.5486	3.0982	4.0552	2.5784	1.7125	1.9804	1.8614	1.8467	1.7272	1.5981	1.6908	1.6009	2.0193	1.5547	1.8036	1.6658	1.6228	1.4792	1.3913	1.3047	1.4948
2.599	3.0931	4.0214	2.551	1.7305	1.9884	1.8595	1.8741	1.7781	1.6266	1.7228	1.5939	2.0072	1.5414	1.7652	1.6225	1.5922	1.5065	1.3619	1.3102	1.4772
2.6127	3.0958	4.0682	2.5786	1.7262	1.9392	1.8205	1.859	1.7585	1.634	1.7359	1.5755	2.0054	1.5391	1.7621	1.6551	1.6164	1.4618	1.3889	1.2821	1.5
2.6104	3.1125	4.0885	2.5856	1.7261	1.938	1.8309	1.8447	1.7581	1.6196	1.6895	1.5927	2.0132	1.5489	1.7823	1.6612	1.6083	1.478	1.3953	1.2877	1.5011
2.6008	3.0876	4.085	2.5887	1.7057	1.9305	1.8092	1.8434	1.7516	1.6226	1.7238	1.585	1.9957	1.5501	1.7689	1.6563	1.5947	1.4519	1.3879	1.2901	1.5076
2.5729	3.0757	4.0263	2.5504	1.711	1.9832	1.849	1.8593	1.7475	1.6005	1.7098	1.5957	2.0226	1.5434	1.7551	1.6452	1.6046	1.49	1.3635	1.3063	1.4795
2.5719	3.1094	4.0933	2.604	1.6955	1.9513	1.8561	1.833	1.724	1.5866	1.6999	1.6062	2.0132	1.5411	1.773	1.6617	1.6027	1.4785	1.3918	1.2924	1.5091
2.5923	3.1011	4.0604	2.5885	1.6935	1.9379	1.8404	1.8204	1.735	1.5911	1.6899	1.5963	2.0166	1.5483	1.7752	1.6576	1.5953	1.4692	1.3918	1.3065	1.4963
2.6187	3.0753	4.0346	2.5746	1.7285	1.9495	1.8203	1.863	1.7615	1.6163	1.7172	1.5689	2.0074	1.507	1.7285	1.6239	1.5623	1.4854	1.351	1.3046	1.483
2.6	3.0824	4.0559	2.5816	1.7032	1.9717	1.8496	1.8491	1.7443	1.5933	1.6913	1.597	2.0171	1.5405	1.7606	1.6365	1.5946	1.4953	1.3627	1.2942	1.4797
2.5835	3.1147	4.0925	2.5953	1.6771	1.9376	1.8358	1.8042	1.7173	1.5799	1.6908	1.5953	2.0311	1.5391	1.7531	1.651	1.6022	1.4618	1.385	1.2834	1.5025
2.6119	3.1163	4.0995	2.6013	1.6847	1.922	1.836	1.8158	1.7269	1.5852	1.7011	1.5874	2.0181	1.5529	1.7634	1.6551	1.5962	1.4682	1.3831	1.2742	1.5033
2.6283	3.0734	4.0702	2.5928	1.7097	1.9257	1.8075	1.8394	1.7326	1.6095	1.7053	1.5618	1.9958	1.5188	1.7208	1.6085	1.5595	1.4756	1.3413	1.2906	1.4892
2.6309	3.0732	4.0604	2.5778	1.7043	1.9368	1.8162	1.8426	1.7395	1.6044	1.7063	1.559	2.0044	1.5067	1.7107	1.6052	1.5517	1.4861	1.3415	1.2986	1.4865
2.6149	3.0883	4.0722	2.5761	1.6905	1.9479	1.8353	1.8306	1.7343	1.5888	1.6876	1.5958	2.0212	1.5382	1.7364	1.6332	1.5783	1.4922	1.3529	1.2872	1.4756
2.6	3.1211	4.1208	2.6253	1.674	1.9219	1.827	1.7965	1.7215	1.5789	1.6819	1.5804	2.0285	1.5454	1.7535	1.6561	1.5866	1.4654	1.3757	1.2628	1.505
2.6046	3.0996	4.1296	2.6211	1.6794	1.8963	1.8161	1.8082	1.7351	1.604	1.689	1.5696	2.0103	1.526	1.7392	1.6476	1.5709	1.456	1.3624	1.2544	1.5065
2.6053	3.0978	4.1033	2.5849	1.6916	1.9566	1.8336	1.8208	1.7184	1.5769	1.6769	1.5727	2.0099	1.5175	1.7211	1.6093	1.5538	1.4796	1.3308	1.2818	1.4859
2.6035	3.1013	4.1308	2.6198	1.6625	1.914	1.8238	1.789	1.6871	1.5674	1.6736	1.5699	2.0276	1.537	1.7509	1.6478	1.5811	1.4597	1.3736	1.2725	1.502
2.6073	3.091	4.1271	2.6114	1.6733	1.9368	1.8241	1.8008	1.6861	1.5554	1.6698	1.582	2.0334	1.5437	1.7432	1.6372	1.5709	1.4746	1.3785	1.2732	1.5061
2.6062	3.0992	4.103	2.6159	1.6867	1.9327	1.8244	1.8008	1.7167	1.5666	1.6625	1.5842	2.0266	1.5325	1.7357	1.6317	1.5802	1.4702	1.3687	1.2851	1.4966
2.6239	3.1058	4.1424	2.6339	1.6678	1.9017	1.8031	1.7736	1.7161	1.5827	1.6828	1.5695	2.0266	1.5293	1.7399	1.6452	1.5721	1.445	1.3673	1.2713	1.5136
2.6141	3.1166	4.088	2.6159	1.6767	1.9284	1.8126	1.7832	1.6983	1.5467	1.6506	1.5758	2.023	1.5306	1.7456	1.6335	1.5704	1.4582	1.3633	1.291	1.4985
2.6343	3.0771	4.0966	2.595	1.6892	1.9325	1.8271	1.8127	1.722	1.5835	1.6659	1.5808	2.0228	1.5205	1.7143	1.6017	1.5713	1.4634	1.3379	1.2742	1.4871
2.6174	3.0972	4.164	2.6272	1.6621	1.9267	1.813	1.7709	1.6836	1.5663	1.6404	1.5825	2.0328	1.5379	1.7365	1.6269	1.5764	1.4521	1.36	1.2629	1.5116
2.6616	3.0506	4.1134	2.5894	1.683	1.9393	1.8065	1.8067	1.7204	1.5799	1.6744	1.5395	2.0325	1.5179	1.6988	1.5898	1.5362	1.4679	1.3183	1.2734	1.4818
2.6259	3.0916	4.1152	2.6207	1.666	1.9231	1.828	1.7727	1.7045	1.5643	1.6471	1.572	2.0308	1.5343	1.7373	1.615	1.5753	1.4547	1.3537	1.2659	1.504
2.6569	3.0555	4.1635	2.6107	1.6686	1.899	1.7966	1.8031	1.7176	1.595	1.6754	1.5448	2.0235	1.512	1.7093	1.6049	1.5513	1.4444	1.3403	1.2403	1.5117
2.6666	3.0459	4.1615	2.6188	1.6831	1.9087	1.7858	1.8007	1.7113	1.5913	1.6753	1.5303	2.0226	1.5132	1.7147	1.5995	1.5501	1.4264	1.3477	1.2406	1.5123
2.6442	3.0746	4.1662	2.618	1.6622	1.8934	1.7888	1.7866	1.7058	1.6059	1.6495	1.5458	2.0218	1.5265	1.7216	1.6108	1.5519	1.433	1.3517	1.2283	1.5103
2.6636	3.0535	4.1486	2.5886	1.684	1.9194	1.7833	1.8131	1.7214	1.5853	1.6639	1.5279	2.0116	1.4981	1.6874	1.5735	1.5319	1.4552	1.3171	1.2575	1.4902
2.6321	3.0976	4.1831	2.6191	1.6617	1.9291	1.8132	1.7617	1.6822	1.5602	1.6295	1.5642	2.0341	1.5284	1.7293	1.6124	1.5652	1.4428	1.356	1.245	1.5086
2.6497	3.057	4.188	2.6241	1.6603	1.8901	1.7869	1.7856	1.7098	1.5784	1.6578	1.5527	2.0372	1.513	1.7255	1.6244	1.5589	1.4304	1.3574	1.2326	1.5032
2.6553	3.0692	4.1893	2.633	1.6602	1.8963	1.7873	1.7914	1.7159	1.5745	1.659	1.5398	2.0252	1.5126	1.712	1.6064	1.5597	1.4191	1.3444	1.2279	1.5105
2.6667	3.0506	4.1757	2.6128	1.6675	1.8952	1.7789	1.8	1.706	1.5764	1.6635	1.527	2.0174	1.4889	1.691	1.6009	1.5394	1.4309	1.3236	1.2271	1.5037
2.6781	3.0465	4.1573	2.5919	1.6762	1.9219	1.8054	1.8052	1.7024	1.5744	1.6516	1.5312	2.0229	1.4869	1.6917	1.5636	1.5275	1.4443	1.31	1.2423	1.4829
2.6619	3.0868	4.1274	2.5834	1.6742	1.9252	1.7831	1.8062	1.6984	1.5553	1.6608	1.5445	2.0323	1.497	1.6852	1.5674	1.5349	1.4451	1.3233	1.259	1.4794
2.6527	3.1081	4.1855	2.6298	1.6305	1.9008	1.7836	1.7675	1.6674	1.5421	1.6348	1.5478	2.0357	1.5058	1.7093	1.602	1.5499	1.4171	1.3436	1.2192	1.5113
2.6381	3.0881	4.1749	2.602	1.6513	1.9041	1.7916	1.7818	1.6699	1.537	1.6235	1.5523	2.043	1.5181	1.7184	1.5933	1.5511	1.4475	1.3431	1.2414	1.4993
2.6738	3.0628	4.1389	2.5685	1.6664	1.9265	1.7963	1.7979	1.6974	1.5562	1.6546	1.5325	2.0404	1.4794	1.6795	1.5736	1.5185	1.4439	1.3092	1.2528	1.4827
2.6497	3.0985	4.1531	2.6049	1.6373	1.9136	1.7929	1.754	1.6531	1.5244	1.6333	1.5418	2.0459	1.5029	1.7001	1.5886	1.5499	1.4328	1.3277	1.255	1.4755
2.6556	3.1024	4.1742	2.6042	1.647	1.9056	1.7947	1.7676	1.6629	1.5253	1.6259	1.5517	2.0577	1.4948	1.7117	1.5982	1.5557	1.4276	1.3418	1.2463	1.4909
2.6612	3.093	4.131	2.5873	1.665	1.9063	1.7925	1.7754	1.675	1.5393	1.6297	1.5425	2.0465	1.4938	1.6985	1.5893	1.5439	1.4314	1.3203	1.2566	1.4821
2.6703	3.09	4.1542	2.5794	1.6516	1.9029	1.7783	1.7802	1.6881	1.5487	1.6226	1.5312	2.0442	1.4846	1.6924	1.5772	1.5317	1.4273	1.3155	1.2522	1.4802
2.7097	3.0649	4.1838	2.5775	1.6659	1.8559	1.7514	1.7834	1.6948	1.565	1.6393	1.5041	2.0238	1.4676	1.6777	1.5766	1.505	1.4201	1.3089	1.2335	1.4944
2.6874	3.0835	4.1922	2.5993	1.6315	1.8603	1.7782	1.7589	1.6718	1.5509	1.615	1.5278	2.0513	1.4912	1.6976	1.6016	1.5541	1.4122	1.3399	1.2253	1.5133
2.6649	3.1143	4.2045	2.5808	1.6443	1.8727	1.7884	1.7429	1.6528	1.5305	1.5979	1.5324	2.0604	1.4853	1.6965	1.5893	1.5413	1.4141	1.3317	1.2369	1.5012
2.6629	3.1055	4.184	2.5858	1.6219	1.8817	1.7748	1.7509	1.6609	1.5293	1.601	1.5356	2.0568	1.4851	1.7086	1.6006	1.5444	1.4153	1.3352	1.2291	1.5114
2.6941	3.0672	4.1942	2.5726	1.6437	1.8617	1.7475	1.7824	1.6809	1.5654	1.6243	1.5045	2.0373	1.466	1.6667	1.5733	1.5199	1.4003	1.309	1.2218	1.5041
2.6652	3.106	4.191	2.5787	1.6327	1.8688	1.788	1.7476	1.655	1.5177	1.5894	1.5294	2.0634	1.4955	1.6935	1.6012	1.5468	1.4051	1.3333	1.2251	1.5079
2.6649	3.1162	4.1693	2.596	1.6367	1.8883	1.7782	1.7415	1.6344	1.5146	1.5927	1.5328	2.0699	1.497	1.7022	1.5949	1.5411	1.3977	1.3327	1.2375	1.5097
2.7011	3.0757	4.1873	2.5949	1.6391	1.847	1.7524	1.7686	1.6786	1.5632	1.6166	1.5086	2.0461	1.4774	1.6794	1.5877	1.5183	1.3918	1.3187	1.2175	1.5082
2.6967	3.0896	4.173	2.577	1.6585	1.857	1.7425	1.7894	1.6734	1.5713	1.6158	1.4971	2.0364	1.4554	1.6572	1.5596	1.5025	1.4004	1.2995	1.2343	1.4993
2.7021	3.0586	4.1584	2.5783	1.6504	1.8416	1.7396	1.7737	1.6873	1.5687	1.6142	1.4945	2.0445	1.4523	1.6449	1.5504	1.5091	1.4064	1.292	1.2449	1.4948
2.6772	3.0997	4.2205	2.612	1.6185	1.8396	1.7718	1.7292	1.6514	1.5392	1.6018	1.5213	2.0619	1.4835	1.6836	1.5836	1.5307	1.392	1.323	1.2101	1.5159
2.7063	3.0832	4.1604	2.5872	1.6437	1.8807	1.7696	1.7683	1.6801	1.5414	1.6106	1.5256	2.0621	1.4621	1.6667	1.5644	1.5279	1.4005	1.2911	1.2538	1.4883
2.7034	3.0636	4.1789	2.5864	1.6461	1.8577	1.7407	1.7683	1.6791	1.539	1.6265	1.5061	2.0413	1.4507	1.6466	1.548	1.5085	1.3999	1.2838	1.2387	1.487
2.6938	3.0774	4.1568	2.5948	1.6394	1.8684	1.7706	1.7597	1.6721	1.5277	1.6103	1.5256	2.0498	1.4447	1.6527	1.5541	1.5095	1.3889	1.2852	1.2437	1.4848
2.6597	3.12	4.1736	2.6052	1.6051	1.8628	1.7861	1.7285	1.6444	1.5175	1.5834	1.5513	2.0757	1.4812	1.6911	1.5951	1.5422	1.3882	1.3112	1.2422	1.4948
2.7125	3.075	4.1899	2.5728	1.6368	1.849	1.738	1.7699	1.6885	1.5346	1.6242	1.494	2.0491	1.4511	1.6605	1.5592	1.5117	1.3753	1.2962	1.2231	1.5035
2.6586	3.1001	4.1417	2.5892	1.6346	1.8676	1.7833	1.7457	1.66	1.5086	1.6027	1.5237	2.0696	1.4765	1.6858	1.5753	1.5223	1.3905	1.3092	1.2456	1.486
2.6613	3.1047	4.1458	2.5754	1.6284	1.8792	1.782	1.7302	1.6586	1.5091	1.616	1.528	2.072	1.4703	1.6853	1.5928	1.5366	1.3898	1.3036	1.2383	1.4876
2.7043	3.0652	4.1358	2.5813	1.6501	1.8666	1.7431	1.7523	1.6726	1.5425	1.6041	1.5002	2.0657	1.4473	1.6423	1.5541	1.503	1.3853	1.2722	1.2345	1.4914
2.6914	3.0549	4.1926	2.5809	1.6358	1.8568	1.7428	1.7518	1.6762	1.5411	1.6128	1.4814	2.0539	1.4644	1.6698	1.576	1.5133	1.3601	1.3025	1.2096	1.5239
2.659	3.1255	4.2116	2.6039	1.6105	1.8547	1.7624	1.7114	1.6427	1.5259	1.5842	1.5161	2.073	1.4731	1.6854	1.5803	1.5337	1.3716	1.3124	1.1966	1.5194
2.7054	3.0715	4.1751	2.5737	1.6417	1.8789	1.7288	1.7424	1.6642	1.5278	1.6078	1.4764	2.054	1.4457	1.6497	1.5562	1.4863	1.3767	1.2802	1.2208	1.5051
2.6856	3.104	4.1407	2.5849	1.6263	1.8969	1.7607	1.7327	1.6573	1.5107	1.5988	1.5115	2.0733	1.4758	1.6795	1.5664	1.5154	1.3808	1.2895	1.2273	1.4994
2.69	3.0533	4.1695	2.5702	1.6416	1.8454	1.7415	1.7492	1.6568	1.5335	1.592	1.4845	2.0523	1.448	1.6416	1.5404	1.4906	1.3834	1.2688	1.2209	1.4977
2.6984	3.0946	4.2084	2.5872	1.6216	1.8527	1.7459	1.7238	1.6493	1.5377	1.599	1.4886	2.0684	1.4573	1.6642	1.5782	1.5175	1.3468	1.3013	1.1993	1.5129
2.6915	3.1063	4.1415	2.5525	1.635	1.88	1.7663	1.7372	1.6591	1.5196	1.5908	1.4993	2.0776	1.4569	1.663	1.5481	1.5155	1.3731	1.2942	1.2324	1.4883
2.6874	3.1208	4.1638	2.5862	1.5968	1.8647	1.7665	1.701	1.6216	1.4925	1.5595	1.5065	2.0848	1.4656	1.6727	1.5722	1.5232	1.361	1.3051	1.2187	1.5006
2.6866	3.0905	4.1484	2.56	1.6405	1.8757	1.7703	1.7307	1.6629	1.5164	1.5923	1.5059	2.0749	1.4562	1.6631	1.5597	1.5121	1.36	1.2848	1.2272	1.4921
2.6715	3.1082	4.1834	2.5902	1.6067	1.8659	1.7612	1.6979	1.6171	1.4979	1.5644	1.504	2.0913	1.4655	1.6793	1.5801	1.5161	1.3523	1.3105	1.2155	1.5129
2.7061	3.0464	4.1392	2.5583	1.6406	1.8749	1.7481	1.7485	1.6712	1.529	1.5898	1.4932	2.0631	1.4358	1.6358	1.5411	1.4978	1.3583	1.2723	1.2327	1.4924
2.7005	3.0622	4.2168	2.5641	1.645	1.8562	1.7335	1.7439	1.6727	1.5153	1.5979	1.4876	2.0659	1.4572	1.6553	1.5556	1.5115	1.3501	1.2957	1.1943	1.5162
2.7165	3.0521	4.1955	2.571	1.6275	1.8572	1.7082	1.7394	1.6745	1.5199	1.5867	1.475	2.0667	1.4335	1.6464	1.535	1.4742	1.3737	1.2685	1.2011	1.5099
2.7161	3.0428	4.2054	2.5807	1.6352	1.8525	1.7198	1.7552	1.6521	1.516	1.6034	1.4671	2.0679	1.4299	1.6419	1.5331	1.4759	1.3656	1.2714	1.2003	1.5087
2.6578	3.0863	4.2057	2.5851	1.6091	1.8616	1.7708	1.7087	1.6285	1.4873	1.5486	1.5097	2.1013	1.4714	1.6835	1.5726	1.5099	1.3592	1.3116	1.2118	1.5143
2.7058	3.0497	4.1543	2.5615	1.6386	1.8738	1.7535	1.7327	1.6589	1.5042	1.5811	1.4946	2.0928	1.4467	1.6529	1.5455	1.4897	1.3702	1.2826	1.2254	1.4923
2.7189	3.0474	4.2261	2.5879	1.6293	1.8442	1.7099	1.733	1.6709	1.5335	1.6032	1.4695	2.0751	1.4314	1.6451	1.5407	1.4831	1.3602	1.275	1.1865	1.5109
2.7267	3.0386	4.1995	2.5892	1.6183	1.8397	1.7262	1.7377	1.6564	1.5305	1.5954	1.4677	2.0735	1.4393	1.6525	1.5351	1.4604	1.3616	1.2713	1.2058	1.5044
2.676	3.0916	4.193	2.6036	1.6091	1.8645	1.7669	1.6967	1.6077	1.4872	1.565	1.4976	2.1036	1.4706	1.6758	1.5666	1.5075	1.3492	1.2904	1.2149	1.5121
2.7071	3.0796	4.2187	2.6253	1.6027	1.8318	1.7452	1.7044	1.6326	1.5218	1.5762	1.4899	2.095	1.457	1.6761	1.5418	1.501	1.3414	1.2944	1.197	1.519
2.712	3.0912	4.1681	2.6078	1.6236	1.8716	1.7596	1.7296	1.6515	1.5018	1.5718	1.4891	2.1022	1.4552	1.6667	1.5403	1.4937	1.3562	1.2773	1.2233	1.5008
2.6774	3.1119	4.1916	2.6301	1.5914	1.86	1.76	1.7	1.6223	1.4733	1.546	1.4916	2.102	1.4553	1.6788	1.5494	1.4939	1.3566	1.2824	1.2103	1.5042
2.7044	3.1035	4.2233	2.6218	1.5863	1.8461	1.7711	1.6967	1.6375	1.5012	1.5535	1.4917	2.1134	1.4615	1.6667	1.5543	1.4952	1.3347	1.2933	1.1699	1.5203
2.716	3.1172	4.2181	2.627	1.5917	1.8375	1.7486	1.7046	1.6337	1.5027	1.5628	1.4842	2.1077	1.4547	1.6691	1.5532	1.4998	1.3339	1.2921	1.1789	1.5253
2.7286	3.1	4.211	2.6179	1.5972	1.8299	1.7447	1.7041	1.6468	1.5033	1.554	1.4835	2.0928	1.4459	1.6612	1.5499	1.4961	1.3262	1.2943	1.1758	1.5187
2.7175	3.1225	4.1888	2.5979	1.6151	1.8567	1.764	1.7094	1.6563	1.4982	1.5608	1.4885	2.1101	1.4483	1.6553	1.5434	1.5023	1.3552	1.2767	1.2066	1.4937
2.7352	3.1079	4.2423	2.6266	1.5852	1.8238	1.7297	1.6906	1.6517	1.5129	1.576	1.4619	2.0942	1.4413	1.6496	1.5474	1.4839	1.3315	1.2964	1.1808	1.516
2.718	3.1053	4.1911	2.6073	1.6137	1.8501	1.7437	1.7137	1.6387	1.5056	1.5733	1.4838	2.104	1.4428	1.6621	1.5522	1.5018	1.3611	1.2696	1.2165	1.489
2.7531	3.0885	4.2318	2.6334	1.6012	1.8112	1.7143	1.7245	1.6538	1.5127	1.5837	1.4553	2.0869	1.4291	1.6406	1.5349	1.4631	1.3322	1.2727	1.1931	1.5074
2.7113	3.1293	4.18	2.6145	1.6057	1.8456	1.7602	1.7076	1.6035	1.4689	1.5605	1.4919	2.112	1.4564	1.6638	1.5641	1.5005	1.3509	1.284	1.2061	1.499
2.753	3.0861	4.2507	2.6169	1.6014	1.7994	1.7166	1.7282	1.6381	1.5143	1.5767	1.4549	2.0807	1.4236	1.6251	1.5225	1.4607	1.3355	1.2626	1.1987	1.507
2.7402	3.0985	4.2033	2.621	1.6116	1.856	1.7523	1.7232	1.6412	1.5009	1.5746	1.4769	2.1041	1.4297	1.6453	1.5304	1.488	1.3516	1.2608	1.2123	1.4946
2.7458	3.1098	4.2513	2.6545	1.5765	1.8024	1.7216	1.6928	1.6315	1.4863	1.5564	1.4739	2.1078	1.4542	1.652	1.536	1.4851	1.3264	1.2811	1.1775	1.5257
2.7213	3.1255	4.2448	2.6517	1.5864	1.8428	1.7516	1.6954	1.6142	1.4688	1.526	1.502	2.1237	1.4676	1.6668	1.5653	1.5037	1.3214	1.2836	1.1911	1.5261
2.7344	3.1144	4.2052	2.6238	1.6102	1.8561	1.7561	1.7033	1.6233	1.4902	1.5704	1.4837	2.1059	1.4488	1.6364	1.539	1.4874	1.344	1.2695	1.211	1.49
2.7317	3.1287	4.2766	2.6524	1.5796	1.8195	1.7411	1.692	1.6081	1.4872	1.5554	1.4848	2.108	1.4573	1.6599	1.5554	1.4857	1.3263	1.2812	1.1726	1.5215
2.7239	3.1436	4.2454	2.6463	1.5919	1.8438	1.753	1.6988	1.5946	1.4697	1.5405	1.4847	2.123	1.4701	1.6601	1.5539	1.4955	1.3406	1.2957	1.1858	1.5097
2.7473	3.1403	4.1994	2.6411	1.6164	1.8522	1.7619	1.7095	1.6362	1.4858	1.575	1.4825	2.1119	1.4343	1.626	1.5181	1.4666	1.344	1.2505	1.2035	1.4914
2.7695	3.1057	4.2715	2.6404	1.6073	1.8202	1.716	1.7212	1.6498	1.5019	1.5624	1.4535	2.101	1.4409	1.6369	1.541	1.4773	1.3083	1.2678	1.1663	1.5144
2.7539	3.1309	4.1934	2.6353	1.6217	1.8488	1.745	1.7232	1.6408	1.4915	1.5472	1.4829	2.1186	1.4485	1.6499	1.5335	1.48	1.3481	1.2648	1.2076	1.5019
2.7395	3.1248	4.2223	2.6542	1.6078	1.8623	1.7482	1.7057	1.5978	1.4562	1.5553	1.4855	2.1145	1.4502	1.6417	1.5368	1.4669	1.3435	1.2728	1.2042	1.4879
2.7558	3.1426	4.2577	2.6711	1.5897	1.8407	1.7294	1.6826	1.6276	1.4901	1.5305	1.4677	2.123	1.4512	1.6453	1.5445	1.4768	1.3149	1.2826	1.176	1.5233
2.7781	3.1357	4.254	2.6588	1.5946	1.8316	1.7172	1.7071	1.6423	1.4877	1.5636	1.4586	2.1103	1.4338	1.6357	1.5382	1.4631	1.3154	1.2712	1.1657	1.5175
2.7563	3.1517	4.2276	2.6633	1.5844	1.8421	1.7438	1.6916	1.6144	1.4759	1.5185	1.4828	2.1254	1.4645	1.6469	1.5431	1.4772	1.3153	1.2815	1.1817	1.512
2.7998	3.1024	4.2478	2.6286	1.628	1.8203	1.7077	1.7317	1.6535	1.4947	1.5642	1.4338	2.0967	1.4215	1.6186	1.5167	1.4308	1.3271	1.2584	1.1715	1.5084
2.7882	3.117	4.2529	2.642	1.6287	1.8367	1.718	1.7113	1.6526	1.4952	1.5569	1.4407	2.1019	1.4253	1.6039	1.5132	1.4378	1.3284	1.2575	1.1664	1.509
2.7884	3.1105	4.2507	2.6531	1.6183	1.8276	1.7153	1.7266	1.6555	1.5063	1.5585	1.4348	2.1059	1.4435	1.6247	1.5269	1.4562	1.3222	1.2645	1.1661	1.5215
2.7883	3.131	4.2555	2.6706	1.6026	1.8131	1.7045	1.7118	1.6495	1.5055	1.5665	1.4412	2.1018	1.4219	1.6275	1.5248	1.4394	1.3224	1.2743	1.1776	1.5085
2.7521	3.158	4.2103	2.6621	1.6171	1.8408	1.7616	1.7071	1.6252	1.4724	1.5408	1.4811	2.1254	1.4635	1.6461	1.5404	1.4739	1.3411	1.2729	1.2045	1.4894
2.7903	3.1147	4.2211	2.6527	1.6124	1.8154	1.7006	1.7306	1.6484	1.5031	1.563	1.4348	2.108	1.425	1.6123	1.5057	1.4466	1.3387	1.2531	1.1953	1.4981
2.7898	3.1362	4.2271	2.6385	1.6304	1.8294	1.7407	1.7182	1.6409	1.4863	1.5499	1.469	2.1245	1.431	1.6187	1.5209	1.4668	1.3505	1.2529	1.2029	1.4895
2.7769	3.158	4.2568	2.6816	1.5815	1.8357	1.7373	1.6901	1.6023	1.4855	1.5346	1.4643	2.1269	1.4402	1.6281	1.5233	1.4687	1.3196	1.2649	1.1728	1.514
2.7792	3.1434	4.2918	2.6793	1.5908	1.8195	1.7339	1.7065	1.6246	1.495	1.5521	1.4466	2.1323	1.4275	1.6262	1.5293	1.4696	1.3157	1.2741	1.1585	1.5212
2.8021	3.14	4.2742	2.6677	1.6018	1.8143	1.7004	1.7059	1.6375	1.5	1.5518	1.4311	2.119	1.4223	1.6116	1.5033	1.4425	1.3172	1.2625	1.1783	1.5109
2.7545	3.1674	4.2846	2.6881	1.5981	1.8305	1.7393	1.6794	1.6051	1.4793	1.5153	1.4648	2.1498	1.4661	1.6351	1.5428	1.4758	1.315	1.279	1.1776	1.5047
2.7633	3.1636	4.2682	2.6976	1.5832	1.819	1.7351	1.6848	1.5967	1.4644	1.5356	1.454	2.1407	1.4561	1.6332	1.5378	1.4606	1.3079	1.2733	1.1606	1.5139
2.7872	3.136	4.2244	2.648	1.615	1.8556	1.7219	1.7062	1.6212	1.4768	1.5492	1.4636	2.1303	1.4401	1.6241	1.537	1.4605	1.334	1.2475	1.196	1.4893
2.7968	3.1099	4.2366	2.6551	1.6212	1.8402	1.7148	1.7201	1.6416	1.4929	1.5594	1.447	2.1196	1.4246	1.6186	1.5117	1.4518	1.3266	1.2334	1.2051	1.4923
2.7738	3.1507	4.3078	2.7073	1.5911	1.8111	1.7312	1.6977	1.6213	1.4986	1.535	1.4486	2.134	1.4413	1.6282	1.5422	1.4631	1.3153	1.2645	1.1637	1.5139
2.7609	3.1891	4.2653	2.7014	1.5984	1.839	1.735	1.6656	1.5818	1.4657	1.5151	1.4675	2.1502	1.4474	1.6354	1.5492	1.4858	1.3227	1.2661	1.1748	1.5204
2.7748	3.1382	4.2458	2.6638	1.6188	1.8293	1.7378	1.7042	1.6326	1.4812	1.5378	1.469	2.1406	1.4455	1.6142	1.5162	1.474	1.333	1.2408	1.2038	1.4924
2.7529	3.1854	4.2338	2.6933	1.614	1.8319	1.7321	1.7044	1.5904	1.4629	1.5516	1.4643	2.134	1.4381	1.6293	1.5312	1.4728	1.332	1.2485	1.2079	1.4942
2.7929	3.1402	4.2348	2.6732	1.6208	1.838	1.717	1.705	1.624	1.4874	1.5472	1.4418	2.1305	1.4245	1.6012	1.5067	1.454	1.3369	1.2326	1.2046	1.4927
2.7947	3.1442	4.2836	2.7126	1.6043	1.8176	1.707	1.6981	1.629	1.4915	1.5456	1.4326	2.1287	1.433	1.6252	1.5152	1.4676	1.3164	1.2489	1.1768	1.517
2.8031	3.1519	4.2872	2.6948	1.615	1.8116	1.7082	1.7136	1.6336	1.4906	1.5472	1.4358	2.128	1.42	1.6065	1.5053	1.4359	1.3218	1.2369	1.1831	1.5142
2.7753	3.1801	4.2356	2.6922	1.6268	1.8569	1.7484	1.7037	1.6172	1.4557	1.5458	1.4642	2.1353	1.4171	1.6041	1.5018	1.4649	1.3272	1.2265	1.2069	1.4865
2.8009	3.1531	4.2406	2.693	1.6258	1.8504	1.7163	1.7112	1.6319	1.4907	1.5546	1.4284	2.1251	1.4128	1.6031	1.5068	1.4536	1.3227	1.2403	1.2108	1.4936
2.7833	3.1916	4.2682	2.7004	1.6273	1.8607	1.7497	1.7079	1.626	1.4882	1.5377	1.4697	2.1499	1.4448	1.6333	1.5333	1.4786	1.3333	1.249	1.1967	1.4945
2.7806	3.2121	4.2768	2.7245	1.6193	1.8506	1.7471	1.6799	1.6079	1.4606	1.5249	1.4622	2.1656	1.4605	1.6498	1.5377	1.4767	1.3129	1.2577	1.1948	1.5072
2.8033	3.156	4.2882	2.6978	1.6247	1.8476	1.7213	1.7081	1.6207	1.4821	1.5508	1.4284	2.1315	1.4204	1.6056	1.5182	1.4502	1.3242	1.2376	1.1914	1.4963
2.8149	3.1451	4.2865	2.6974	1.6308	1.8209	1.6974	1.7188	1.6374	1.4953	1.551	1.4164	2.1336	1.4057	1.6035	1.5138	1.4308	1.3291	1.2409	1.1868	1.4955
2.7926	3.1926	4.2872	2.7193	1.6172	1.8535	1.7438	1.7021	1.6033	1.4539	1.5348	1.4578	2.1575	1.4444	1.6403	1.53	1.4843	1.3186	1.2691	1.195	1.5064
2.8303	3.1571	4.3372	2.7005	1.6295	1.8268	1.7261	1.7103	1.6216	1.4776	1.5464	1.4202	2.1333	1.4236	1.5973	1.4912	1.4564	1.3281	1.2352	1.1779	1.5021
2.8205	3.1758	4.3372	2.7318	1.5957	1.8079	1.719	1.6905	1.6244	1.4947	1.5337	1.4305	2.1408	1.4352	1.616	1.5253	1.4601	1.3038	1.254	1.1633	1.5158
2.824	3.1537	4.307	2.7102	1.6318	1.8201	1.7053	1.7042	1.6362	1.4964	1.5499	1.4224	2.1344	1.428	1.6063	1.4986	1.4486	1.3229	1.2268	1.1939	1.5006
2.8121	3.1978	4.2985	2.7165	1.6164	1.8357	1.7389	1.7	1.6159	1.4674	1.5339	1.4544	2.1588	1.4543	1.6339	1.5245	1.4837	1.3221	1.2677	1.1905	1.5023
2.815	3.1721	4.2994	2.7137	1.6298	1.8458	1.7405	1.7056	1.6088	1.4761	1.5428	1.4564	2.1603	1.4491	1.623	1.5171	1.4815	1.3226	1.2411	1.1928	1.4956
2.7969	3.2079	4.3263	2.7313	1.6127	1.8496	1.7504	1.6658	1.5959	1.4681	1.5095	1.4588	2.1702	1.4597	1.622	1.535	1.4889	1.3159	1.2628	1.1635	1.5119
2.8381	3.1689	4.2943	2.7112	1.6345	1.8462	1.7273	1.7082	1.6152	1.4792	1.5406	1.4366	2.1563	1.4345	1.6089	1.5036	1.4665	1.3256	1.2294	1.1956	1.4904
2.8141	3.22	4.3461	2.755	1.6034	1.8343	1.7524	1.6577	1.5893	1.4538	1.5163	1.4599	2.1641	1.4569	1.6244	1.5308	1.4858	1.3013	1.2587	1.165	1.5128
2.8164	3.2089	4.3095	2.7433	1.6225	1.8489	1.7607	1.6909	1.5901	1.4692	1.519	1.4583	2.1682	1.4594	1.6201	1.5386	1.4912	1.3131	1.2573	1.1828	1.514
2.8438	3.177	4.352	2.7296	1.6171	1.8115	1.7152	1.7109	1.6286	1.4816	1.5451	1.4228	2.1435	1.4211	1.5856	1.4983	1.4405	1.3072	1.2402	1.1608	1.5121
2.8468	3.2009	4.3571	2.7609	1.6043	1.835	1.7298	1.679	1.6216	1.4906	1.531	1.4335	2.1573	1.429	1.603	1.5289	1.4635	1.2934	1.2537	1.1679	1.5134
2.829	3.2018	4.3223	2.7287	1.634	1.8444	1.7595	1.7011	1.6056	1.4736	1.5261	1.4622	2.1754	1.4492	1.6111	1.5373	1.4785	1.3173	1.2507	1.1986	1.4919
2.8405	3.2062	4.3674	2.7533	1.6046	1.8378	1.753	1.6753	1.5989	1.4747	1.5165	1.4452	2.1595	1.4428	1.6102	1.519	1.4749	1.2898	1.2554	1.1556	1.5188
2.8271	3.2278	4.3273	2.7599	1.6048	1.8428	1.7523	1.6633	1.5756	1.4734	1.5002	1.4459	2.1805	1.4503	1.6137	1.532	1.4831	1.2989	1.2615	1.1862	1.511
2.861	3.171	4.3354	2.733	1.635	1.8258	1.7079	1.7063	1.6145	1.4861	1.5418	1.4154	2.1537	1.4164	1.5924	1.4759	1.4458	1.3115	1.237	1.1973	1.5023
2.8497	3.212	4.3441	2.7782	1.5998	1.8383	1.7424	1.6726	1.5982	1.4872	1.4997	1.4384	2.1711	1.4398	1.6018	1.523	1.4808	1.285	1.257	1.1689	1.5218
2.8626	3.1983	4.3433	2.7511	1.6269	1.8243	1.7143	1.7086	1.6299	1.4961	1.5422	1.4068	2.1382	1.4276	1.6028	1.4906	1.426	1.3097	1.2354	1.1775	1.5062
2.8668	3.2006	4.3528	2.7555	1.6315	1.8263	1.7139	1.692	1.6355	1.5074	1.5454	1.41	2.1533	1.4218	1.5976	1.5037	1.4447	1.3099	1.2357	1.191	1.5116
2.8432	3.2479	4.3701	2.7834	1.6118	1.8364	1.7567	1.6652	1.5665	1.4644	1.5026	1.4424	2.18	1.4477	1.6084	1.524	1.4624	1.292	1.2667	1.1581	1.5203
2.8503	3.2197	4.3157	2.7424	1.6553	1.8421	1.7614	1.6903	1.6323	1.4847	1.5344	1.4347	2.1657	1.4424	1.6053	1.5056	1.4705	1.3159	1.2365	1.2006	1.4933
2.8667	3.2152	4.3519	2.7834	1.6113	1.8305	1.7306	1.691	1.6142	1.4934	1.5395	1.4157	2.1711	1.4298	1.5989	1.5081	1.4441	1.289	1.2536	1.1677	1.5193
2.8798	3.2067	4.3227	2.7736	1.627	1.8218	1.7075	1.6941	1.6391	1.4968	1.5326	1.4029	2.1635	1.4176	1.5797	1.5087	1.4345	1.3147	1.2359	1.1828	1.512
2.8481	3.266	4.3668	2.8004	1.6181	1.8477	1.7649	1.6613	1.5838	1.4662	1.4997	1.4616	2.186	1.4637	1.6161	1.5103	1.4731	1.302	1.2695	1.1748	1.5082
2.8535	3.2494	4.3143	2.8003	1.6222	1.8446	1.7695	1.6755	1.5973	1.463	1.5296	1.4559	2.1883	1.4703	1.6328	1.5206	1.4606	1.3075	1.2509	1.187	1.5103
2.8799	3.2075	4.3695	2.7802	1.6352	1.8225	1.7212	1.6973	1.6331	1.5081	1.5323	1.4152	2.1599	1.4156	1.5834	1.4816	1.4208	1.3127	1.2306	1.1677	1.5173
2.8693	3.209	4.367	2.7895	1.6296	1.8196	1.7239	1.6898	1.6216	1.5082	1.5285	1.4148	2.1682	1.4217	1.5819	1.4919	1.4396	1.2949	1.2458	1.1534	1.5207
2.8614	3.2582	4.3597	2.8128	1.6246	1.8534	1.769	1.6599	1.584	1.466	1.4989	1.4398	2.1983	1.4538	1.6177	1.5059	1.4741	1.2952	1.272	1.162	1.5237
2.8548	3.2592	4.3436	2.8158	1.6303	1.8452	1.7582	1.6623	1.6005	1.4664	1.4996	1.4427	2.1917	1.4515	1.6145	1.5091	1.4624	1.3152	1.2565	1.1937	1.5008
2.8958	3.2314	4.3867	2.8065	1.6256	1.8126	1.7197	1.6821	1.6385	1.4985	1.5341	1.4082	2.1754	1.4347	1.5888	1.4925	1.4214	1.2996	1.2461	1.1609	1.5258
2.8676	3.2729	4.3847	2.819	1.6086	1.8394	1.7662	1.652	1.5869	1.4592	1.5176	1.4501	2.2039	1.4455	1.6161	1.5153	1.4577	1.2862	1.2688	1.162	1.5263
2.8784	3.2492	4.4004	2.8288	1.6135	1.84	1.7631	1.6512	1.589	1.4684	1.4985	1.445	2.2065	1.452	1.6014	1.5076	1.4558	1.2871	1.2623	1.1678	1.522
2.8667	3.2689	4.3949	2.8237	1.6313	1.8535	1.7693	1.6767	1.5875	1.4703	1.5009	1.4572	2.1982	1.457	1.6163	1.5137	1.4655	1.2808	1.2682	1.1606	1.5177
2.9159	3.2423	4.4047	2.8086	1.6331	1.8357	1.7179	1.6935	1.6366	1.4981	1.5333	1.4059	2.1794	1.4177	1.577	1.4782	1.4246	1.291	1.2442	1.1608	1.5227
2.8812	3.2612	4.376	2.8144	1.6469	1.8463	1.7691	1.6837	1.5982	1.4783	1.5301	1.4513	2.1984	1.4499	1.6028	1.5042	1.4521	1.3011	1.2536	1.1828	1.5043
2.874	3.2804	4.38	2.841	1.6337	1.8426	1.7736	1.6682	1.5776	1.4694	1.5011	1.4581	2.1974	1.4687	1.6127	1.5146	1.4538	1.2867	1.261	1.1642	1.5193
2.9174	3.2319	4.3767	2.8421	1.6167	1.8226	1.7391	1.6932	1.6287	1.5102	1.5307	1.4255	2.1746	1.4306	1.6045	1.4903	1.4187	1.2833	1.247	1.163	1.5203
2.8894	3.2765	4.3833	2.8422	1.6094	1.8568	1.7677	1.6647	1.5899	1.4717	1.5008	1.4493	2.2016	1.4519	1.6137	1.5173	1.4522	1.277	1.2601	1.1703	1.5163
2.8945	3.2518	4.3547	2.8214	1.6426	1.8555	1.7653	1.6768	1.6149	1.495	1.5311	1.4521	2.2016	1.4566	1.6102	1.5067	1.4541	1.3064	1.2524	1.1856	1.5021
2.9198	3.2437	4.391	2.8197	1.6388	1.8386	1.7392	1.6946	1.6116	1.5008	1.5314	1.4272	2.1711	1.4244	1.584	1.4753	1.4252	1.3039	1.2371	1.1783	1.5108
2.8886	3.293	4.3498	2.8584	1.6231	1.8549	1.7764	1.6716	1.5696	1.4729	1.5093	1.4599	2.2049	1.469	1.6159	1.5041	1.4511	1.291	1.2679	1.1792	1.5276
2.9186	3.2655	4.3752	2.819	1.6508	1.8519	1.7569	1.6955	1.6151	1.4974	1.5498	1.4338	2.1898	1.4463	1.5962	1.4914	1.4528	1.2996	1.2417	1.1907	1.5007
2.9287	3.2611	4.3696	2.8266	1.6401	1.8449	1.7392	1.7033	1.6107	1.5036	1.5367	1.4152	2.175	1.4188	1.5833	1.4674	1.4291	1.3041	1.2318	1.1925	1.5017
2.9357	3.2428	4.4033	2.8402	1.6542	1.8199	1.7256	1.7132	1.6114	1.5057	1.541	1.3955	2.1781	1.4197	1.5825	1.4672	1.4104	1.2998	1.2392	1.1763	1.5133
2.918	3.2759	4.3872	2.8593	1.6344	1.8671	1.7862	1.6868	1.5829	1.4864	1.5228	1.4523	2.191	1.4354	1.5825	1.4929	1.4359	1.3004	1.2276	1.182	1.4935
2.9119	3.2901	4.3824	2.8536	1.6399	1.8556	1.7965	1.6977	1.5877	1.4773	1.5006	1.4569	2.209	1.4752	1.6042	1.5038	1.4569	1.2903	1.255	1.1843	1.5065
2.9344	3.2959	4.4013	2.8519	1.648	1.8547	1.7847	1.6866	1.6004	1.4978	1.5382	1.4473	2.2054	1.4503	1.5963	1.5023	1.4386	1.3001	1.2455	1.1847	1.5094
2.9388	3.295	4.4346	2.8804	1.6203	1.8626	1.7798	1.6704	1.565	1.4753	1.5044	1.4601	2.2045	1.4537	1.5949	1.5047	1.4427	1.2816	1.2619	1.1584	1.5277
2.9457	3.2687	4.3871	2.8429	1.6574	1.8414	1.7655	1.7073	1.6147	1.4992	1.5449	1.4261	2.19	1.4397	1.5773	1.4675	1.4248	1.3097	1.2307	1.1895	1.5075
2.9471	3.3028	4.4222	2.8846	1.6216	1.847	1.756	1.6769	1.5913	1.4828	1.5043	1.4276	2.2035	1.453	1.598	1.495	1.4205	1.2645	1.2684	1.1581	1.5243
2.9436	3.312	4.3854	2.8967	1.6329	1.8562	1.7871	1.6669	1.5815	1.4649	1.4982	1.4582	2.2122	1.4738	1.6039	1.4998	1.4567	1.275	1.2673	1.1619	1.5295
2.9352	3.3283	4.3986	2.8889	1.6127	1.8517	1.7772	1.6604	1.5719	1.475	1.5058	1.4447	2.2043	1.4667	1.599	1.4996	1.4395	1.2674	1.2676	1.1519	1.536
2.9372	3.3247	4.4078	2.8947	1.6235	1.859	1.7832	1.6599	1.5757	1.4805	1.507	1.4458	2.2082	1.4589	1.6071	1.5015	1.4432	1.2765	1.2601	1.1443	1.5316
2.9242	3.3147	4.3789	2.885	1.6466	1.867	1.7869	1.6903	1.5804	1.4785	1.5293	1.4461	2.21	1.4625	1.5956	1.4966	1.4606	1.2983	1.2418	1.1833	1.5174
2.9393	3.3348	4.3861	2.8934	1.6354	1.8705	1.7971	1.6792	1.5694	1.4751	1.5029	1.4473	2.2213	1.4712	1.6045	1.5025	1.4489	1.2896	1.2742	1.1619	1.5217
2.9686	3.2918	4.37	2.8692	1.6648	1.848	1.7567	1.7062	1.618	1.5101	1.5311	1.4101	2.1856	1.4334	1.5687	1.4683	1.4137	1.3031	1.2371	1.177	1.5251
2.9784	3.2918	4.4202	2.8745	1.6526	1.8462	1.7594	1.6924	1.6108	1.5044	1.5503	1.4162	2.1928	1.4499	1.5928	1.4843	1.433	1.2831	1.2559	1.1606	1.5365
2.9778	3.3098	4.3925	2.8812	1.6692	1.8438	1.7623	1.6991	1.6142	1.5003	1.5561	1.4162	2.1799	1.4136	1.5612	1.4628	1.4103	1.3018	1.2394	1.1747	1.531
2.9771	3.3327	4.4205	2.9106	1.6234	1.8543	1.7744	1.6809	1.5968	1.5019	1.5407	1.4286	2.1963	1.4428	1.5742	1.4921	1.4346	1.2612	1.2507	1.1503	1.5405
2.9775	3.3055	4.4336	2.9025	1.644	1.8348	1.7575	1.6923	1.6257	1.5053	1.5479	1.4195	2.193	1.4528	1.587	1.4717	1.4286	1.2658	1.2559	1.1562	1.5412
2.9833	3.3437	4.4201	2.9	1.6351	1.8457	1.7835	1.6852	1.6277	1.5032	1.5288	1.4266	2.1908	1.4448	1.5749	1.49	1.4237	1.274	1.2676	1.1533	1.539
2.9589	3.3631	4.3919	2.8918	1.6657	1.8763	1.7834	1.7006	1.6035	1.4996	1.5481	1.4582	2.2187	1.4541	1.5873	1.4987	1.4457	1.3003	1.2553	1.1829	1.5178
2.991	3.3047	4.4307	2.9189	1.6667	1.83	1.773	1.6926	1.6201	1.5199	1.5437	1.4301	2.1885	1.4335	1.5811	1.4742	1.4144	1.2913	1.251	1.1571	1.539
2.959	3.3704	4.4276	2.9225	1.6397	1.8533	1.8087	1.6807	1.5984	1.4818	1.5144	1.4677	2.2155	1.4648	1.6006	1.5038	1.4499	1.2816	1.2712	1.1586	1.535
2.9804	3.3519	4.3905	2.8918	1.6783	1.8835	1.7814	1.7024	1.6129	1.5089	1.5478	1.447	2.2074	1.4438	1.5834	1.4914	1.4424	1.3148	1.242	1.1786	1.5252
2.9547	3.3762	4.438	2.9363	1.6394	1.8682	1.8012	1.6855	1.5935	1.4951	1.4963	1.4628	2.2215	1.4648	1.5994	1.4934	1.4521	1.2889	1.2629	1.1565	1.536
2.9659	3.3631	4.4306	2.9411	1.632	1.8841	1.8058	1.6667	1.598	1.4932	1.5188	1.4506	2.2223	1.4626	1.5973	1.4934	1.4238	1.2765	1.2594	1.1649	1.5391
3.0054	3.3409	4.4411	2.9031	1.6614	1.8472	1.776	1.7099	1.6169	1.5104	1.5447	1.4356	2.186	1.4218	1.5705	1.4604	1.4027	1.2893	1.2394	1.1562	1.5414
2.9734	3.3701	4.3981	2.9352	1.6653	1.8815	1.8165	1.6922	1.5876	1.5047	1.5192	1.4694	2.2127	1.4744	1.6129	1.493	1.449	1.2817	1.264	1.1694	1.5305
2.9764	3.3894	4.4228	2.9443	1.6609	1.8709	1.8128	1.6848	1.5923	1.4938	1.52	1.4584	2.2179	1.4664	1.6007	1.505	1.4452	1.2875	1.2621	1.1545	1.5419
3.0089	3.3414	4.4686	2.9204	1.6909	1.866	1.777	1.7072	1.6222	1.5106	1.5441	1.4212	2.1922	1.4319	1.5741	1.4661	1.4162	1.2859	1.2435	1.1744	1.5457
2.9933	3.3515	4.4577	2.9524	1.6351	1.8709	1.7979	1.6837	1.6225	1.5065	1.5325	1.4372	2.2093	1.4422	1.5914	1.4719	1.4263	1.2714	1.2556	1.1572	1.5478
3.0002	3.3762	4.4317	2.9617	1.6562	1.8964	1.8102	1.6826	1.5725	1.4827	1.5104	1.4558	2.2162	1.4768	1.6133	1.4807	1.4502	1.2812	1.2652	1.1663	1.5449
3.0024	3.3837	4.4783	2.9499	1.6496	1.8674	1.7951	1.6621	1.5872	1.497	1.5126	1.4574	2.2143	1.4672	1.5958	1.4847	1.433	1.2676	1.262	1.1448	1.55
3.0025	3.3438	4.4148	2.9254	1.6771	1.8793	1.7988	1.6968	1.6147	1.5152	1.5372	1.4462	2.2157	1.451	1.583	1.487	1.4401	1.2989	1.2415	1.1792	1.5342
3.0045	3.39	4.4268	2.9561	1.6467	1.8778	1.8058	1.668	1.6019	1.4924	1.5106	1.4596	2.2208	1.4583	1.5914	1.4844	1.4309	1.2639	1.2597	1.1546	1.5508
2.9818	3.3716	4.4281	2.9535	1.6662	1.8819	1.8119	1.6905	1.597	1.4919	1.5039	1.4718	2.2111	1.4721	1.5994	1.499	1.458	1.2852	1.2519	1.1591	1.5463
2.9786	3.3742	4.4155	2.9499	1.6843	1.8942	1.8055	1.7071	1.6051	1.508	1.5357	1.4626	2.2131	1.4484	1.5814	1.496	1.4457	1.2989	1.2405	1.1745	1.5447
3.0066	3.3767	4.4757	2.9532	1.6483	1.8843	1.8006	1.6692	1.5932	1.5006	1.5208	1.4588	2.2272	1.4583	1.58	1.5001	1.441	1.2537	1.2506	1.1535	1.5629
3.0026	3.3743	4.4355	2.9422	1.6877	1.9086	1.8148	1.689	1.6059	1.5166	1.5358	1.462	2.2261	1.4722	1.5961	1.4804	1.4553	1.2967	1.2522	1.1809	1.5371
3.0167	3.3493	4.4797	2.9467	1.6605	1.8597	1.7882	1.6888	1.6246	1.5327	1.5441	1.4405	2.2093	1.4431	1.5787	1.4758	1.4184	1.2722	1.2464	1.1704	1.5586
3.0081	3.3939	4.4868	2.9635	1.6735	1.9027	1.8091	1.6811	1.5914	1.4946	1.5065	1.4683	2.2263	1.4675	1.589	1.5026	1.4416	1.2747	1.2573	1.1539	1.5476
3.0181	3.3942	4.4341	2.9647	1.6816	1.9087	1.8184	1.6989	1.5934	1.5064	1.5176	1.4753	2.2347	1.47	1.6075	1.4999	1.4535	1.2821	1.2578	1.1581	1.5443
3.0378	3.3871	4.4866	2.9715	1.6558	1.8846	1.8051	1.6718	1.5902	1.5021	1.5264	1.4539	2.2248	1.4652	1.595	1.4922	1.4356	1.2658	1.2589	1.1478	1.5534
3.0245	3.3729	4.4371	2.9793	1.682	1.894	1.8182	1.6769	1.5912	1.5042	1.5068	1.4758	2.2345	1.4701	1.5943	1.4999	1.4715	1.2821	1.2597	1.1719	1.5481
3.0376	3.3941	4.4532	2.9753	1.6742	1.9075	1.819	1.6941	1.5897	1.4943	1.5094	1.4596	2.2353	1.4724	1.5888	1.4978	1.4489	1.2665	1.2626	1.1639	1.5607
3.0508	3.3714	4.4477	2.9735	1.6731	1.8707	1.8068	1.6886	1.6271	1.5222	1.5323	1.4428	2.2353	1.4727	1.5887	1.4813	1.4464	1.257	1.2618	1.176	1.5569
3.0457	3.3832	4.479	2.9889	1.665	1.8735	1.801	1.6879	1.6158	1.5167	1.5193	1.4561	2.226	1.4506	1.5833	1.4749	1.4353	1.2582	1.2594	1.1561	1.5628
3.0532	3.3749	4.4964	2.9695	1.678	1.8633	1.7899	1.7121	1.6416	1.5378	1.5388	1.4309	2.2133	1.4328	1.5647	1.4683	1.4151	1.2821	1.2439	1.167	1.562
3.064	3.3615	4.5045	2.9639	1.6931	1.8512	1.7765	1.7075	1.6428	1.5159	1.5431	1.4285	2.2147	1.4346	1.575	1.4577	1.418	1.2867	1.2427	1.1698	1.5617
3.0566	3.367	4.4708	2.9644	1.7053	1.8978	1.8154	1.6972	1.627	1.522	1.5527	1.4605	2.2261	1.466	1.5856	1.4803	1.4582	1.2988	1.25	1.184	1.5416
3.0609	3.3663	4.4863	2.9704	1.6912	1.878	1.7755	1.7098	1.6357	1.5235	1.5742	1.4207	2.2011	1.4276	1.5706	1.4569	1.4176	1.2779	1.239	1.1752	1.5641
3.0385	3.4006	4.4766	2.9968	1.691	1.9049	1.8214	1.6818	1.5881	1.4988	1.5099	1.4766	2.2399	1.4921	1.5995	1.4981	1.4521	1.2829	1.2693	1.1552	1.5576
3.0614	3.3618	4.4628	2.9816	1.6993	1.8684	1.7963	1.7092	1.6368	1.5193	1.5593	1.4249	2.2143	1.4394	1.5643	1.4513	1.4314	1.301	1.248	1.1787	1.5597
3.077	3.382	4.5019	2.9899	1.695	1.8706	1.7831	1.7104	1.6375	1.5167	1.5408	1.4308	2.2116	1.4441	1.5654	1.4666	1.422	1.2829	1.2516	1.1418	1.5669
3.0643	3.4119	4.4934	3.0121	1.6696	1.8853	1.7964	1.687	1.6107	1.4981	1.5342	1.4597	2.2197	1.4672	1.5802	1.4945	1.4305	1.2626	1.2631	1.1407	1.5696
3.0484	3.4106	4.4672	3.0114	1.7119	1.9036	1.8281	1.7022	1.613	1.5106	1.5164	1.4742	2.2358	1.4751	1.5877	1.4888	1.4604	1.2916	1.2567	1.1583	1.5552
3.0843	3.3885	4.4822	3.0118	1.6623	1.894	1.8044	1.7018	1.6288	1.5151	1.5359	1.441	2.2173	1.4426	1.5854	1.4792	1.4324	1.2688	1.2609	1.1526	1.5677
3.0805	3.3648	4.4828	3.0019	1.6662	1.8826	1.8079	1.7044	1.6226	1.5201	1.5553	1.4406	2.2233	1.4506	1.5785	1.474	1.4388	1.2685	1.2551	1.1475	1.5641
3.0871	3.3975	4.4851	3.0167	1.6692	1.8755	1.7951	1.7043	1.6442	1.5103	1.551	1.4552	2.2272	1.449	1.5862	1.4793	1.4201	1.273	1.2637	1.1569	1.5639
3.0881	3.3733	4.4832	3.0212	1.6867	1.8694	1.7978	1.7118	1.6391	1.5193	1.547	1.4371	2.2336	1.4635	1.5915	1.4927	1.4299	1.2718	1.2668	1.1505	1.5657
3.0782	3.4042	4.4702	3.0183	1.6852	1.9107	1.8211	1.6982	1.6061	1.5072	1.5386	1.4641	2.2382	1.4784	1.5987	1.4953	1.4617	1.2917	1.2748	1.1772	1.5532
3.0582	3.3917	4.4625	3.0124	1.7115	1.9226	1.8372	1.7197	1.6277	1.5073	1.5464	1.4848	2.2385	1.478	1.6013	1.4954	1.4617	1.2981	1.2676	1.1715	1.5552
3.0671	3.405	4.4641	3.0182	1.7133	1.9236	1.8388	1.7103	1.6276	1.5044	1.5389	1.4774	2.2447	1.4793	1.589	1.4917	1.4519	1.2917	1.2659	1.1737	1.5523
3.0881	3.3866	4.5184	2.9971	1.7159	1.8932	1.7984	1.7316	1.6509	1.5247	1.5568	1.4494	2.2236	1.4401	1.5679	1.4682	1.4375	1.2926	1.2547	1.1706	1.5609
3.0755	3.4143	4.4855	3.0343	1.7049	1.9133	1.8324	1.6947	1.6114	1.4859	1.5403	1.4837	2.2437	1.4753	1.6024	1.4867	1.4522	1.2753	1.27	1.1698	1.5668
3.0898	3.4006	4.4811	3.0006	1.7292	1.8958	1.8168	1.728	1.6622	1.5299	1.5564	1.4656	2.2357	1.4609	1.5777	1.4891	1.4407	1.2904	1.2569	1.1823	1.5565
3.0925	3.4189	4.4919	3.0218	1.6972	1.9176	1.8372	1.6854	1.6119	1.4922	1.5385	1.4753	2.2474	1.4797	1.5954	1.4857	1.4462	1.2736	1.2791	1.1569	1.5661
3.0988	3.3882	4.495	2.9992	1.7211	1.8837	1.8086	1.724	1.6518	1.5239	1.5644	1.452	2.2192	1.4431	1.5694	1.4672	1.4418	1.295	1.2432	1.1807	1.5591
3.1156	3.3955	4.5212	3.0184	1.6934	1.8822	1.8053	1.7135	1.6691	1.5223	1.558	1.4451	2.2268	1.4488	1.5832	1.4788	1.4216	1.2764	1.2635	1.1664	1.5769
3.1037	3.3959	4.5265	3.0133	1.7266	1.8732	1.7927	1.7145	1.6729	1.5408	1.572	1.439	2.2253	1.4419	1.5781	1.4659	1.4065	1.2666	1.2676	1.1718	1.5686
3.0854	3.4427	4.5106	3.0429	1.7076	1.9133	1.837	1.7077	1.6239	1.496	1.5202	1.4804	2.2516	1.488	1.598	1.4835	1.4549	1.2693	1.2745	1.1595	1.5662
3.1118	3.4174	4.4773	3.0394	1.7332	1.9258	1.8341	1.7336	1.6414	1.5275	1.5516	1.4759	2.2535	1.4649	1.5969	1.4928	1.4543	1.2884	1.254	1.1729	1.5589
3.1145	3.415	4.5193	3.048	1.7037	1.8965	1.8214	1.7095	1.6456	1.5164	1.526	1.4599	2.2398	1.4565	1.5882	1.475	1.4377	1.2658	1.2691	1.157	1.5778
3.1281	3.3942	4.5406	3.0269	1.7263	1.8843	1.7957	1.7269	1.6612	1.5328	1.5671	1.4358	2.2197	1.4329	1.5717	1.4635	1.4234	1.298	1.2512	1.1771	1.5756
3.1267	3.4084	4.5259	3.0407	1.7159	1.8858	1.7973	1.7341	1.6609	1.5352	1.5676	1.4363	2.2252	1.4639	1.5981	1.4911	1.4308	1.26	1.2617	1.1528	1.5843
3.1245	3.4065	4.5308	3.065	1.7245	1.8763	1.7979	1.714	1.6685	1.5224	1.55	1.4564	2.2275	1.4493	1.5846	1.4866	1.4189	1.2779	1.2622	1.1581	1.5749
3.1196	3.4527	4.4749	3.0589	1.7471	1.9314	1.8426	1.7175	1.6486	1.4985	1.5354	1.4866	2.2606	1.4738	1.618	1.4822	1.4422	1.2815	1.2691	1.163	1.5679
3.1049	3.4466	4.4851	3.088	1.7213	1.9306	1.8315	1.7063	1.6228	1.509	1.5254	1.4732	2.2555	1.4782	1.5985	1.4879	1.4365	1.2491	1.2647	1.1598	1.5762
3.1337	3.4347	4.5093	3.0631	1.7236	1.8938	1.7987	1.717	1.6662	1.5293	1.5726	1.441	2.2325	1.4395	1.5769	1.48	1.4174	1.2641	1.2592	1.1673	1.5876
3.1107	3.4502	4.5191	3.0848	1.7229	1.9155	1.8268	1.7014	1.6316	1.5018	1.5293	1.4706	2.2443	1.4649	1.6007	1.479	1.438	1.2643	1.2756	1.1538	1.5795
3.154	3.4094	4.5131	3.0708	1.7297	1.8922	1.8039	1.7278	1.6797	1.5243	1.5632	1.4389	2.2302	1.4443	1.5826	1.4767	1.4179	1.2755	1.257	1.1584	1.5819
3.1431	3.414	4.5117	3.0758	1.7544	1.9025	1.8114	1.7432	1.6698	1.537	1.5738	1.444	2.239	1.4433	1.571	1.4662	1.4161	1.2916	1.2416	1.1713	1.5786
3.1452	3.436	4.5176	3.0889	1.7522	1.9082	1.7994	1.73	1.6748	1.5344	1.5761	1.4323	2.2286	1.4359	1.5712	1.4568	1.424	1.289	1.2504	1.1689	1.5855
3.1314	3.473	4.5063	3.0877	1.7252	1.9441	1.8369	1.7055	1.6342	1.5069	1.525	1.47	2.2567	1.464	1.589	1.4905	1.448	1.245	1.272	1.1487	1.5868
3.1547	3.452	4.506	3.0808	1.7529	1.9157	1.8033	1.7326	1.6506	1.5287	1.5657	1.4388	2.2378	1.4398	1.5756	1.4628	1.4184	1.2756	1.2552	1.182	1.5858
3.1275	3.5006	4.522	3.0961	1.7224	1.9432	1.8286	1.6958	1.626	1.4951	1.5344	1.4665	2.2644	1.4707	1.5963	1.4881	1.4273	1.2486	1.2709	1.1557	1.5873
3.1512	3.4582	4.4939	3.0814	1.7722	1.9365	1.8243	1.7336	1.6726	1.529	1.5772	1.4538	2.238	1.4704	1.5796	1.4774	1.4466	1.2898	1.2485	1.1812	1.5766
3.1437	3.4765	4.4912	3.0725	1.7565	1.9553	1.8231	1.7353	1.6626	1.5118	1.5703	1.4771	2.2585	1.4882	1.5977	1.4788	1.4398	1.2823	1.2428	1.1758	1.5754
3.154	3.504	4.4738	3.1036	1.7587	1.9659	1.8505	1.709	1.6498	1.5027	1.5553	1.4697	2.2637	1.4896	1.6019	1.4886	1.4497	1.2777	1.2643	1.1696	1.5781
3.1328	3.494	4.4884	3.1141	1.7422	1.9672	1.8523	1.7053	1.6471	1.4906	1.5431	1.4836	2.2639	1.4919	1.6038	1.4895	1.4586	1.2582	1.2815	1.1639	1.5808
3.1345	3.4859	4.5135	3.1147	1.7306	1.9422	1.8457	1.7037	1.6654	1.5137	1.5441	1.4566	2.2467	1.4681	1.5865	1.4839	1.4334	1.2587	1.278	1.1544	1.602
3.1788	3.5019	4.5258	3.1121	1.7254	1.9453	1.8317	1.7021	1.6462	1.5105	1.5548	1.4537	2.2579	1.4689	1.5962	1.4736	1.4323	1.2505	1.2828	1.1506	1.5937
3.1615	3.5084	4.5073	3.1251	1.7246	1.948	1.8406	1.6885	1.6494	1.5023	1.5404	1.4679	2.2553	1.4844	1.5886	1.491	1.4404	1.2519	1.2726	1.155	1.5923
3.1612	3.4992	4.488	3.1337	1.7461	1.9569	1.8507	1.6965	1.6378	1.4968	1.5333	1.4611	2.2671	1.4935	1.5982	1.4808	1.4548	1.2587	1.2724	1.1581	1.581
3.1597	3.5174	4.5207	3.1289	1.7447	1.9682	1.8472	1.712	1.6381	1.5084	1.5482	1.481	2.272	1.4934	1.6025	1.4851	1.4504	1.2708	1.2767	1.1637	1.5786
3.1715	3.5273	4.5059	3.1379	1.741	1.9627	1.855	1.7025	1.6436	1.5012	1.5366	1.4681	2.2722	1.4879	1.596	1.4858	1.4423	1.2492	1.2801	1.1492	1.5883
3.1808	3.4968	4.5524	3.1101	1.7606	1.938	1.8276	1.7291	1.6909	1.5395	1.5728	1.444	2.2471	1.4557	1.5753	1.4649	1.4248	1.2881	1.2475	1.1662	1.5837
3.1728	3.5225	4.5407	3.131	1.763	1.9714	1.8413	1.7217	1.672	1.5283	1.5746	1.4803	2.262	1.5021	1.5963	1.4917	1.447	1.2851	1.2532	1.1776	1.5798
3.1677	3.5365	4.5033	3.1551	1.753	1.9922	1.8597	1.7298	1.6451	1.5157	1.5574	1.4858	2.2631	1.5037	1.6098	1.4927	1.4487	1.2686	1.2747	1.171	1.5833
3.1588	3.5273	4.4967	3.1471	1.7506	1.977	1.8627	1.72	1.6452	1.5128	1.5417	1.4833	2.2665	1.4991	1.5968	1.4874	1.4554	1.2707	1.2692	1.1616	1.5776
3.1973	3.4947	4.515	3.1279	1.7734	1.9621	1.8148	1.7368	1.6941	1.5491	1.5705	1.4711	2.244	1.4729	1.5821	1.4629	1.4311	1.2872	1.2412	1.1788	1.5833
3.1679	3.5296	4.5181	3.1583	1.7621	1.9865	1.8513	1.7272	1.6753	1.5299	1.5525	1.4904	2.265	1.4808	1.5949	1.4893	1.4495	1.287	1.2505	1.1805	1.5821
3.2009	3.5143	4.5481	3.1532	1.7551	1.9562	1.8131	1.7339	1.6837	1.5476	1.5805	1.4521	2.2461	1.4477	1.5699	1.4558	1.4211	1.2763	1.26	1.1764	1.596
3.1883	3.5375	4.517	3.1607	1.7858	1.985	1.8592	1.7259	1.6777	1.5405	1.5717	1.4876	2.2603	1.4961	1.5981	1.4922	1.4424	1.2822	1.2496	1.185	1.5804
3.1841	3.5346	4.5316	3.1806	1.7509	1.9799	1.841	1.7217	1.6611	1.5236	1.5574	1.4705	2.2623	1.4801	1.5856	1.4768	1.4305	1.2496	1.2683	1.1506	1.5944
3.1816	3.5465	4.4694	3.1809	1.7711	2.0019	1.8582	1.7205	1.6567	1.521	1.54	1.4825	2.2664	1.4975	1.6048	1.4836	1.4423	1.2672	1.2711	1.1714	1.5821
3.1856	3.5448	4.5144	3.1839	1.75	1.9907	1.8477	1.7098	1.6552	1.5244	1.5567	1.4592	2.256	1.4786	1.5929	1.4812	1.4242	1.2588	1.2632	1.1471	1.598
3.1845	3.5685	4.5063	3.1863	1.7597	1.9987	1.8611	1.7093	1.646	1.526	1.5348	1.4722	2.277	1.4918	1.602	1.4976	1.4435	1.2592	1.2767	1.1601	1.5976
3.1933	3.5521	4.5218	3.2051	1.7555	1.9855	1.8488	1.7151	1.658	1.5244	1.557	1.4739	2.2638	1.4851	1.5919	1.4865	1.4437	1.254	1.2751	1.1549	1.6019
3.1911	3.5598	4.5137	3.2027	1.7589	2.0075	1.8726	1.7182	1.6386	1.5099	1.5339	1.4853	2.2821	1.4936	1.5998	1.4807	1.4412	1.2589	1.2729	1.1648	1.5923
3.1828	3.5616	4.4982	3.2068	1.759	2.0014	1.8687	1.707	1.6482	1.5163	1.5337	1.4808	2.2736	1.5027	1.5922	1.4926	1.4494	1.2557	1.278	1.1553	1.5959
3.2015	3.5577	4.5405	3.2028	1.7793	1.9642	1.8585	1.7177	1.6837	1.563	1.5617	1.4561	2.2606	1.4899	1.5822	1.4757	1.4165	1.2708	1.2689	1.1502	1.6107
3.2064	3.5333	4.5447	3.1946	1.77	1.9628	1.8389	1.7439	1.6784	1.5588	1.5712	1.4604	2.2643	1.4671	1.5769	1.4455	1.4138	1.274	1.2695	1.1601	1.6065
3.1998	3.5786	4.5106	3.2242	1.7633	1.9935	1.8618	1.7169	1.6561	1.5324	1.5417	1.4785	2.2727	1.5036	1.5913	1.4885	1.4436	1.2602	1.2775	1.1573	1.607
3.209	3.5784	4.5237	3.2235	1.7859	2.0108	1.8695	1.7428	1.6744	1.5523	1.5679	1.4791	2.2782	1.4989	1.5912	1.4896	1.4433	1.2928	1.2738	1.1782	1.5921
3.2092	3.5982	4.5009	3.2165	1.7827	2.0109	1.8705	1.7293	1.6423	1.5234	1.5498	1.4811	2.2816	1.5113	1.6059	1.4901	1.4384	1.2627	1.2839	1.1591	1.5977
3.1928	3.5859	4.4717	3.2162	1.7832	2.0195	1.8861	1.7375	1.6483	1.5254	1.5562	1.494	2.2816	1.5066	1.599	1.4983	1.4485	1.2746	1.2844	1.162	1.5924
3.2252	3.5515	4.5379	3.2227	1.7795	1.9636	1.8537	1.7401	1.6974	1.5697	1.5718	1.4538	2.2604	1.4811	1.5867	1.4752	1.4207	1.2762	1.2726	1.1555	1.6072
3.2087	3.5598	4.5365	3.2002	1.8125	2.0003	1.865	1.7437	1.693	1.5679	1.5809	1.4841	2.2748	1.498	1.5951	1.4752	1.4489	1.2863	1.2527	1.1766	1.5941
3.2243	3.5782	4.4988	3.2236	1.7687	1.9956	1.8735	1.7131	1.6734	1.5252	1.5435	1.4735	2.2767	1.4966	1.5898	1.4763	1.4363	1.2625	1.273	1.1529	1.6115
3.2398	3.6022	4.5153	3.2094	1.771	1.9854	1.8604	1.7486	1.687	1.5681	1.5709	1.4683	2.2679	1.4816	1.5856	1.4651	1.4346	1.2572	1.2858	1.1471	1.6146
3.2352	3.5911	4.4823	3.2117	1.8071	2.0191	1.8722	1.7443	1.6787	1.5444	1.5675	1.4977	2.2787	1.5123	1.6043	1.4895	1.4667	1.2874	1.2663	1.179	1.5987
3.2558	3.5741	4.5163	3.1944	1.8148	1.9933	1.8451	1.7581	1.6899	1.5687	1.5955	1.4632	2.2575	1.4798	1.5689	1.4607	1.4224	1.2905	1.2622	1.1691	1.6108
3.2608	3.5803	4.533	3.2013	1.7975	1.9746	1.8562	1.7647	1.7058	1.5758	1.5779	1.4646	2.2666	1.4792	1.5651	1.4523	1.4228	1.2932	1.2588	1.1821	1.6123
3.2502	3.5779	4.5178	3.2232	1.7899	1.9738	1.8726	1.7414	1.7036	1.5814	1.579	1.4621	2.2611	1.4937	1.5711	1.4694	1.4178	1.2776	1.2725	1.1626	1.6238
3.2581	3.6074	4.5146	3.2331	1.7947	2.0053	1.869	1.7242	1.6754	1.5547	1.555	1.4767	2.2722	1.4973	1.5917	1.4816	1.4275	1.2544	1.2774	1.1566	1.615
3.241	3.6191	4.4947	3.2321	1.8139	2.0163	1.8723	1.7578	1.6786	1.5766	1.5669	1.4877	2.2758	1.5069	1.5941	1.4852	1.4452	1.2779	1.2721	1.1763	1.6036
3.2451	3.5975	4.5196	3.2208	1.8293	2.0007	1.8668	1.7591	1.6912	1.5735	1.57	1.4849	2.2706	1.5119	1.5957	1.4738	1.452	1.2897	1.269	1.1835	1.6053
3.2373	3.6279	4.4582	3.2278	1.7928	2.0191	1.9003	1.7442	1.6771	1.5541	1.5554	1.5024	2.2916	1.5208	1.6063	1.4794	1.4447	1.2723	1.2922	1.1665	1.6045
3.2431	3.6468	4.488	3.2447	1.7975	2.0248	1.8889	1.7477	1.6805	1.5611	1.555	1.499	2.2859	1.5218	1.5927	1.498	1.4441	1.2678	1.2897	1.1708	1.6062
3.2637	3.6171	4.5462	3.2438	1.7831	1.9849	1.8722	1.7428	1.7024	1.5693	1.5562	1.4782	2.2738	1.5038	1.5889	1.4796	1.4222	1.2621	1.2892	1.1575	1.6201
3.2801	3.6415	4.5206	3.223	1.8252	2.015	1.8768	1.7819	1.6953	1.5811	1.5871	1.4686	2.2801	1.5031	1.5822	1.4786	1.4429	1.2914	1.2692	1.1708	1.609
3.2522	3.6416	4.4792	3.2567	1.8007	2.0027	1.882	1.7414	1.6857	1.5546	1.5476	1.4843	2.2908	1.515	1.5954	1.4818	1.4485	1.2478	1.2903	1.1739	1.6094
3.2734	3.6601	4.52	3.2446	1.7856	2.0108	1.8833	1.7367	1.6672	1.5425	1.5656	1.4765	2.2915	1.5048	1.6082	1.4905	1.4353	1.2517	1.2878	1.1535	1.615
3.2757	3.6376	4.5397	3.2332	1.8078	1.9906	1.8628	1.764	1.7185	1.5926	1.5791	1.4493	2.2751	1.4892	1.5716	1.4512	1.4212	1.2854	1.2714	1.1631	1.6229
3.2793	3.6534	4.545	3.2464	1.8059	1.9853	1.8758	1.7506	1.721	1.5863	1.5826	1.4667	2.273	1.4842	1.5839	1.4771	1.413	1.2822	1.2823	1.1524	1.6244
3.2938	3.638	4.5514	3.2382	1.8024	1.9842	1.8725	1.7526	1.7114	1.598	1.58	1.4664	2.2784	1.4972	1.5769	1.4629	1.4163	1.2867	1.2605	1.1567	1.6296
3.2761	3.6942	4.4904	3.2533	1.8042	2.0423	1.9137	1.7464	1.6847	1.5638	1.5517	1.4924	2.2902	1.5281	1.6026	1.4921	1.4498	1.2792	1.2985	1.1568	1.615
3.2872	3.6633	4.5308	3.2385	1.8226	2.0265	1.8909	1.7706	1.7258	1.5869	1.5826	1.4904	2.273	1.5039	1.5836	1.4848	1.4402	1.2912	1.2672	1.1767	1.6232
3.3003	3.6536	4.5398	3.2406	1.8193	1.992	1.8798	1.7586	1.7133	1.5984	1.5864	1.4733	2.271	1.4908	1.5777	1.4516	1.4253	1.2926	1.2659	1.1534	1.6283
3.2897	3.7019	4.503	3.2481	1.8305	2.0404	1.9017	1.7603	1.7147	1.5826	1.559	1.4934	2.2888	1.524	1.6005	1.4861	1.4545	1.285	1.2786	1.1671	1.6109
3.3271	3.6812	4.54	3.237	1.8283	1.9993	1.8746	1.7756	1.7229	1.6057	1.5806	1.474	2.2815	1.4928	1.5892	1.4809	1.4264	1.2933	1.2638	1.1656	1.625
3.2976	3.6867	4.5359	3.2412	1.8292	2.0175	1.8791	1.7677	1.7135	1.6087	1.586	1.4614	2.2863	1.504	1.584	1.4767	1.4366	1.2935	1.2627	1.178	1.6253
3.3069	3.7025	4.5331	3.2593	1.8265	2.0292	1.8912	1.7648	1.7171	1.5912	1.5762	1.4923	2.2928	1.5255	1.6023	1.4835	1.4476	1.2937	1.2686	1.1729	1.6164
3.3123	3.7164	4.5068	3.2544	1.8473	2.0254	1.8849	1.7788	1.7165	1.6056	1.584	1.4799	2.29	1.5134	1.5856	1.4668	1.4416	1.281	1.2623	1.1675	1.6187
3.3036	3.7375	4.512	3.2845	1.8288	2.0409	1.9064	1.7471	1.6979	1.5705	1.5467	1.5011	2.3028	1.5325	1.6057	1.4811	1.4482	1.2624	1.2859	1.158	1.6196
3.3002	3.7434	4.5161	3.2852	1.8323	2.0527	1.916	1.7422	1.6907	1.5663	1.5538	1.4909	2.3121	1.5317	1.6018	1.4791	1.445	1.2623	1.2888	1.156	1.6263
3.3073	3.7404	4.5027	3.2867	1.8226	2.034	1.9095	1.7432	1.708	1.5686	1.5586	1.4845	2.3096	1.5246	1.6135	1.4807	1.4261	1.2692	1.2942	1.1695	1.6253
3.3069	3.7458	4.4945	3.2845	1.8349	2.0477	1.906	1.7561	1.6985	1.5569	1.5508	1.5025	2.3217	1.5394	1.6052	1.483	1.4381	1.2719	1.2859	1.1666	1.6181
3.3433	3.7354	4.5568	3.2904	1.842	2.0106	1.8894	1.777	1.7384	1.5898	1.5932	1.457	2.2976	1.4942	1.5747	1.4618	1.4301	1.2856	1.2789	1.16	1.6428
3.3369	3.7492	4.5597	3.2874	1.8274	2.026	1.9035	1.789	1.7341	1.5986	1.587	1.4528	2.3016	1.5012	1.5877	1.4687	1.4107	1.2761	1.2797	1.1572	1.6451
3.3272	3.7534	4.5623	3.316	1.8174	2.0311	1.9214	1.7547	1.7228	1.5788	1.5675	1.4837	2.3053	1.5194	1.6002	1.4739	1.4291	1.263	1.2906	1.1553	1.6442
3.3361	3.732	4.5223	3.307	1.8462	2.042	1.9215	1.7844	1.7001	1.5629	1.5816	1.5024	2.3067	1.5431	1.6059	1.485	1.4405	1.2857	1.2778	1.1783	1.6279
3.3366	3.7632	4.5164	3.3269	1.8456	2.0561	1.9305	1.7535	1.7063	1.5636	1.5613	1.5071	2.311	1.5294	1.6145	1.4882	1.4494	1.267	1.2942	1.177	1.632
3.3395	3.7543	4.5496	3.302	1.8528	2.0593	1.91	1.7908	1.7343	1.5861	1.5877	1.483	2.3086	1.5337	1.6043	1.4869	1.438	1.2843	1.2837	1.1756	1.6276
3.3542	3.7534	4.5728	3.3251	1.8336	2.0251	1.9233	1.7694	1.7246	1.5748	1.5732	1.4828	2.3036	1.5074	1.5994	1.4768	1.4248	1.259	1.293	1.1593	1.645
3.3739	3.7452	4.6085	3.298	1.8489	2.0068	1.9139	1.8038	1.7381	1.6158	1.5971	1.4774	2.3035	1.4918	1.589	1.4595	1.4003	1.2988	1.2782	1.1724	1.643
3.3385	3.7671	4.5479	3.3277	1.8528	2.0418	1.9368	1.7571	1.7204	1.5704	1.5653	1.4927	2.3182	1.5153	1.6154	1.4869	1.4338	1.2597	1.2971	1.1572	1.6385
3.3646	3.7416	4.56	3.309	1.8698	2.057	1.9045	1.8018	1.7482	1.6018	1.592	1.4946	2.3085	1.5107	1.5952	1.4676	1.4384	1.3019	1.2734	1.1818	1.637
3.3419	3.771	4.555	3.3374	1.8779	2.0751	1.9339	1.7818	1.7175	1.5763	1.5784	1.516	2.3155	1.5227	1.6075	1.4831	1.4457	1.2944	1.2727	1.1833	1.6399
3.3649	3.7442	4.6007	3.3377	1.8392	2.0243	1.9287	1.7862	1.7441	1.612	1.5745	1.4897	2.3036	1.5111	1.592	1.4736	1.4217	1.2832	1.2974	1.1667	1.6468
3.3515	3.7372	4.5828	3.3398	1.8628	2.0702	1.9176	1.7985	1.7364	1.592	1.5823	1.4948	2.3112	1.5195	1.5968	1.4897	1.4569	1.3114	1.2693	1.1839	1.6337
3.3769	3.7441	4.5958	3.3363	1.8808	2.034	1.9039	1.7916	1.7396	1.6194	1.5909	1.4739	2.3087	1.5135	1.5982	1.4743	1.4199	1.3107	1.268	1.1681	1.6554
3.3687	3.7546	4.5797	3.3404	1.8718	2.0631	1.9098	1.8042	1.7444	1.5933	1.576	1.4898	2.3106	1.5122	1.5853	1.4757	1.4374	1.3009	1.2737	1.1791	1.6373
3.3773	3.7656	4.5559	3.3758	1.8439	2.0508	1.9316	1.7789	1.7378	1.571	1.5693	1.4906	2.3362	1.5317	1.6161	1.4768	1.438	1.2747	1.3065	1.1622	1.6344
3.3505	3.7744	4.5593	3.3731	1.8734	2.0562	1.9533	1.7797	1.7401	1.5846	1.568	1.5064	2.3184	1.5375	1.6222	1.4866	1.4493	1.2837	1.2954	1.1782	1.6268
3.3811	3.7719	4.6068	3.3698	1.859	2.034	1.9235	1.7877	1.7534	1.6111	1.5898	1.4707	2.315	1.5248	1.5957	1.4691	1.4196	1.2832	1.2965	1.1675	1.6437
3.3514	3.783	4.5787	3.386	1.8687	2.0541	1.9526	1.7787	1.7417	1.5753	1.5534	1.5079	2.33	1.5461	1.6074	1.499	1.4471	1.2767	1.299	1.1702	1.629
3.402	3.7911	4.607	3.3837	1.8535	2.0553	1.948	1.7742	1.7397	1.5839	1.5601	1.504	2.3273	1.5211	1.6039	1.4863	1.428	1.2696	1.2992	1.1671	1.6441
3.3582	3.8007	4.5644	3.3893	1.8742	2.0555	1.946	1.7929	1.7391	1.5806	1.569	1.5097	2.34	1.5459	1.6256	1.4921	1.4443	1.2931	1.2965	1.1731	1.6259
3.3559	3.802	4.592	3.3917	1.8773	2.0734	1.9486	1.78	1.726	1.5678	1.5553	1.5095	2.3429	1.5436	1.6127	1.4882	1.4293	1.2721	1.3099	1.1656	1.6418
3.3572	3.7968	4.585	3.3816	1.9012	2.0789	1.9425	1.8134	1.7639	1.5957	1.5674	1.5151	2.3371	1.5491	1.6181	1.4809	1.436	1.295	1.286	1.1853	1.6379
3.3867	3.7891	4.6214	3.3887	1.8675	2.038	1.9395	1.8201	1.7818	1.5947	1.5855	1.4904	2.3293	1.5304	1.5971	1.4745	1.4134	1.2928	1.3018	1.1683	1.657
3.3901	3.7943	4.5873	3.3995	1.9028	2.0693	1.9304	1.8141	1.7628	1.5849	1.5802	1.5022	2.3282	1.5485	1.6094	1.4971	1.4513	1.2942	1.2824	1.1933	1.6349
3.3952	3.7809	4.6061	3.403	1.8898	2.0521	1.914	1.8289	1.7701	1.5955	1.5987	1.4921	2.3316	1.5195	1.5881	1.4558	1.4268	1.3052	1.2777	1.1848	1.6572
3.3713	3.8159	4.5895	3.4188	1.9073	2.0763	1.9571	1.7904	1.736	1.5801	1.5694	1.5202	2.3407	1.5512	1.6317	1.4926	1.4373	1.2833	1.3017	1.1776	1.6382
3.3791	3.8284	4.5583	3.4279	1.8853	2.066	1.9562	1.7963	1.7352	1.5717	1.569	1.5092	2.333	1.546	1.6319	1.4969	1.4436	1.2758	1.3046	1.1807	1.6499
3.4082	3.7932	4.5831	3.3985	1.9068	2.0677	1.9341	1.8129	1.773	1.6031	1.5988	1.499	2.3126	1.5376	1.5978	1.4784	1.4333	1.3127	1.2846	1.1899	1.646
3.4033	3.8028	4.6208	3.4185	1.883	2.0432	1.9463	1.7963	1.7826	1.6158	1.5813	1.4944	2.321	1.5343	1.5963	1.47	1.4197	1.287	1.3015	1.1787	1.6552
3.4063	3.8137	4.6017	3.4127	1.8992	2.0732	1.9371	1.8124	1.7639	1.6009	1.5939	1.5042	2.3174	1.537	1.607	1.4768	1.4484	1.3006	1.2757	1.1893	1.6459
3.3946	3.8343	4.581	3.4316	1.9179	2.0883	1.9572	1.8056	1.7735	1.6043	1.583	1.5066	2.3255	1.5565	1.6303	1.4972	1.4511	1.2891	1.2884	1.1907	1.6433
3.3834	3.8416	4.6146	3.4458	1.8878	2.0676	1.9669	1.769	1.7486	1.585	1.5714	1.5312	2.3183	1.5542	1.6277	1.4861	1.432	1.2702	1.314	1.1701	1.6542
3.417	3.8251	4.6466	3.4435	1.8906	2.0467	1.9478	1.7966	1.782	1.6065	1.594	1.4889	2.3044	1.5251	1.5972	1.4642	1.4214	1.3091	1.2991	1.1825	1.659
3.4121	3.8426	4.5995	3.4506	1.8923	2.0525	1.9639	1.7668	1.7468	1.5835	1.5658	1.5134	2.311	1.5418	1.6263	1.4777	1.4392	1.2597	1.3055	1.186	1.6479
3.414	3.8378	4.5953	3.4484	1.9309	2.0864	1.9403	1.8069	1.7766	1.6082	1.5941	1.5205	2.298	1.5439	1.6209	1.4896	1.4457	1.2982	1.29	1.2012	1.6592
3.4089	3.8566	4.6155	3.4561	1.9067	2.0818	1.9693	1.7873	1.7494	1.5739	1.5615	1.5185	2.3082	1.5499	1.628	1.4833	1.4367	1.2742	1.3149	1.1785	1.6538
3.4081	3.8562	4.6023	3.465	1.9059	2.0944	1.9713	1.7811	1.7497	1.5681	1.5592	1.5235	2.3134	1.5444	1.6297	1.4915	1.4354	1.2771	1.3165	1.181	1.6558
3.4045	3.8469	4.6048	3.4696	1.8958	2.1005	1.9779	1.7881	1.7604	1.5853	1.5701	1.5223	2.3071	1.5579	1.6271	1.4825	1.449	1.2796	1.3091	1.1816	1.6549
3.444	3.8283	4.6409	3.4374	1.9222	2.0731	1.9392	1.8175	1.7821	1.6287	1.6021	1.4968	2.2894	1.5282	1.5946	1.4629	1.4337	1.3088	1.284	1.2003	1.6682
3.4334	3.8595	4.6269	3.4765	1.8964	2.0781	1.9802	1.7854	1.7591	1.5969	1.5695	1.5249	2.3075	1.5471	1.629	1.48	1.4426	1.2748	1.3156	1.175	1.6574
3.4441	3.8479	4.6561	3.476	1.8944	2.0764	1.9688	1.8034	1.7768	1.6165	1.5989	1.5017	2.3059	1.5362	1.6107	1.4775	1.4135	1.2934	1.3041	1.1706	1.6702
3.4328	3.8504	4.6427	3.4548	1.9198	2.1057	1.9507	1.8184	1.79	1.6186	1.6047	1.5278	2.3034	1.5596	1.6165	1.4786	1.4382	1.312	1.3019	1.1879	1.6601
3.4379	3.8777	4.6459	3.4769	1.9229	2.1156	1.9507	1.8242	1.7676	1.6158	1.5843	1.5231	2.3062	1.5584	1.6259	1.483	1.4522	1.2996	1.3062	1.2031	1.6634
3.4603	3.8483	4.5932	3.4588	1.9253	2.1078	1.9639	1.8192	1.7766	1.6158	1.6116	1.5343	2.3112	1.5484	1.6248	1.4838	1.437	1.3074	1.2925	1.2029	1.6525
3.4755	3.8758	4.6696	3.4821	1.9013	2.1023	1.9811	1.8099	1.7752	1.6358	1.6031	1.5139	2.3136	1.5275	1.5983	1.4642	1.4181	1.2968	1.308	1.1827	1.6761
3.459	3.8613	4.6334	3.4655	1.9371	2.1009	1.9502	1.8338	1.7902	1.6272	1.6037	1.5218	2.3068	1.5338	1.6098	1.4567	1.4385	1.3082	1.2921	1.2068	1.6703
3.4383	3.8881	4.6223	3.4854	1.9277	2.1235	1.9929	1.7893	1.7611	1.5998	1.5903	1.5307	2.3253	1.5596	1.6356	1.4896	1.4373	1.2868	1.3154	1.1893	1.6545
3.4449	3.8898	4.6151	3.4954	1.9326	2.1147	1.9704	1.8115	1.764	1.5981	1.6062	1.5316	2.3137	1.5584	1.6385	1.4832	1.4502	1.2939	1.3052	1.1986	1.6561
3.4675	3.9003	4.6268	3.5009	1.914	2.1045	1.9949	1.798	1.7739	1.6181	1.5916	1.5249	2.3202	1.5568	1.626	1.4889	1.4426	1.2762	1.312	1.1846	1.6579
3.4835	3.8712	4.6752	3.4789	1.9194	2.0887	1.9541	1.8254	1.7872	1.6277	1.6143	1.5064	2.307	1.5311	1.5964	1.4573	1.4318	1.3057	1.2955	1.1981	1.6769
3.4583	3.8915	4.6493	3.4929	1.9388	2.1277	1.9722	1.8226	1.7837	1.6318	1.6057	1.5198	2.3009	1.5565	1.6283	1.477	1.4547	1.3106	1.2923	1.1944	1.6626
3.4917	3.8808	4.6695	3.4914	1.9424	2.1162	1.974	1.8255	1.7802	1.626	1.6157	1.5277	2.3072	1.5479	1.6266	1.4745	1.4388	1.3111	1.2866	1.1983	1.6702
3.4855	3.8858	4.6821	3.4919	1.9412	2.1057	1.9857	1.8384	1.8073	1.6351	1.617	1.5243	2.2983	1.5554	1.6236	1.4764	1.4398	1.3144	1.2849	1.2061	1.6694
3.4864	3.9184	4.7212	3.5193	1.9216	2.097	1.9948	1.8094	1.7934	1.6273	1.6119	1.5071	2.3043	1.5501	1.6339	1.4727	1.4304	1.2895	1.3243	1.1861	1.6756
3.4812	3.9133	4.7044	3.5245	1.9181	2.1037	2.0072	1.8209	1.7949	1.6207	1.6007	1.5226	2.3134	1.5456	1.637	1.4796	1.4168	1.2812	1.315	1.1758	1.6808
3.4798	3.9154	4.7182	3.5029	1.9124	2.1051	1.9894	1.8156	1.7922	1.6176	1.6023	1.5154	2.3152	1.5392	1.6202	1.4707	1.4134	1.2929	1.3158	1.1766	1.6882
3.5015	3.9083	4.7264	3.5299	1.9219	2.0979	2.0048	1.8161	1.7962	1.6335	1.5996	1.5159	2.3156	1.5514	1.6188	1.4652	1.4167	1.2906	1.308	1.1763	1.6768
3.5047	3.9067	4.7252	3.5133	1.9342	2.1026	1.9816	1.8361	1.789	1.6446	1.6246	1.5143	2.3024	1.5412	1.5928	1.4546	1.4192	1.3107	1.3027	1.2002	1.681
3.4659	3.9309	4.6945	3.5287	1.9463	2.1503	2.0202	1.8195	1.7654	1.6054	1.6057	1.5404	2.3194	1.5688	1.6432	1.4898	1.4429	1.2892	1.3182	1.2003	1.6605
3.4964	3.9296	4.7321	3.5422	1.9228	2.1249	1.9984	1.8223	1.7894	1.6361	1.6165	1.5096	2.3195	1.5478	1.6194	1.4691	1.4196	1.2976	1.3147	1.1835	1.6795
3.4957	3.9396	4.7262	3.5412	1.9293	2.1237	2.0148	1.8134	1.8016	1.6303	1.6212	1.5098	2.3154	1.5451	1.6206	1.4698	1.412	1.3043	1.3194	1.1767	1.6754
3.4708	3.9372	4.6609	3.5549	1.9575	2.1531	2.0248	1.8202	1.779	1.6082	1.5974	1.5402	2.324	1.5858	1.6453	1.4857	1.435	1.2931	1.3042	1.2024	1.6508
3.4796	3.9737	4.7085	3.5625	1.9311	2.1485	2.0203	1.8064	1.7649	1.6174	1.6021	1.5258	2.3373	1.5658	1.6223	1.4865	1.4123	1.2781	1.3198	1.1854	1.6778
3.5032	3.9438	4.7292	3.548	1.9582	2.1376	1.9996	1.8468	1.804	1.638	1.6315	1.5217	2.3229	1.55	1.6155	1.4773	1.4312	1.3128	1.2975	1.2052	1.6824
3.4844	3.9369	4.6968	3.5497	1.959	2.1655	2.021	1.8414	1.7865	1.6413	1.6295	1.5324	2.3294	1.5704	1.6422	1.4989	1.4393	1.3002	1.2904	1.2008	1.664
3.486	3.9384	4.7038	3.57	1.9653	2.1527	1.9939	1.8406	1.7945	1.6339	1.6215	1.5304	2.3161	1.5575	1.6276	1.476	1.4379	1.312	1.297	1.2006	1.673
3.4855	3.9917	4.724	3.5796	1.9549	2.1602	2.0312	1.7934	1.7685	1.6167	1.6126	1.5329	2.3485	1.567	1.6455	1.4889	1.4278	1.2781	1.328	1.1843	1.6726
3.483	3.972	4.6767	3.5662	1.958	2.1704	2.0351	1.8272	1.7951	1.6446	1.6231	1.5406	2.3294	1.5773	1.6447	1.4898	1.4343	1.3118	1.3011	1.205	1.6693
3.513	3.9621	4.7371	3.5774	1.9568	2.1431	2.0068	1.8398	1.8059	1.6623	1.6347	1.51	2.334	1.5651	1.607	1.4669	1.406	1.3073	1.3183	1.1966	1.6935
3.5106	3.9747	4.7386	3.5589	1.967	2.1593	2.0018	1.8567	1.8057	1.657	1.6323	1.5157	2.3199	1.5647	1.6148	1.4735	1.4282	1.3106	1.2954	1.2196	1.6835
3.5018	3.9904	4.7085	3.5703	1.9799	2.1623	2.014	1.841	1.7985	1.6441	1.6327	1.5199	2.3382	1.5778	1.649	1.4988	1.4276	1.3084	1.3001	1.2056	1.6729
3.4825	3.985	4.7133	3.5914	1.9813	2.1796	2.0387	1.8211	1.7861	1.6242	1.6218	1.535	2.3465	1.5934	1.6537	1.4971	1.417	1.3014	1.3183	1.1958	1.6628
3.5155	3.9649	4.7694	3.5633	1.9659	2.1349	2.0139	1.8518	1.8109	1.6443	1.6373	1.5056	2.3361	1.5585	1.6165	1.4526	1.4033	1.3173	1.3021	1.2009	1.6861
3.5196	4.0014	4.7849	3.5844	1.9541	2.138	2.0204	1.8421	1.8022	1.6561	1.6357	1.5036	2.345	1.5643	1.6195	1.4682	1.4006	1.3001	1.3191	1.1968	1.6913
3.4867	4.017	4.723	3.6014	1.9787	2.1767	2.0395	1.8298	1.7897	1.6223	1.6194	1.5435	2.3582	1.601	1.6556	1.4927	1.4281	1.2817	1.3228	1.2035	1.6734
3.5069	3.9863	4.7687	3.5727	1.9884	2.1583	2.0105	1.852	1.8114	1.656	1.6347	1.5244	2.3468	1.5822	1.6321	1.4739	1.4251	1.3093	1.2966	1.2144	1.6835
3.516	4.0102	4.7858	3.5949	1.9686	2.1346	2.0173	1.8434	1.8075	1.6516	1.6425	1.4961	2.3437	1.5628	1.6112	1.4638	1.4064	1.3105	1.3147	1.1863	1.6918
3.5178	4.0089	4.8008	3.615	1.98	2.1358	2.0395	1.8261	1.8047	1.6633	1.6383	1.5095	2.3391	1.5677	1.6213	1.4618	1.3969	1.305	1.3264	1.1929	1.7021
3.4933	4.0207	4.7506	3.6256	1.9902	2.1617	2.045	1.824	1.7788	1.6235	1.614	1.5294	2.3484	1.5961	1.6481	1.4925	1.4234	1.281	1.3328	1.2005	1.6787
3.5186	4.0256	4.8035	3.6073	1.9722	2.1502	2.0256	1.8442	1.799	1.6544	1.6419	1.5196	2.3523	1.5682	1.6196	1.4663	1.4043	1.3026	1.3241	1.1855	1.703
3.5196	4.0008	4.8103	3.6048	1.9898	2.1467	2.0338	1.8484	1.8204	1.6696	1.6323	1.5019	2.3401	1.5699	1.6158	1.4539	1.3998	1.3203	1.3162	1.2056	1.6989
3.5186	4.0458	4.7625	3.6409	1.9829	2.1833	2.065	1.8175	1.777	1.6206	1.6251	1.5313	2.3596	1.5838	1.6529	1.4847	1.4312	1.2828	1.3379	1.1944	1.6871
3.4897	4.034	4.7738	3.6131	1.9996	2.1789	2.068	1.835	1.8005	1.6373	1.6256	1.548	2.3591	1.6073	1.6689	1.4867	1.4163	1.3052	1.3275	1.2069	1.6815
3.5216	4.0485	4.8154	3.6443	1.9731	2.1484	2.0459	1.8236	1.7979	1.6599	1.6286	1.5335	2.3516	1.5848	1.6355	1.4748	1.4065	1.2996	1.3256	1.1828	1.7029
3.5039	4.0602	4.7794	3.6468	2.003	2.169	2.0595	1.8156	1.7808	1.6351	1.6187	1.5418	2.354	1.6051	1.6603	1.49	1.4262	1.301	1.3331	1.2076	1.6897
3.5085	4.0424	4.7897	3.6368	2.0196	2.1803	2.0396	1.8484	1.8178	1.6637	1.638	1.5311	2.3387	1.5845	1.6445	1.4706	1.4245	1.3244	1.3022	1.2209	1.6984
3.5159	4.0509	4.8074	3.6347	2.0251	2.1801	2.0646	1.849	1.7908	1.6393	1.6369	1.5398	2.3419	1.601	1.649	1.4896	1.4214	1.313	1.3079	1.2116	1.6889
3.5129	4.0597	4.7696	3.6568	2.0256	2.1869	2.0654	1.8308	1.7793	1.6301	1.6202	1.5364	2.3471	1.6075	1.663	1.5003	1.4317	1.2907	1.3277	1.2101	1.6869
3.5252	4.0883	4.808	3.6608	2.0082	2.1832	2.071	1.8372	1.7904	1.6436	1.6157	1.5385	2.3511	1.5994	1.6615	1.4847	1.4277	1.2911	1.3301	1.1919	1.6923
3.5413	4.0383	4.8591	3.6381	2.0337	2.1653	2.0238	1.8658	1.8259	1.6581	1.6513	1.5155	2.3328	1.5864	1.6305	1.4611	1.4125	1.3279	1.3038	1.2008	1.7088
3.5482	4.0675	4.8688	3.6532	2.0111	2.1707	2.0601	1.8319	1.8152	1.6749	1.6512	1.5226	2.3501	1.5748	1.6519	1.4703	1.3941	1.3058	1.3213	1.1911	1.7129
3.5156	4.107	4.8277	3.6759	2.0273	2.1891	2.0921	1.8187	1.7947	1.6437	1.6206	1.5336	2.3548	1.6138	1.6625	1.4848	1.4193	1.2998	1.3286	1.2016	1.6928
3.5301	4.0828	4.8321	3.662	2.0526	2.2067	2.0605	1.8554	1.8227	1.654	1.6437	1.5334	2.3497	1.6135	1.6618	1.5025	1.4304	1.3166	1.3132	1.208	1.6905
3.5378	4.0928	4.865	3.6818	2.0265	2.1919	2.085	1.8218	1.8007	1.6566	1.6285	1.5384	2.3592	1.6001	1.6446	1.4876	1.4179	1.2894	1.3323	1.1956	1.6977
3.5393	4.0957	4.8344	3.691	2.0508	2.2088	2.0877	1.8291	1.8005	1.6327	1.6316	1.5433	2.3611	1.6071	1.6611	1.4889	1.4203	1.2845	1.3376	1.2153	1.688
3.5691	4.0572	4.8707	3.6772	2.0512	2.1808	2.0641	1.861	1.8285	1.6798	1.6631	1.5112	2.3361	1.5812	1.621	1.4527	1.4172	1.3289	1.3073	1.2026	1.7099
3.5588	4.0774	4.884	3.6844	2.0644	2.1959	2.0545	1.8718	1.8365	1.6734	1.6631	1.5284	2.3398	1.5901	1.6397	1.4723	1.4261	1.327	1.3061	1.2147	1.713
3.5806	4.0966	4.9065	3.6908	2.0376	2.1774	2.0782	1.867	1.8344	1.6699	1.6593	1.5247	2.3607	1.5924	1.6248	1.474	1.4098	1.3076	1.3255	1.1886	1.7192
3.5646	4.104	4.8879	3.6899	2.0617	2.2179	2.059	1.8764	1.8328	1.6674	1.6543	1.5354	2.3307	1.6059	1.6382	1.4778	1.4185	1.3299	1.3112	1.2146	1.7097
3.5803	4.0853	4.9016	3.6741	2.045	2.1796	2.0434	1.8757	1.8364	1.6785	1.6756	1.5066	2.3427	1.579	1.6146	1.4604	1.4314	1.3325	1.3067	1.2047	1.7177
3.598	4.0954	4.9227	3.6775	2.0465	2.1905	2.0539	1.8726	1.8404	1.6853	1.667	1.5042	2.3307	1.5849	1.6256	1.4472	1.4196	1.3411	1.3027	1.2037	1.7128
3.5722	4.0903	4.8802	3.677	2.06	2.1982	2.0576	1.8859	1.8332	1.6671	1.6716	1.5289	2.332	1.5982	1.6365	1.4758	1.4367	1.3299	1.3077	1.2233	1.7129
3.5667	4.1474	4.8769	3.7002	2.0623	2.2154	2.1026	1.859	1.8058	1.6368	1.6375	1.5541	2.337	1.6153	1.6629	1.4857	1.4364	1.301	1.3305	1.2183	1.7003
3.6111	4.0994	4.899	3.6845	2.0433	2.2045	2.0707	1.8898	1.842	1.6738	1.6568	1.5114	2.3362	1.5893	1.6206	1.4601	1.4261	1.3323	1.3143	1.2097	1.7235
3.5683	4.1418	4.8591	3.7056	2.0666	2.226	2.0913	1.8816	1.8265	1.665	1.6499	1.542	2.3309	1.6164	1.6609	1.4881	1.4431	1.3025	1.3249	1.205	1.6962
3.5875	4.1591	4.8718	3.7093	2.0696	2.2422	2.0887	1.8844	1.824	1.6666	1.6618	1.5463	2.329	1.6205	1.6617	1.4935	1.4415	1.311	1.3315	1.222	1.7007
3.5958	4.1463	4.8981	3.6915	2.0875	2.2357	2.0723	1.8951	1.8375	1.6718	1.647	1.5298	2.3056	1.6036	1.6475	1.4795	1.4478	1.3224	1.3133	1.2231	1.7189
3.5926	4.1861	4.8999	3.7186	2.0707	2.2334	2.1176	1.8579	1.8021	1.6492	1.6299	1.5353	2.3281	1.6288	1.6512	1.483	1.439	1.294	1.3395	1.2058	1.7017
3.5992	4.1974	4.9173	3.7266	2.0474	2.2306	2.1056	1.8558	1.8081	1.6643	1.6537	1.5464	2.3351	1.6253	1.6495	1.4781	1.4389	1.2931	1.3404	1.1875	1.7145
3.5957	4.1858	4.8983	3.7192	2.0872	2.2445	2.1031	1.8803	1.8313	1.661	1.664	1.5406	2.3236	1.6358	1.6679	1.4895	1.4382	1.3115	1.327	1.2137	1.6977
3.6301	4.1599	4.9525	3.7035	2.0753	2.2106	2.0776	1.8904	1.8595	1.68	1.6647	1.509	2.3133	1.6143	1.6391	1.463	1.4257	1.3291	1.3075	1.2102	1.723
3.5981	4.204	4.8808	3.7434	2.0884	2.2482	2.1171	1.8746	1.8325	1.6487	1.6623	1.5548	2.3243	1.6402	1.6646	1.4942	1.454	1.3004	1.3431	1.2091	1.7139
3.5976	4.1967	4.8984	3.737	2.0892	2.2472	2.1137	1.8843	1.8452	1.6757	1.6614	1.5447	2.3061	1.6367	1.6528	1.4962	1.4438	1.3036	1.3268	1.2204	1.7045
3.5866	4.1657	4.9341	3.7195	2.0821	2.232	2.0927	1.8873	1.8433	1.6785	1.6772	1.5289	2.2986	1.6226	1.6462	1.4832	1.4488	1.3327	1.3117	1.2148	1.7091
3.6319	4.2174	4.9562	3.7306	2.074	2.225	2.1041	1.89	1.8539	1.6932	1.6599	1.5215	2.3103	1.6198	1.6265	1.4631	1.4287	1.3123	1.3334	1.1915	1.7275
3.6316	4.1698	4.9943	3.725	2.0882	2.2256	2.0915	1.899	1.8583	1.688	1.6726	1.5263	2.296	1.6169	1.627	1.4568	1.4384	1.3355	1.3068	1.2032	1.7307
3.5975	4.233	4.9635	3.7617	2.0765	2.2332	2.1289	1.8659	1.8384	1.6693	1.6553	1.5344	2.3257	1.6302	1.646	1.4768	1.4366	1.3001	1.3466	1.1974	1.7277
3.6192	4.2389	4.9904	3.7833	2.0818	2.2404	2.131	1.872	1.8316	1.6739	1.6489	1.5379	2.3272	1.6287	1.6461	1.478	1.4359	1.3052	1.3422	1.1935	1.7101
3.6264	4.2325	4.9798	3.7718	2.0688	2.2334	2.12	1.8813	1.8664	1.7054	1.652	1.5275	2.3291	1.6301	1.6457	1.4856	1.428	1.3172	1.3339	1.1981	1.7108
3.6241	4.2294	5.0173	3.7726	2.0732	2.236	2.0984	1.8886	1.8658	1.6977	1.6726	1.5309	2.3237	1.6165	1.637	1.4603	1.4235	1.3273	1.3372	1.1913	1.7283
3.6213	4.2542	4.9808	3.7888	2.0896	2.2562	2.1399	1.8706	1.8418	1.6769	1.6556	1.5459	2.3248	1.6418	1.6741	1.4867	1.4489	1.3108	1.3416	1.2161	1.6971
3.6358	4.2155	5.0148	3.764	2.0822	2.2309	2.1163	1.9113	1.8703	1.7108	1.6845	1.5251	2.3224	1.6209	1.6238	1.4483	1.4229	1.3339	1.3215	1.1983	1.7263
3.6166	4.2357	4.9869	3.8014	2.1153	2.2575	2.1135	1.9106	1.8727	1.6916	1.6807	1.5302	2.3074	1.6383	1.6764	1.4823	1.4494	1.3292	1.3159	1.2287	1.7115
3.6456	4.2373	5.0456	3.7822	2.0902	2.2347	2.1196	1.9067	1.8797	1.6987	1.6851	1.4989	2.3188	1.6213	1.6341	1.4603	1.4349	1.3344	1.3325	1.2028	1.7263
3.6425	4.2046	5.031	3.7829	2.1167	2.2476	2.1042	1.9196	1.8843	1.6942	1.6923	1.5155	2.3057	1.6363	1.6532	1.4661	1.4498	1.3433	1.3087	1.2222	1.7139
3.6329	4.2371	5.0168	3.7908	2.1304	2.2656	2.1238	1.9073	1.8696	1.6976	1.6934	1.5302	2.3147	1.6383	1.656	1.4854	1.4542	1.3324	1.3194	1.2232	1.7084
3.6406	4.2857	5.0229	3.8212	2.1235	2.2754	2.1528	1.8756	1.8494	1.6654	1.6705	1.5406	2.3352	1.6492	1.6612	1.4819	1.4585	1.3056	1.3458	1.2093	1.703
3.6592	4.2422	5.0339	3.7928	2.1294	2.2629	2.1097	1.9159	1.8867	1.7096	1.6934	1.5273	2.3157	1.6321	1.6377	1.4584	1.4602	1.3326	1.3113	1.2251	1.7191
3.6521	4.2986	5.0361	3.8519	2.097	2.2703	2.162	1.8837	1.8576	1.6701	1.6586	1.5462	2.3453	1.6636	1.6549	1.4754	1.4643	1.3187	1.343	1.1989	1.719
3.6613	4.2411	5.028	3.815	2.1298	2.2796	2.1199	1.9086	1.8842	1.7056	1.6975	1.5268	2.3258	1.636	1.6489	1.4772	1.4594	1.3345	1.3048	1.2308	1.7226
3.6508	4.2636	5.0281	3.808	2.1181	2.2582	2.1148	1.925	1.8803	1.7107	1.6899	1.5185	2.3283	1.6392	1.6382	1.463	1.4559	1.3366	1.3165	1.2247	1.722
3.6256	4.2872	5.0092	3.8294	2.1465	2.2844	2.1411	1.9093	1.8741	1.6931	1.6912	1.5428	2.3178	1.6622	1.6634	1.4869	1.4562	1.3099	1.3204	1.2249	1.7019
3.638	4.2911	5.0109	3.8512	2.1346	2.3	2.1463	1.911	1.8717	1.6843	1.6992	1.54	2.3288	1.665	1.6694	1.4866	1.4584	1.313	1.328	1.2312	1.7071
3.6771	4.296	5.073	3.8493	2.1071	2.2848	2.1603	1.8868	1.8726	1.6921	1.6752	1.5508	2.3484	1.6495	1.6491	1.4724	1.4415	1.3313	1.3358	1.1996	1.7317
3.6332	4.3027	5.061	3.8524	2.1465	2.2876	2.1496	1.9007	1.874	1.6823	1.6833	1.5549	2.3299	1.6532	1.6593	1.4834	1.4631	1.3282	1.3196	1.2253	1.7229
3.6469	4.3139	5.0655	3.8764	2.1441	2.2872	2.1504	1.8776	1.8631	1.6839	1.6707	1.5578	2.3394	1.6651	1.6691	1.4852	1.4599	1.312	1.3467	1.2069	1.6997
3.6517	4.2843	5.0537	3.8506	2.1569	2.2934	2.1462	1.9127	1.9058	1.7068	1.7008	1.5404	2.3245	1.6486	1.6636	1.4844	1.4653	1.3392	1.3061	1.2225	1.7081
3.6513	4.309	5.0308	3.8837	2.1539	2.2986	2.1691	1.8956	1.8774	1.7159	1.681	1.5619	2.3357	1.6729	1.6714	1.4843	1.4821	1.3407	1.3196	1.2287	1.7058
3.637	4.3177	5.0379	3.8704	2.1521	2.3046	2.154	1.9094	1.8879	1.6956	1.6931	1.5547	2.3365	1.6724	1.6805	1.4915	1.4638	1.3371	1.3272	1.2223	1.7086
3.6441	4.3175	5.045	3.8912	2.156	2.3083	2.1494	1.9112	1.8878	1.6988	1.6963	1.5614	2.3352	1.6636	1.6755	1.4991	1.4703	1.3195	1.3241	1.2281	1.7122
3.6615	4.3027	5.0787	3.8835	2.1661	2.2954	2.1507	1.9211	1.9023	1.7293	1.6982	1.5438	2.3297	1.6739	1.679	1.4908	1.4588	1.3387	1.3119	1.2237	1.7154
3.6824	4.2931	5.0768	3.8655	2.1495	2.2861	2.1378	1.9271	1.909	1.7197	1.6953	1.5396	2.3397	1.6465	1.6614	1.4643	1.4661	1.3506	1.3077	1.2246	1.7297
3.652	4.3066	5.0574	3.8821	2.171	2.3064	2.1514	1.9331	1.9032	1.7296	1.6996	1.5509	2.3361	1.6643	1.6732	1.4868	1.4651	1.3574	1.3113	1.2319	1.7166
3.6966	4.3112	5.0834	3.8765	2.1601	2.2922	2.142	1.92	1.9157	1.7268	1.6956	1.5272	2.3307	1.6408	1.646	1.4638	1.4602	1.356	1.3128	1.2296	1.7413
3.6736	4.3504	5.0999	3.914	2.1328	2.3081	2.1909	1.8936	1.8775	1.7173	1.6715	1.5609	2.3617	1.6748	1.6612	1.4928	1.4667	1.3308	1.3372	1.1996	1.7259
3.67	4.3101	5.0902	3.8983	2.1705	2.3095	2.1555	1.9203	1.9246	1.7205	1.7083	1.5497	2.3372	1.667	1.6738	1.474	1.4629	1.3544	1.3076	1.2372	1.7327
3.679	4.3189	5.0533	3.9075	2.1753	2.3118	2.1632	1.9327	1.9104	1.7215	1.7046	1.5481	2.3366	1.6712	1.6692	1.4907	1.4622	1.3487	1.3159	1.2423	1.7299
3.7211	4.3445	5.1186	3.9041	2.14	2.2943	2.169	1.9231	1.9182	1.7339	1.7042	1.5406	2.3439	1.6494	1.6487	1.4593	1.4357	1.3529	1.32	1.2094	1.7437
3.6994	4.3331	5.1083	3.9015	2.1627	2.2921	2.1574	1.9304	1.902	1.7418	1.713	1.5485	2.3418	1.6589	1.6447	1.4633	1.4563	1.357	1.3119	1.2144	1.7448
3.7109	4.3261	5.0819	3.9171	2.1348	2.3064	2.1742	1.9321	1.9118	1.7502	1.6993	1.5532	2.3553	1.6661	1.6484	1.4642	1.4406	1.3458	1.3227	1.2064	1.7449
3.6779	4.3819	5.0511	3.9376	2.1809	2.3263	2.2039	1.9153	1.8951	1.7097	1.685	1.5696	2.3652	1.6958	1.6817	1.4922	1.4638	1.3239	1.3321	1.2312	1.7193
3.6889	4.3726	5.0448	3.9351	2.1722	2.3319	2.19	1.929	1.8903	1.712	1.7056	1.5758	2.3594	1.677	1.6858	1.4938	1.4651	1.3338	1.3286	1.234	1.724
3.71	4.3734	5.1003	3.9474	2.1596	2.3194	2.206	1.9119	1.9054	1.7307	1.6964	1.5611	2.3711	1.669	1.6667	1.4999	1.4472	1.332	1.3412	1.2054	1.7431
3.6965	4.3868	5.0851	3.9474	2.1459	2.3282	2.2181	1.9077	1.8979	1.7396	1.6907	1.5714	2.3799	1.6705	1.6775	1.4985	1.4732	1.3251	1.3413	1.2058	1.7428
3.684	4.38	5.0742	3.9517	2.171	2.3321	2.2108	1.9053	1.881	1.7163	1.7002	1.5637	2.3719	1.6805	1.6782	1.5059	1.48	1.3262	1.3382	1.2251	1.7254
3.6877	4.3836	5.075	3.9616	2.1688	2.3281	2.2208	1.9272	1.9055	1.7128	1.7118	1.5693	2.371	1.6924	1.6825	1.5085	1.4683	1.3177	1.3282	1.2216	1.7237
3.6928	4.392	5.0762	3.9524	2.1849	2.326	2.2254	1.9315	1.9201	1.7307	1.7199	1.559	2.3679	1.6812	1.6799	1.5088	1.4716	1.33	1.322	1.2338	1.732
3.7009	4.3857	5.1056	3.9666	2.1725	2.3413	2.2113	1.9266	1.9253	1.7366	1.721	1.5665	2.3604	1.6907	1.6829	1.5063	1.468	1.3316	1.3228	1.2344	1.7315
3.7003	4.3988	5.115	3.9688	2.1589	2.3244	2.2214	1.8946	1.9061	1.7352	1.6978	1.5718	2.3882	1.6971	1.678	1.5093	1.4589	1.3179	1.3412	1.2097	1.7407
3.6834	4.3981	5.1031	3.9854	2.1782	2.3302	2.2339	1.9283	1.9183	1.7413	1.7117	1.5725	2.3753	1.693	1.6943	1.4993	1.4688	1.3164	1.3338	1.2288	1.7234
3.716	4.3957	5.1338	3.97	2.1612	2.3278	2.2324	1.9248	1.9133	1.7387	1.7037	1.568	2.3878	1.6825	1.6695	1.4921	1.4645	1.3229	1.3336	1.2141	1.7339
3.7147	4.4155	5.1226	3.9848	2.1808	2.3519	2.2411	1.9203	1.8961	1.7346	1.7049	1.5676	2.3784	1.6844	1.6842	1.4985	1.4598	1.3141	1.3546	1.2048	1.7351
3.6924	4.4076	5.1053	3.9873	2.1847	2.3538	2.2367	1.9252	1.9208	1.734	1.6952	1.5763	2.3777	1.6911	1.6869	1.5015	1.4736	1.3186	1.3303	1.2211	1.7299
3.7024	4.4009	5.1401	3.9678	2.194	2.3604	2.2177	1.9458	1.9514	1.7576	1.7248	1.5706	2.3767	1.6923	1.6812	1.5123	1.4782	1.3388	1.3235	1.235	1.7323
3.7094	4.4108	5.1254	3.9826	2.2045	2.3714	2.2349	1.9437	1.9455	1.7548	1.7167	1.5857	2.3805	1.7049	1.6898	1.5025	1.4755	1.3411	1.3194	1.2341	1.7266
3.7164	4.4174	5.1148	3.9696	2.2129	2.3796	2.2248	1.9501	1.9403	1.7611	1.7352	1.5654	2.3739	1.6846	1.6815	1.5129	1.47	1.3336	1.3217	1.227	1.7309
3.7636	4.4212	5.181	3.9583	2.1637	2.3503	2.2205	1.9584	1.9579	1.7673	1.721	1.5549	2.3944	1.6731	1.641	1.4829	1.4448	1.3463	1.3287	1.2162	1.7503
3.7218	4.4495	5.1194	3.9895	2.2187	2.3843	2.2468	1.9519	1.9312	1.7456	1.7148	1.5709	2.4006	1.6948	1.6916	1.5161	1.4618	1.3353	1.3353	1.2251	1.727
3.7367	4.4247	5.1623	3.9742	2.2079	2.3744	2.2158	1.974	1.9761	1.7713	1.7449	1.5522	2.3784	1.6849	1.6744	1.4989	1.4617	1.3495	1.3127	1.2339	1.741
3.7645	4.4233	5.1551	3.9776	2.1923	2.3592	2.2178	1.9836	1.9691	1.7724	1.7351	1.5393	2.385	1.6675	1.6441	1.4732	1.4669	1.353	1.3135	1.2441	1.7474
3.7497	4.4411	5.1281	3.9839	2.2016	2.382	2.2241	1.9688	1.9588	1.7698	1.7387	1.5662	2.3844	1.6837	1.6767	1.5035	1.4761	1.3571	1.3065	1.2399	1.7335
3.7653	4.4309	5.1282	3.9794	2.2166	2.3749	2.2129	1.9734	1.9773	1.7809	1.7475	1.5597	2.3897	1.6875	1.6724	1.5005	1.4802	1.3546	1.3085	1.2491	1.7489
3.8002	4.4274	5.1541	3.9817	2.2121	2.3665	2.2166	1.9907	1.9896	1.7873	1.7471	1.5496	2.3855	1.6769	1.6737	1.4964	1.461	1.3555	1.3008	1.2418	1.745
3.756	4.4668	5.1403	4.0191	2.2081	2.3796	2.2615	1.9614	1.9469	1.7632	1.7152	1.5803	2.4122	1.7187	1.6836	1.5121	1.4797	1.3249	1.3368	1.2287	1.7317
3.7762	4.4693	5.1592	4.0208	2.1982	2.3791	2.2523	1.9451	1.9707	1.7621	1.7252	1.5698	2.4105	1.7111	1.6878	1.5109	1.4603	1.3391	1.3435	1.2132	1.7437
3.7578	4.4849	5.1371	4.0206	2.2309	2.3965	2.2669	1.9637	1.9529	1.7699	1.7265	1.5894	2.4134	1.7214	1.7008	1.5265	1.4823	1.3353	1.3421	1.2271	1.724
3.7762	4.4814	5.1509	4.0262	2.2156	2.3997	2.2807	1.948	1.9425	1.7658	1.7161	1.581	2.4132	1.7139	1.7025	1.5093	1.4756	1.3235	1.3457	1.2251	1.7275
3.8041	4.4554	5.1831	3.9967	2.2003	2.3878	2.2519	1.9785	1.9902	1.7989	1.7391	1.5564	2.417	1.7015	1.652	1.48	1.4558	1.3617	1.3343	1.2154	1.7581
3.7929	4.4777	5.1466	4.0323	2.2344	2.4132	2.2616	1.964	1.9586	1.7752	1.7426	1.5745	2.4079	1.7222	1.6862	1.5085	1.4777	1.3397	1.3396	1.2347	1.7351
3.8117	4.484	5.2187	4.0358	2.2105	2.3998	2.2627	1.9509	1.9707	1.7903	1.7284	1.5748	2.4222	1.7148	1.6677	1.496	1.4722	1.3353	1.3506	1.2049	1.7447
3.8212	4.487	5.2001	4.0232	2.2126	2.4124	2.2578	1.9681	1.9596	1.792	1.734	1.5753	2.4307	1.7035	1.6701	1.4942	1.4672	1.3484	1.3551	1.2078	1.7502
3.8169	4.4489	5.1872	4.0172	2.238	2.3985	2.2401	1.997	1.9788	1.8019	1.763	1.5509	2.3917	1.7001	1.6674	1.4853	1.468	1.3686	1.323	1.2313	1.7575
3.7895	4.4702	5.174	4.0238	2.2459	2.4254	2.2701	1.9835	1.9853	1.7945	1.758	1.5752	2.4085	1.7314	1.7051	1.5155	1.4803	1.354	1.3267	1.2429	1.7312
3.8349	4.4601	5.2309	4.0204	2.2202	2.3939	2.2723	1.9785	2.0092	1.8163	1.7564	1.5614	2.4204	1.7107	1.6661	1.4886	1.4494	1.367	1.3428	1.2183	1.7603
3.8175	4.4622	5.2066	4.0386	2.2684	2.4243	2.2557	1.9908	1.9822	1.7994	1.7603	1.559	2.4058	1.7049	1.6841	1.5051	1.4767	1.356	1.3035	1.2447	1.7543
3.8227	4.4632	5.1923	4.0412	2.2632	2.4303	2.2665	1.9946	1.9903	1.8124	1.7601	1.5771	2.409	1.7193	1.6897	1.5047	1.4821	1.3474	1.3217	1.2372	1.7389
3.8134	4.4777	5.1937	4.0604	2.2707	2.4436	2.2779	1.9869	1.9726	1.8038	1.7663	1.591	2.4167	1.731	1.7018	1.524	1.4972	1.3456	1.3284	1.2427	1.7344
3.8646	4.4626	5.2295	4.0435	2.2546	2.4106	2.2595	2.0001	2.0084	1.8235	1.7647	1.5644	2.4071	1.7033	1.6721	1.487	1.474	1.3592	1.3121	1.2403	1.7563
3.8386	4.4796	5.2388	4.0339	2.2738	2.4293	2.2571	2.0028	2.0077	1.8215	1.7506	1.5835	2.4204	1.7256	1.6889	1.5015	1.4804	1.362	1.3144	1.2473	1.7423
3.843	4.5068	5.2405	4.0462	2.2685	2.4262	2.2468	1.9981	2.009	1.8208	1.7535	1.5791	2.4154	1.7171	1.6869	1.5029	1.4809	1.3565	1.3232	1.2419	1.744
3.849	4.5189	5.223	4.0748	2.2758	2.452	2.2996	1.9741	1.9815	1.8015	1.7394	1.5825	2.4183	1.7436	1.7001	1.5138	1.4814	1.3347	1.346	1.2491	1.7356
3.8629	4.5239	5.2597	4.0769	2.2533	2.4459	2.3071	1.9681	1.9922	1.8104	1.7335	1.5876	2.4373	1.7306	1.6951	1.5044	1.4581	1.3378	1.347	1.2148	1.7483
3.8697	4.4907	5.2447	4.0634	2.2931	2.4343	2.2653	2.0004	2.0181	1.8211	1.7653	1.5602	2.408	1.7181	1.6946	1.5085	1.4746	1.357	1.3174	1.2575	1.7423
3.8884	4.4898	5.2808	4.0688	2.2574	2.4117	2.2761	2.0103	2.0153	1.832	1.7539	1.5609	2.4251	1.7152	1.6556	1.4787	1.4539	1.3589	1.3246	1.2339	1.7593
3.8728	4.5382	5.2714	4.1051	2.2733	2.444	2.3083	1.9783	1.9853	1.809	1.7287	1.5875	2.4389	1.7378	1.6981	1.5209	1.4713	1.339	1.3537	1.2396	1.7485
3.8923	4.515	5.2972	4.0913	2.2494	2.4484	2.3061	1.9872	2.0065	1.8452	1.7529	1.5851	2.4416	1.7364	1.6808	1.4981	1.4563	1.3617	1.3458	1.2181	1.7653
3.8694	4.5049	5.2674	4.0874	2.2815	2.4601	2.2849	2.0118	2.0315	1.8449	1.7638	1.5642	2.4151	1.733	1.696	1.5101	1.4788	1.3664	1.314	1.2618	1.7619
3.8944	4.502	5.3089	4.0865	2.2792	2.4304	2.2941	2.0126	2.0285	1.8558	1.7541	1.5586	2.4261	1.713	1.6725	1.4783	1.4588	1.3666	1.3148	1.2292	1.7657
3.9049	4.5265	5.3198	4.0962	2.2727	2.4316	2.3044	2.0014	2.0249	1.8607	1.7703	1.5677	2.4326	1.7189	1.6658	1.4728	1.4479	1.3667	1.3271	1.2431	1.7638
3.8981	4.5147	5.2975	4.1069	2.3027	2.4634	2.3084	2.0071	2.0456	1.8544	1.7738	1.5708	2.4204	1.715	1.6687	1.4788	1.4567	1.3629	1.325	1.2576	1.7618
3.8999	4.5478	5.2827	4.1389	2.2943	2.4753	2.3331	1.9823	2.007	1.841	1.7345	1.5947	2.4503	1.7534	1.6972	1.5049	1.4829	1.3342	1.3602	1.2436	1.7486
3.9054	4.5452	5.3178	4.1173	2.2792	2.4716	2.3305	1.9934	2.043	1.8408	1.7515	1.5842	2.4562	1.7374	1.684	1.481	1.4508	1.3519	1.3469	1.2317	1.7666
3.8853	4.5466	5.2715	4.1562	2.3162	2.4887	2.3465	2.0042	2.0132	1.8394	1.7595	1.5919	2.4453	1.7581	1.7036	1.5096	1.4847	1.3514	1.3453	1.2592	1.751
3.9187	4.5396	5.3274	4.1259	2.2731	2.4712	2.3242	2.0069	2.0375	1.8501	1.7575	1.5772	2.4583	1.7402	1.6732	1.4884	1.4651	1.3608	1.3338	1.2385	1.7694
3.916	4.5276	5.3264	4.1334	2.3003	2.4711	2.3111	2.0226	2.0426	1.8622	1.7627	1.5702	2.4359	1.7274	1.6966	1.4951	1.4722	1.3605	1.3169	1.2547	1.7695
3.9042	4.5817	5.2929	4.1712	2.2975	2.5007	2.3493	1.9897	2.0307	1.8249	1.7456	1.6061	2.4582	1.7567	1.7003	1.5103	1.4799	1.3407	1.3614	1.2503	1.7428
3.9193	4.5286	5.3052	4.1523	2.3112	2.4775	2.3038	2.0203	2.0468	1.8492	1.7777	1.5836	2.4343	1.7176	1.6984	1.4872	1.4731	1.3722	1.3249	1.2581	1.7696
3.9307	4.5817	5.3521	4.1502	2.2869	2.4912	2.3492	1.9931	2.0377	1.8526	1.7486	1.5962	2.4654	1.7502	1.6937	1.4962	1.4598	1.3553	1.3567	1.2326	1.7693
3.9409	4.589	5.3494	4.1665	2.29	2.4857	2.3519	1.9778	2.0549	1.8567	1.7659	1.589	2.4635	1.7375	1.6972	1.495	1.4551	1.3598	1.3471	1.2387	1.7682
3.902	4.5799	5.3142	4.1889	2.3384	2.4993	2.3349	2.0144	2.0516	1.8568	1.7742	1.5945	2.452	1.746	1.716	1.5143	1.4809	1.3621	1.3291	1.2657	1.7554
3.942	4.5876	5.3224	4.1794	2.2947	2.5082	2.3517	1.9963	2.0481	1.849	1.7745	1.5686	2.4708	1.7467	1.7085	1.502	1.4708	1.3519	1.3543	1.238	1.7696
3.9203	4.5973	5.3264	4.1964	2.3329	2.5134	2.3643	1.9933	2.0364	1.841	1.7727	1.6046	2.4627	1.7633	1.7157	1.5232	1.4793	1.3488	1.3422	1.2524	1.7495
3.9464	4.6096	5.3632	4.1969	2.3046	2.5136	2.3749	1.9834	2.037	1.8523	1.7644	1.6006	2.4829	1.7567	1.6943	1.4992	1.4563	1.353	1.3548	1.2304	1.7723
3.9343	4.6079	5.3414	4.2131	2.3402	2.5319	2.3612	2.0054	2.0342	1.8405	1.7817	1.5912	2.4585	1.7468	1.7149	1.5039	1.4815	1.3601	1.3526	1.2527	1.756
3.9346	4.6331	5.3709	4.2204	2.3259	2.5279	2.384	1.9863	2.0233	1.8372	1.7614	1.6115	2.4764	1.7612	1.7121	1.5052	1.487	1.3381	1.3576	1.2471	1.7581
3.9349	4.6233	5.3707	4.2291	2.3361	2.5256	2.378	1.9955	2.0425	1.8373	1.7648	1.6195	2.4845	1.7628	1.7227	1.5216	1.4816	1.3431	1.3637	1.2514	1.7636
3.976	4.6405	5.3988	4.237	2.3157	2.5331	2.3927	1.9864	2.0407	1.8442	1.7541	1.5991	2.4917	1.7606	1.7121	1.513	1.4711	1.3597	1.3724	1.2315	1.7687
3.9646	4.6005	5.4122	4.2013	2.3244	2.5129	2.3581	2.0184	2.0727	1.8696	1.8012	1.5711	2.467	1.7308	1.6881	1.4812	1.4835	1.3803	1.3353	1.2487	1.7766
3.9578	4.5891	5.388	4.2108	2.3442	2.521	2.3654	2.0225	2.0542	1.8544	1.7955	1.5877	2.4614	1.7385	1.7137	1.5129	1.479	1.3777	1.3342	1.2569	1.7711
3.9822	4.6293	5.4108	4.2279	2.321	2.5326	2.3816	1.9868	2.0441	1.8503	1.7806	1.5885	2.491	1.7629	1.6969	1.5052	1.459	1.3704	1.3725	1.2284	1.7736
3.9954	4.6325	5.4284	4.235	2.3275	2.5379	2.3868	2.0045	2.0637	1.8497	1.7692	1.5973	2.4841	1.7501	1.6968	1.5114	1.462	1.3615	1.3631	1.2278	1.7752
3.9913	4.6111	5.4453	4.2231	2.3298	2.5165	2.365	2.0449	2.076	1.8668	1.8002	1.5686	2.4721	1.7356	1.6782	1.4877	1.4486	1.3795	1.3456	1.2338	1.7886
4.0023	4.6195	5.4314	4.2543	2.3306	2.5219	2.387	2.0294	2.0717	1.8744	1.7957	1.574	2.4876	1.7527	1.6926	1.4848	1.4553	1.3795	1.3452	1.2366	1.794
3.9859	4.6133	5.4351	4.2504	2.3573	2.549	2.3556	2.0391	2.0886	1.8668	1.8071	1.5694	2.4674	1.7561	1.7019	1.5099	1.4747	1.3858	1.3325	1.2589	1.7747
3.9893	4.6616	5.3935	4.2765	2.3706	2.5525	2.3906	2.0291	2.0541	1.8373	1.7903	1.6167	2.484	1.771	1.7147	1.5202	1.4932	1.3667	1.3628	1.2618	1.7685
3.9907	4.6346	5.4315	4.2711	2.3785	2.5541	2.3741	2.0442	2.0831	1.8667	1.8184	1.5948	2.4688	1.7613	1.717	1.5209	1.4947	1.3807	1.3401	1.2683	1.7727
3.9901	4.6276	5.4308	4.2641	2.3646	2.5578	2.3564	2.0467	2.0707	1.8656	1.8111	1.5989	2.4818	1.7488	1.715	1.5093	1.4978	1.3889	1.3504	1.2691	1.7812
4.0327	4.6454	5.4745	4.2579	2.3438	2.5441	2.3853	2.0394	2.0775	1.8872	1.793	1.584	2.4898	1.751	1.6839	1.492	1.468	1.3935	1.3645	1.2383	1.7895
4.026	4.6524	5.4783	4.2515	2.3443	2.5372	2.3685	2.0557	2.0926	1.8796	1.8098	1.5598	2.4801	1.7424	1.6857	1.4878	1.4588	1.3822	1.3554	1.2426	1.7927
4.0408	4.6749	5.4812	4.284	2.3471	2.5556	2.3952	2.0238	2.0787	1.8806	1.7888	1.5842	2.5068	1.7761	1.6986	1.5063	1.4612	1.3742	1.3673	1.2316	1.7885
4.0589	4.6714	5.4986	4.2621	2.354	2.5206	2.3813	2.0557	2.0997	1.8842	1.8207	1.565	2.4948	1.7493	1.6902	1.5016	1.4615	1.3945	1.353	1.2509	1.7986
4.0207	4.671	5.4823	4.272	2.3644	2.543	2.3723	2.0605	2.1046	1.8849	1.8088	1.5683	2.4767	1.7457	1.6978	1.5003	1.489	1.3895	1.3502	1.2607	1.7939
4.0124	4.6949	5.4545	4.3042	2.3859	2.57	2.3961	2.0475	2.0972	1.8637	1.7997	1.6017	2.4932	1.7713	1.7292	1.5369	1.4946	1.3716	1.3596	1.2594	1.7781
4.0392	4.707	5.4735	4.3037	2.3799	2.5833	2.4113	2.0443	2.0791	1.8672	1.7927	1.5998	2.5008	1.782	1.713	1.5367	1.4915	1.3709	1.3678	1.2478	1.779
4.0508	4.6644	5.5069	4.2832	2.3809	2.5537	2.3839	2.0643	2.1241	1.894	1.8156	1.5767	2.4898	1.7525	1.7037	1.5201	1.4886	1.3923	1.3308	1.264	1.7954
4.0584	4.6649	5.5034	4.2812	2.3793	2.552	2.3709	2.0805	2.1136	1.8865	1.8238	1.5551	2.4983	1.7513	1.6878	1.4978	1.4681	1.3995	1.3442	1.2553	1.797
4.0292	4.6985	5.4881	4.3024	2.3974	2.5839	2.3925	2.0669	2.1043	1.8759	1.8091	1.5954	2.4956	1.7747	1.7279	1.5328	1.504	1.3842	1.352	1.2643	1.7834
4.0668	4.7263	5.5205	4.3087	2.369	2.5823	2.4104	2.0401	2.0712	1.8768	1.7899	1.5844	2.5225	1.7753	1.7055	1.4994	1.4791	1.3772	1.3733	1.2272	1.7958
4.0709	4.7029	5.5414	4.3089	2.3587	2.5691	2.4158	2.0487	2.099	1.8798	1.7951	1.5941	2.5191	1.782	1.7055	1.5153	1.4835	1.3895	1.3766	1.2283	1.8023
4.0666	4.7026	5.5355	4.284	2.3833	2.5573	2.3837	2.0814	2.1191	1.884	1.826	1.5606	2.5143	1.763	1.6922	1.4905	1.4678	1.3955	1.3568	1.2361	1.7934
4.0371	4.6822	5.5293	4.3136	2.4004	2.5832	2.3974	2.0704	2.1116	1.8865	1.8297	1.5752	2.5028	1.7748	1.7248	1.5235	1.5027	1.3857	1.3374	1.2634	1.791
4.0776	4.7478	5.5229	4.3236	2.3799	2.596	2.4462	2.048	2.0747	1.8606	1.7911	1.6064	2.5337	1.7999	1.7162	1.5289	1.4997	1.3751	1.3658	1.2523	1.7772
4.0838	4.753	5.5468	4.3263	2.3638	2.5843	2.4384	2.0623	2.1026	1.8783	1.8024	1.5995	2.5425	1.7936	1.7132	1.5252	1.482	1.3756	1.3615	1.238	1.7931
4.0618	4.7609	5.5397	4.3317	2.3905	2.5862	2.4383	2.0439	2.0833	1.862	1.8008	1.6132	2.547	1.8013	1.7178	1.5332	1.5008	1.3723	1.3724	1.2536	1.7775
4.0899	4.7695	5.5818	4.3452	2.3948	2.5965	2.446	2.0403	2.0895	1.8735	1.7997	1.6002	2.5502	1.7992	1.7146	1.5264	1.4781	1.3768	1.3682	1.2354	1.7925
4.0966	4.7253	5.5678	4.3251	2.3853	2.569	2.4051	2.0805	2.1273	1.9096	1.831	1.5747	2.5297	1.7684	1.6917	1.4983	1.4765	1.402	1.3455	1.2533	1.8052
4.0901	4.7413	5.5531	4.3502	2.4116	2.6005	2.4308	2.07	2.1199	1.905	1.8198	1.5999	2.5313	1.7941	1.7191	1.5351	1.4951	1.3951	1.357	1.2736	1.7921
4.1138	4.7553	5.5838	4.3223	2.3692	2.574	2.4418	2.0575	2.1064	1.9018	1.8224	1.5842	2.5572	1.7941	1.6921	1.513	1.4652	1.3855	1.367	1.2383	1.8017
4.0763	4.7409	5.5614	4.34	2.4104	2.608	2.4259	2.0724	2.1342	1.9034	1.8349	1.6036	2.5433	1.7867	1.731	1.5323	1.4964	1.3998	1.3377	1.2749	1.7948
4.1271	4.7288	5.5866	4.3336	2.3956	2.5811	2.4214	2.0705	2.1347	1.9111	1.8296	1.5768	2.5534	1.7823	1.6987	1.5054	1.4626	1.4094	1.3574	1.2508	1.8125
4.1183	4.7916	5.5869	4.3675	2.3999	2.6167	2.4602	2.0413	2.0923	1.8722	1.807	1.6238	2.5729	1.8151	1.7203	1.5339	1.5045	1.3835	1.3681	1.2429	1.8018
4.1095	4.7506	5.5798	4.3527	2.4062	2.5974	2.416	2.0781	2.1363	1.9139	1.8368	1.5789	2.5401	1.7813	1.713	1.5202	1.4989	1.4152	1.3482	1.2699	1.8188
4.1295	4.7835	5.6162	4.37	2.3889	2.621	2.4547	2.0452	2.1077	1.8857	1.7989	1.6177	2.5712	1.8091	1.7201	1.5277	1.4794	1.3837	1.3777	1.2412	1.7979
4.123	4.768	5.6043	4.345	2.4253	2.6008	2.4142	2.0896	2.1465	1.9226	1.8475	1.5864	2.5528	1.7844	1.7157	1.5115	1.4906	1.4025	1.3424	1.265	1.8054
4.1408	4.7995	5.6316	4.3499	2.4199	2.6407	2.464	2.0456	2.1153	1.9007	1.8249	1.6016	2.5824	1.8034	1.7122	1.5356	1.4829	1.3862	1.3752	1.2451	1.8072
4.1356	4.8129	5.6019	4.3695	2.4143	2.6317	2.4664	2.0371	2.1016	1.9059	1.8133	1.6058	2.5808	1.8335	1.7402	1.5311	1.4829	1.3869	1.3798	1.2508	1.7972
4.1299	4.7876	5.6187	4.3722	2.4384	2.6241	2.4483	2.0658	2.1485	1.9263	1.8454	1.5856	2.5599	1.806	1.7411	1.5289	1.4964	1.4073	1.3484	1.2687	1.7993
4.1397	4.7846	5.6037	4.3751	2.4432	2.6175	2.4482	2.076	2.1404	1.9146	1.8479	1.5878	2.5591	1.8148	1.7419	1.5322	1.4902	1.4157	1.3412	1.267	1.8055
4.161	4.7984	5.6517	4.3659	2.4065	2.6068	2.4571	2.0794	2.1544	1.9329	1.8385	1.5871	2.5827	1.7985	1.7078	1.4928	1.4662	1.4241	1.3618	1.2428	1.8172
4.1135	4.8182	5.632	4.3972	2.452	2.6385	2.4755	2.0803	2.1196	1.9102	1.8375	1.6045	2.58	1.8306	1.7487	1.5379	1.5038	1.4007	1.3666	1.2665	1.7948
4.1747	4.8246	5.6752	4.3762	2.4068	2.614	2.4622	2.0706	2.1609	1.9356	1.8435	1.598	2.5887	1.7977	1.7183	1.5062	1.4734	1.4272	1.3718	1.2464	1.8136
4.1399	4.8428	5.6331	4.4092	2.4409	2.653	2.4821	2.0749	2.113	1.9072	1.8224	1.6203	2.5975	1.834	1.7403	1.5336	1.4979	1.4079	1.3792	1.2649	1.804
4.1626	4.8429	5.6735	4.4126	2.4385	2.6601	2.483	2.0535	2.1063	1.9098	1.8049	1.614	2.6098	1.835	1.7429	1.5366	1.4962	1.3901	1.3808	1.2482	1.8012
4.1855	4.8131	5.673	4.3794	2.4254	2.6373	2.463	2.0871	2.1574	1.9525	1.846	1.5816	2.5988	1.8152	1.7163	1.5008	1.4692	1.4238	1.3688	1.2463	1.8173
4.1597	4.8261	5.6306	4.4077	2.456	2.6339	2.4503	2.0933	2.1618	1.9345	1.8658	1.5901	2.5805	1.8146	1.7469	1.5274	1.492	1.4226	1.3526	1.277	1.818
4.1678	4.831	5.6471	4.4282	2.4624	2.6385	2.4709	2.0846	2.1613	1.9345	1.8574	1.616	2.5919	1.8284	1.7564	1.5314	1.5064	1.4171	1.3521	1.271	1.7987
4.2014	4.8706	5.6596	4.4326	2.4355	2.6624	2.4903	2.0493	2.1523	1.9372	1.8301	1.602	2.61	1.8393	1.7354	1.5184	1.4734	1.4116	1.3797	1.2516	1.8008
4.166	4.8323	5.6718	4.4154	2.4703	2.6617	2.4579	2.0896	2.168	1.9396	1.8651	1.5979	2.5875	1.8156	1.7413	1.5283	1.5002	1.4276	1.3487	1.2783	1.8135
4.1645	4.8618	5.6617	4.4294	2.4709	2.669	2.5018	2.081	2.1368	1.9347	1.8557	1.6172	2.604	1.8396	1.7596	1.5376	1.5114	1.4117	1.3763	1.2682	1.7954
4.1845	4.8704	5.6587	4.4377	2.4783	2.6788	2.49	2.0886	2.149	1.9246	1.8634	1.6173	2.5901	1.8467	1.761	1.5493	1.5005	1.403	1.3644	1.2665	1.7999
4.1868	4.8426	5.6724	4.4216	2.4661	2.6451	2.4755	2.1011	2.1594	1.9537	1.8708	1.5933	2.595	1.8224	1.7395	1.5314	1.5024	1.43	1.3446	1.268	1.8162
4.1854	4.8775	5.6775	4.4446	2.4696	2.678	2.5051	2.0906	2.1527	1.9251	1.8611	1.624	2.6162	1.8445	1.7711	1.5421	1.509	1.403	1.3694	1.2741	1.8068
4.2292	4.8982	5.7084	4.4409	2.4454	2.671	2.5039	2.0858	2.1468	1.9375	1.8491	1.6124	2.6148	1.8385	1.7413	1.5294	1.4779	1.415	1.374	1.2441	1.8216
4.2331	4.8538	5.7097	4.4383	2.4416	2.6564	2.489	2.1199	2.1857	1.9559	1.8738	1.5963	2.6013	1.8077	1.7355	1.5038	1.4562	1.4281	1.3598	1.2606	1.8291
4.2427	4.889	5.7335	4.4448	2.4407	2.6739	2.5137	2.0939	2.1687	1.9605	1.8536	1.6078	2.6212	1.8421	1.742	1.5132	1.4746	1.4072	1.3836	1.2354	1.8331
4.2368	4.9035	5.6838	4.48	2.4736	2.6859	2.5196	2.0842	2.1528	1.9275	1.8514	1.632	2.623	1.8619	1.7594	1.5432	1.4945	1.4033	1.3796	1.2581	1.805
4.2283	4.9038	5.6895	4.484	2.4867	2.683	2.5274	2.0903	2.1508	1.9282	1.8501	1.6258	2.6269	1.8614	1.7654	1.5529	1.5107	1.4012	1.3796	1.26	1.8159
4.2521	4.8955	5.7404	4.4417	2.4676	2.6554	2.4914	2.0973	2.1872	1.9637	1.8878	1.5923	2.6025	1.8167	1.7278	1.5032	1.4725	1.4281	1.3647	1.266	1.8337
4.2339	4.9276	5.7133	4.499	2.5019	2.6935	2.5289	2.0851	2.1658	1.9438	1.8619	1.629	2.6303	1.868	1.7747	1.5552	1.5078	1.4034	1.3746	1.2799	1.8159
4.2169	4.8909	5.7006	4.4874	2.512	2.6781	2.4949	2.0941	2.1855	1.9681	1.8959	1.6203	2.6157	1.8552	1.7646	1.5439	1.5067	1.4218	1.3604	1.2777	1.821
4.239	4.8993	5.7232	4.4826	2.5057	2.6888	2.4969	2.1187	2.1906	1.9528	1.9023	1.6014	2.6106	1.8453	1.7717	1.5426	1.5066	1.4148	1.3528	1.275	1.8219
4.2532	4.8974	5.737	4.4766	2.5	2.6844	2.4865	2.1166	2.1967	1.9669	1.888	1.6036	2.622	1.8401	1.7582	1.5209	1.4836	1.4303	1.3496	1.2642	1.8362
4.2673	4.9152	5.7454	4.4803	2.4637	2.682	2.5247	2.1046	2.1987	1.9792	1.8855	1.6032	2.6394	1.8506	1.7403	1.517	1.4655	1.4309	1.3806	1.253	1.8354
4.2503	4.9271	5.6984	4.5041	2.5073	2.7048	2.5194	2.1134	2.1959	1.9639	1.8869	1.6223	2.6262	1.86	1.7766	1.5527	1.5089	1.4175	1.3659	1.2798	1.8146
4.2583	4.8915	5.7664	4.4882	2.4928	2.6851	2.5127	2.1271	2.2084	1.9766	1.8949	1.5842	2.6317	1.8336	1.7455	1.507	1.49	1.4309	1.3758	1.2458	1.8433
4.2542	4.9106	5.7421	4.5229	2.5155	2.706	2.5132	2.1154	2.1972	1.9835	1.8996	1.6174	2.6183	1.8492	1.7731	1.5504	1.5203	1.4206	1.3482	1.2805	1.8205
4.2869	4.9219	5.7521	4.4933	2.4808	2.6951	2.5182	2.1259	2.221	1.998	1.8887	1.6084	2.6394	1.8446	1.7382	1.5128	1.48	1.4169	1.3708	1.2515	1.8322
4.2989	4.9417	5.7619	4.5106	2.4817	2.7026	2.5431	2.1216	2.1999	1.9772	1.8748	1.6109	2.6513	1.8568	1.7402	1.5246	1.4847	1.4143	1.3854	1.2485	1.84
4.2804	4.9115	5.7646	4.5008	2.4962	2.692	2.5352	2.1373	2.2012	1.998	1.8991	1.5841	2.629	1.8392	1.7521	1.5109	1.4858	1.4256	1.3657	1.2541	1.839
4.2895	4.9238	5.7588	4.5151	2.4896	2.6885	2.5632	2.1342	2.224	1.995	1.8885	1.6081	2.6518	1.8614	1.7583	1.517	1.4766	1.4316	1.3818	1.2478	1.8489
4.3028	4.945	5.7946	4.5259	2.497	2.6996	2.5584	2.1236	2.2124	1.9863	1.8838	1.6063	2.6518	1.8542	1.7633	1.5149	1.4806	1.4213	1.3816	1.2533	1.8405
4.2813	4.9264	5.7744	4.5311	2.5179	2.6881	2.5502	2.1517	2.2401	2.0017	1.9071	1.605	2.6251	1.8517	1.7753	1.5463	1.5039	1.4319	1.3617	1.2755	1.847
4.2759	4.9707	5.754	4.5538	2.5166	2.7297	2.5859	2.1279	2.1795	1.9778	1.8627	1.6323	2.6535	1.8762	1.7836	1.5519	1.5065	1.4061	1.3801	1.2638	1.831
4.3169	4.9404	5.8047	4.5112	2.5033	2.7051	2.5648	2.1388	2.215	2.0064	1.885	1.6023	2.6468	1.8444	1.7502	1.5135	1.477	1.43	1.3816	1.2482	1.8541
4.3057	4.9362	5.8048	4.528	2.509	2.6988	2.5484	2.1547	2.2211	2.0008	1.9035	1.5967	2.641	1.8502	1.7593	1.508	1.4912	1.4341	1.3697	1.26	1.8448
4.2787	4.9652	5.7752	4.5681	2.5493	2.7254	2.5706	2.1529	2.22	2.0043	1.897	1.6293	2.6444	1.8814	1.8012	1.5482	1.5125	1.4253	1.3673	1.2892	1.8281
4.3053	4.9613	5.8122	4.5407	2.5078	2.7158	2.5854	2.1427	2.2279	2.0045	1.8886	1.6133	2.6702	1.8519	1.7602	1.5175	1.4936	1.4369	1.3874	1.2667	1.8541
4.3199	4.9576	5.8416	4.5311	2.5049	2.7161	2.5739	2.1591	2.2286	2.011	1.8826	1.5952	2.6611	1.8485	1.7664	1.5147	1.4776	1.4451	1.3855	1.2553	1.8441
4.3177	4.988	5.8166	4.5776	2.5239	2.7398	2.5949	2.1391	2.2026	1.9807	1.856	1.6373	2.677	1.8812	1.7873	1.541	1.4989	1.4096	1.4021	1.2648	1.8359
4.2858	4.9717	5.8249	4.5752	2.5455	2.7343	2.5685	2.1624	2.2275	1.9981	1.8978	1.6163	2.6525	1.8667	1.7904	1.5497	1.5195	1.4353	1.3657	1.2986	1.8339
4.3159	4.9678	5.8326	4.5394	2.5274	2.6994	2.5701	2.1743	2.2417	2.0295	1.9073	1.6052	2.6769	1.8459	1.7626	1.5153	1.4793	1.4405	1.3797	1.2671	1.8512
4.3272	4.9718	5.8429	4.5612	2.5098	2.7188	2.579	2.1599	2.2493	2.0265	1.9124	1.6085	2.677	1.8443	1.7561	1.5175	1.4837	1.4346	1.3896	1.2621	1.8554
4.3226	4.9594	5.8166	4.5784	2.5372	2.7201	2.5734	2.1729	2.2411	2.0247	1.9092	1.6149	2.6616	1.8443	1.77	1.5366	1.4949	1.4517	1.375	1.2885	1.8528
4.3279	5.0107	5.8139	4.5833	2.5294	2.756	2.6159	2.1348	2.2134	2.0048	1.8705	1.6364	2.685	1.888	1.7852	1.5429	1.5056	1.4242	1.3927	1.2639	1.8446
4.343	4.9921	5.8333	4.5947	2.529	2.7557	2.6097	2.1414	2.2321	2.0019	1.8746	1.6312	2.7016	1.8822	1.7799	1.5536	1.493	1.4133	1.3912	1.2675	1.8534
4.3381	5.0266	5.8471	4.5973	2.5401	2.7519	2.6078	2.1508	2.2183	1.9828	1.8704	1.655	2.7024	1.8991	1.7968	1.5453	1.5105	1.4216	1.4006	1.2695	1.8407
4.3395	5.0311	5.8123	4.6106	2.5505	2.7751	2.6091	2.1621	2.2207	1.996	1.8722	1.6544	2.7039	1.893	1.7988	1.5598	1.5157	1.4204	1.3928	1.2759	1.8457
4.3751	4.9763	5.8638	4.5723	2.552	2.7334	2.5938	2.168	2.2608	2.0264	1.903	1.6026	2.6898	1.8585	1.7702	1.5158	1.4894	1.4517	1.3776	1.2767	1.8613
4.3396	5.0167	5.8642	4.6072	2.5796	2.7596	2.5875	2.174	2.2663	2.0382	1.902	1.6231	2.6873	1.8868	1.7943	1.5466	1.5222	1.4463	1.3655	1.2846	1.8549
4.3458	5.0054	5.8465	4.6001	2.5731	2.7546	2.5617	2.1761	2.2576	2.0373	1.9182	1.6194	2.6866	1.8714	1.79	1.5288	1.5147	1.4534	1.3756	1.2897	1.8535
4.3563	5.0331	5.848	4.621	2.5671	2.7888	2.6093	2.166	2.2184	2.0114	1.8626	1.6472	2.7155	1.9058	1.7954	1.5609	1.5187	1.4191	1.405	1.2805	1.8541
4.3702	4.9948	5.8795	4.6045	2.5718	2.7365	2.5915	2.1889	2.2619	2.0416	1.9307	1.6059	2.7005	1.869	1.7802	1.5299	1.4963	1.4522	1.3756	1.2816	1.8636
4.3503	5.0122	5.8824	4.6117	2.5676	2.7512	2.594	2.1897	2.2765	2.045	1.925	1.6152	2.693	1.8743	1.7947	1.5275	1.5098	1.4426	1.3749	1.2846	1.8613
4.4023	5.015	5.9077	4.6166	2.5512	2.7542	2.6018	2.1713	2.2678	2.0396	1.9005	1.6188	2.7213	1.8905	1.7783	1.5347	1.4818	1.4511	1.3958	1.2639	1.8632
4.3791	5.023	5.8983	4.6282	2.5858	2.7523	2.6015	2.1965	2.2734	2.0353	1.9234	1.6218	2.6961	1.8791	1.808	1.5648	1.5082	1.4468	1.3706	1.2898	1.8608
4.3882	5.0492	5.9101	4.6381	2.5728	2.7744	2.6311	2.1619	2.2388	2.0228	1.8909	1.6403	2.7238	1.9043	1.7961	1.5548	1.4998	1.4321	1.4032	1.2779	1.8583
4.4178	5.0041	5.9259	4.6092	2.5841	2.7545	2.6122	2.187	2.2673	2.0538	1.9138	1.6099	2.7061	1.8845	1.7796	1.5194	1.4912	1.4575	1.3905	1.2695	1.8629
4.384	5.0421	5.9065	4.6514	2.6017	2.786	2.6231	2.1863	2.2586	2.0344	1.9225	1.6626	2.7081	1.9186	1.8193	1.5672	1.5146	1.4465	1.3791	1.2908	1.8546
4.4083	5.0605	5.9075	4.6455	2.5996	2.7916	2.6375	2.1497	2.2229	2.0172	1.8934	1.6412	2.7163	1.9162	1.8134	1.5545	1.506	1.4212	1.4046	1.2876	1.846
4.4075	5.0244	5.9447	4.6261	2.587	2.7621	2.6372	2.1836	2.2768	2.0591	1.9048	1.6379	2.709	1.8854	1.7827	1.5299	1.48	1.4557	1.3957	1.2667	1.862
4.3942	5.0349	5.9303	4.6386	2.6152	2.7844	2.6217	2.1941	2.2726	2.0451	1.9259	1.6321	2.6929	1.8997	1.8157	1.5459	1.5199	1.4647	1.3804	1.2911	1.8581
4.394	5.0637	5.9612	4.6693	2.6135	2.7845	2.6272	2.1912	2.2908	2.0603	1.9276	1.6383	2.7069	1.9181	1.8301	1.5644	1.5147	1.4549	1.3806	1.2926	1.8565
4.4098	5.0497	5.9606	4.6485	2.6154	2.7658	2.6081	2.201	2.2788	2.0528	1.922	1.6223	2.7017	1.8923	1.8142	1.5448	1.5179	1.4616	1.3778	1.2969	1.8676
4.405	5.076	5.9638	4.6822	2.6293	2.7957	2.6386	2.1866	2.278	2.0475	1.9248	1.6656	2.7065	1.9201	1.8193	1.5674	1.5117	1.4597	1.3846	1.2863	1.8543
4.4519	5.0628	6.0217	4.6614	2.5875	2.7813	2.6413	2.1976	2.2922	2.0641	1.9133	1.634	2.7203	1.9065	1.7941	1.5298	1.4846	1.4642	1.3907	1.2655	1.8745
4.4355	5.0837	5.9768	4.6881	2.6029	2.8027	2.6614	2.1867	2.2517	2.0443	1.9092	1.6557	2.7282	1.9235	1.8162	1.5474	1.5066	1.4348	1.4006	1.2865	1.8592
4.4509	5.0854	6.0117	4.6638	2.5921	2.7965	2.6627	2.1982	2.2791	2.0538	1.908	1.6523	2.736	1.934	1.8262	1.5546	1.5111	1.4471	1.4029	1.2731	1.8647
4.438	5.0618	5.9967	4.6863	2.6295	2.7989	2.6366	2.2201	2.2905	2.0657	1.9298	1.6349	2.7139	1.9044	1.8145	1.5548	1.5114	1.4644	1.3692	1.2957	1.8684
4.4403	5.0876	5.9904	4.7008	2.6218	2.8338	2.6677	2.1942	2.2469	2.0458	1.9257	1.664	2.7459	1.9323	1.8221	1.5606	1.5258	1.4394	1.4029	1.283	1.8633
4.4383	5.0873	6.0149	4.7085	2.6491	2.8267	2.6667	2.2153	2.2826	2.0678	1.9366	1.6679	2.7349	1.9323	1.8308	1.5625	1.5335	1.4482	1.3826	1.2855	1.861
4.4281	5.0886	6.0181	4.7025	2.6344	2.8279	2.6688	2.2157	2.2828	2.0666	1.9317	1.6595	2.736	1.9292	1.8236	1.5641	1.5328	1.4634	1.3845	1.2919	1.859
4.4721	5.0728	6.0546	4.6775	2.6208	2.7911	2.6665	2.2321	2.3128	2.0717	1.9466	1.6338	2.7288	1.9037	1.8133	1.5419	1.4897	1.4713	1.3793	1.2793	1.8818
4.4539	5.0866	6.0588	4.6826	2.634	2.7845	2.6624	2.2233	2.3033	2.0655	1.958	1.6311	2.7296	1.9006	1.8172	1.5397	1.5152	1.474	1.3764	1.2827	1.8735
4.4771	5.0767	6.0538	4.6898	2.6387	2.8009	2.6536	2.2282	2.3072	2.0669	1.9525	1.6458	2.7327	1.897	1.8076	1.5396	1.5196	1.4775	1.3761	1.2836	1.8736
4.4784	5.0979	6.0524	4.6781	2.614	2.8208	2.6828	2.2066	2.3001	2.0695	1.9331	1.6663	2.7533	1.9128	1.8018	1.551	1.506	1.4735	1.4058	1.2593	1.882
4.4909	5.113	6.0573	4.6879	2.6305	2.8246	2.6857	2.2071	2.2873	2.06	1.9353	1.6649	2.76	1.9254	1.8093	1.5499	1.4988	1.4558	1.4048	1.264	1.8818
4.4576	5.1132	6.0465	4.7107	2.6526	2.8304	2.6612	2.2231	2.2991	2.0731	1.9559	1.6516	2.7375	1.9174	1.8375	1.5571	1.5284	1.4755	1.3788	1.2899	1.8716
4.4795	5.1024	6.0639	4.6927	2.6419	2.8128	2.6697	2.2378	2.3202	2.0806	1.9765	1.6432	2.7368	1.892	1.8036	1.5485	1.5035	1.4774	1.3815	1.28	1.8922
4.4727	5.1399	6.0661	4.7121	2.6475	2.8563	2.6984	2.2171	2.2858	2.0501	1.9358	1.6777	2.7635	1.9435	1.8264	1.5611	1.5118	1.4612	1.4005	1.2619	1.8679
4.4929	5.1431	6.0865	4.7115	2.6375	2.8558	2.6911	2.2103	2.2771	2.0606	1.9337	1.6784	2.7697	1.9393	1.8335	1.5657	1.5111	1.4576	1.4068	1.2617	1.8782
4.5087	5.128	6.0959	4.6835	2.6355	2.8217	2.6966	2.2303	2.3307	2.0825	1.9579	1.6588	2.7662	1.9115	1.7957	1.5245	1.4816	1.4708	1.3966	1.2586	1.8899
4.4689	5.1779	6.0605	4.6988	2.6615	2.8644	2.6992	2.2289	2.2897	2.0674	1.9562	1.6722	2.7675	1.9384	1.8286	1.5624	1.5247	1.453	1.394	1.2863	1.8642
4.4897	5.1624	6.0738	4.7048	2.6664	2.8582	2.7165	2.221	2.2959	2.0615	1.9539	1.6786	2.7669	1.9361	1.8392	1.563	1.5296	1.4492	1.4084	1.2909	1.876
4.5026	5.1678	6.0675	4.7003	2.6694	2.8779	2.7158	2.2283	2.287	2.0637	1.936	1.6747	2.7751	1.9497	1.8378	1.5696	1.5119	1.455	1.4002	1.2734	1.8683
4.5138	5.1599	6.0978	4.688	2.6531	2.8556	2.7067	2.2255	2.3108	2.0693	1.9553	1.6676	2.7716	1.9304	1.8046	1.5407	1.4826	1.4708	1.4055	1.2615	1.8943
4.5211	5.1314	6.1226	4.6922	2.6593	2.8363	2.6952	2.2442	2.3321	2.0839	1.9605	1.6615	2.7614	1.9165	1.8077	1.5333	1.4875	1.4821	1.3962	1.2664	1.8934
4.5175	5.1409	6.1053	4.6798	2.6565	2.8341	2.6863	2.2496	2.3315	2.0848	1.9758	1.6519	2.7621	1.9157	1.8082	1.533	1.4995	1.4828	1.3951	1.2758	1.8944
4.522	5.1444	6.1168	4.6838	2.6642	2.8574	2.7003	2.2491	2.3357	2.078	1.9736	1.6495	2.7592	1.9132	1.812	1.5295	1.4853	1.4796	1.4009	1.271	1.8968
4.5337	5.1687	6.1254	4.709	2.6588	2.8661	2.7097	2.2266	2.3108	2.085	1.9628	1.671	2.7751	1.9343	1.8283	1.5426	1.5042	1.4728	1.4022	1.2653	1.893
4.5379	5.1598	6.1302	4.7095	2.6681	2.8635	2.7102	2.2468	2.3326	2.0839	1.9759	1.6695	2.7732	1.9319	1.8129	1.5342	1.4927	1.4747	1.4084	1.2653	1.8929
4.5159	5.1488	6.1429	4.7106	2.6799	2.8471	2.7041	2.258	2.3432	2.0944	1.9801	1.6521	2.7589	1.925	1.8305	1.5427	1.5179	1.4834	1.3892	1.2944	1.896
4.5292	5.1562	6.1394	4.7058	2.6765	2.8553	2.6906	2.2689	2.3293	2.1031	1.9876	1.6538	2.7672	1.9188	1.8226	1.549	1.5093	1.4831	1.3901	1.2975	1.8985
4.5225	5.1937	6.132	4.7453	2.6913	2.8907	2.7203	2.2587	2.31	2.0808	1.958	1.6788	2.7862	1.9624	1.8428	1.5574	1.5153	1.4553	1.4076	1.2881	1.8909
4.5451	5.2071	6.1702	4.7262	2.6804	2.8893	2.7269	2.2505	2.3286	2.0861	1.964	1.6774	2.7912	1.9555	1.8337	1.5683	1.5073	1.467	1.4037	1.2763	1.895
4.5594	5.1843	6.2038	4.733	2.6789	2.8893	2.7326	2.2606	2.3349	2.0973	1.9756	1.6719	2.7943	1.9605	1.8259	1.5591	1.487	1.4745	1.4071	1.2769	1.8975
4.5262	5.1488	6.1952	4.7307	2.698	2.8727	2.7038	2.294	2.3435	2.1039	2.0005	1.6474	2.7779	1.9248	1.8463	1.5595	1.515	1.4848	1.3889	1.2913	1.9012
4.5662	5.2003	6.1713	4.7506	2.6983	2.9096	2.723	2.259	2.3173	2.0842	1.9596	1.6855	2.7961	1.9731	1.8349	1.565	1.5235	1.4633	1.4119	1.2828	1.8997
4.5505	5.2125	6.1498	4.7673	2.7147	2.9081	2.7414	2.2781	2.3175	2.0907	1.9535	1.6908	2.8019	1.9676	1.8531	1.5654	1.5175	1.4602	1.4166	1.293	1.8831
4.5458	5.2235	6.1516	4.7577	2.7229	2.8994	2.7105	2.297	2.3428	2.0961	1.9935	1.689	2.7897	1.9596	1.8562	1.5694	1.5269	1.4849	1.3929	1.2985	1.8934
4.5942	5.2332	6.1792	4.7653	2.697	2.9163	2.7531	2.282	2.3379	2.0833	1.9502	1.6959	2.81	1.9749	1.8403	1.5679	1.5126	1.4701	1.4213	1.2834	1.8929
4.5935	5.197	6.2224	4.7465	2.6855	2.8938	2.7489	2.2911	2.3567	2.1145	1.9787	1.6791	2.8035	1.9424	1.8392	1.5516	1.4881	1.4866	1.4155	1.2714	1.9013
4.6041	5.218	6.2121	4.7418	2.6991	2.9155	2.7338	2.2902	2.3558	2.108	1.9826	1.665	2.8097	1.9544	1.8298	1.5511	1.4948	1.4802	1.4084	1.2755	1.9053
4.5977	5.2379	6.2333	4.7558	2.7068	2.9223	2.7461	2.2873	2.3553	2.1128	1.9711	1.6859	2.8104	1.9694	1.8314	1.5625	1.4963	1.4675	1.4222	1.2741	1.8988
4.6019	5.2283	6.2142	4.7554	2.711	2.9103	2.7462	2.2954	2.3356	2.1109	1.9729	1.6817	2.8115	1.9698	1.8346	1.5567	1.5053	1.4786	1.4134	1.2886	1.89
4.5743	5.2451	6.2172	4.784	2.7434	2.9315	2.7519	2.3049	2.3337	2.1164	1.9979	1.6887	2.7906	1.9829	1.864	1.5706	1.5309	1.4693	1.4008	1.3007	1.8887
4.5969	5.2507	6.2311	4.7795	2.7261	2.9421	2.7598	2.2946	2.3196	2.1074	1.9698	1.6949	2.8166	1.982	1.8464	1.5527	1.5008	1.473	1.4152	1.2911	1.9031
4.6074	5.2487	6.2352	4.7723	2.7232	2.9426	2.7554	2.2888	2.3403	2.1007	1.9761	1.6904	2.8128	1.9776	1.8481	1.5557	1.528	1.4689	1.4184	1.2857	1.9017
4.5721	5.2565	6.202	4.7846	2.7434	2.9441	2.7417	2.3158	2.3571	2.1209	2.0078	1.6942	2.8019	1.98	1.8596	1.5683	1.5337	1.4857	1.4034	1.3041	1.8949
4.6219	5.2258	6.2508	4.7616	2.7121	2.905	2.7502	2.3427	2.3837	2.1378	2.0141	1.6687	2.8036	1.9378	1.8338	1.5353	1.5094	1.5029	1.3994	1.2862	1.9168
4.5983	5.2444	6.2454	4.7739	2.7317	2.905	2.7397	2.3265	2.3739	2.1361	2.002	1.6572	2.8014	1.9449	1.8394	1.5431	1.5212	1.4934	1.4106	1.3028	1.9137
4.6049	5.2383	6.2525	4.7889	2.7401	2.9326	2.7382	2.3323	2.3759	2.131	2.0087	1.6733	2.8056	1.9516	1.8467	1.5633	1.5411	1.491	1.3926	1.3145	1.9013
4.6256	5.2509	6.2774	4.7779	2.7113	2.924	2.7667	2.3329	2.3842	2.1259	2.0049	1.6615	2.8184	1.9515	1.8246	1.5339	1.5061	1.4978	1.4013	1.2939	1.9188
4.6169	5.2845	6.2514	4.812	2.7514	2.9709	2.7748	2.3133	2.3534	2.1034	2.0003	1.7014	2.8222	1.9835	1.8649	1.5704	1.5286	1.4754	1.3993	1.3069	1.8948
4.6349	5.2782	6.2945	4.7846	2.7176	2.9244	2.7808	2.3141	2.4001	2.1261	1.9897	1.6885	2.8244	1.9779	1.8389	1.5488	1.5061	1.4878	1.4105	1.2835	1.9186
4.617	5.2921	6.2776	4.8181	2.7588	2.9659	2.748	2.328	2.3692	2.1146	2.0214	1.6938	2.8233	1.9757	1.8628	1.5654	1.5416	1.4841	1.3953	1.3118	1.9058
4.6533	5.3063	6.2854	4.8198	2.7373	2.9587	2.7789	2.3109	2.3627	2.1079	1.9948	1.7033	2.8316	1.994	1.8509	1.5544	1.5286	1.4738	1.4148	1.2922	1.9021
4.612	5.3166	6.2852	4.8398	2.7545	2.9685	2.7695	2.3248	2.3794	2.1365	2.0116	1.7008	2.8203	2.0015	1.8729	1.5619	1.5377	1.4869	1.3857	1.3085	1.9006
4.6299	5.308	6.2958	4.8387	2.7564	2.9503	2.7572	2.3373	2.3911	2.1532	2.0254	1.6863	2.8114	1.9712	1.8656	1.5626	1.5428	1.4922	1.3922	1.3167	1.914
4.6258	5.3126	6.3061	4.8396	2.7536	2.9687	2.7675	2.3335	2.4117	2.1462	2.0168	1.6957	2.8205	1.9971	1.8646	1.5648	1.5457	1.4947	1.3907	1.3181	1.9124
4.6497	5.3112	6.3034	4.8229	2.7397	2.951	2.7971	2.3319	2.3989	2.1372	2.0099	1.6979	2.8362	1.9894	1.8468	1.5506	1.5214	1.4826	1.4124	1.2879	1.9179
4.637	5.3134	6.2849	4.8646	2.7694	2.9667	2.7789	2.3349	2.4013	2.1456	2.0138	1.7083	2.8116	2.0038	1.8843	1.5808	1.5444	1.4714	1.3904	1.3153	1.9071
4.6443	5.3026	6.3129	4.8522	2.776	2.9766	2.7822	2.3386	2.402	2.1464	2.0326	1.6803	2.8118	1.992	1.8858	1.5615	1.5371	1.4999	1.3997	1.3097	1.9129
4.6537	5.3212	6.3126	4.8418	2.7693	2.9508	2.7713	2.349	2.4159	2.1504	2.0409	1.6806	2.8123	1.9739	1.8684	1.5467	1.5481	1.4968	1.4018	1.3126	1.918
4.669	5.3109	6.3415	4.847	2.7468	2.9649	2.791	2.3366	2.4119	2.1614	2.0249	1.6954	2.8438	1.9927	1.8656	1.5463	1.5121	1.5	1.4162	1.2871	1.9174
4.6704	5.3153	6.3523	4.8424	2.7575	2.9555	2.7819	2.3398	2.4168	2.1632	2.0423	1.6812	2.8316	1.9806	1.8575	1.5292	1.523	1.4967	1.4207	1.2962	1.9261
4.6619	5.3571	6.2976	4.8922	2.788	2.9807	2.7936	2.3568	2.391	2.153	2.0154	1.7201	2.8332	2.0363	1.8981	1.5689	1.5474	1.4914	1.4119	1.322	1.9153
4.6737	5.3649	6.3171	4.8829	2.7923	2.9913	2.8066	2.344	2.3936	2.1381	1.9983	1.7197	2.8527	2.0262	1.8853	1.5585	1.5372	1.4804	1.4159	1.3018	1.91
4.6919	5.3542	6.3419	4.8506	2.7787	2.9788	2.8101	2.3294	2.4185	2.1569	2.0176	1.7104	2.8516	1.9978	1.8742	1.5304	1.5222	1.4955	1.4235	1.2925	1.9192
4.6736	5.3414	6.347	4.8679	2.7876	2.9746	2.7798	2.3577	2.4138	2.1602	2.0263	1.6945	2.8348	2	1.8921	1.5513	1.5414	1.4985	1.4011	1.3193	1.9212
4.6806	5.3506	6.3463	4.8745	2.8037	2.9767	2.7877	2.3584	2.4191	2.1754	2.0459	1.705	2.8301	1.9969	1.8869	1.5457	1.5507	1.4903	1.4076	1.3131	1.9192
4.6973	5.3382	6.3695	4.8613	2.7876	2.9497	2.7911	2.3546	2.4178	2.1941	2.0269	1.7026	2.8403	1.9994	1.8763	1.5237	1.5246	1.5006	1.4128	1.3052	1.9311
4.7001	5.3375	6.37	4.867	2.7899	2.9624	2.794	2.3639	2.4084	2.1736	2.0364	1.6932	2.843	2.0044	1.8729	1.5203	1.5252	1.499	1.4144	1.3176	1.9269
4.7274	5.3501	6.3997	4.8642	2.7922	2.9624	2.8028	2.3609	2.4176	2.1794	2.0224	1.7165	2.8571	2.0129	1.878	1.5312	1.5121	1.4982	1.4212	1.2947	1.9294
4.722	5.3801	6.3617	4.894	2.8069	2.9941	2.8118	2.3442	2.3939	2.1542	2.006	1.7343	2.8652	2.0205	1.8876	1.5475	1.5287	1.4861	1.4332	1.2969	1.9285
4.7318	5.3591	6.398	4.8879	2.8043	2.9977	2.7995	2.3657	2.4185	2.1604	2.0255	1.7066	2.8615	2.0114	1.8672	1.5399	1.5153	1.5007	1.4231	1.2966	1.928
4.7065	5.3714	6.3587	4.9154	2.8223	3.0214	2.8073	2.3528	2.3892	2.153	2.0209	1.7277	2.8691	2.0419	1.9046	1.5577	1.5389	1.4899	1.4292	1.3167	1.9197
4.7175	5.3444	6.3995	4.8952	2.8039	2.9744	2.791	2.3747	2.4217	2.1851	2.0438	1.7085	2.8485	2.0134	1.8882	1.5217	1.5315	1.5012	1.4134	1.317	1.926
4.7417	5.3569	6.4106	4.893	2.8091	2.9867	2.8163	2.3589	2.4441	2.1799	2.0381	1.711	2.8658	2.0299	1.8703	1.5208	1.4987	1.5115	1.4255	1.2891	1.9293
4.7279	5.3803	6.3488	4.9236	2.8296	3.0185	2.8181	2.3531	2.3997	2.1464	2.0168	1.7407	2.8671	2.0503	1.8892	1.5509	1.5371	1.4801	1.4258	1.3158	1.9132
4.7486	5.3514	6.4106	4.9068	2.8142	2.9771	2.8036	2.3902	2.4319	2.1968	2.0333	1.6995	2.8591	2.0205	1.886	1.5334	1.5251	1.5158	1.4129	1.314	1.926
4.7471	5.3806	6.3894	4.922	2.8284	3.0286	2.8413	2.3518	2.3811	2.1526	2.0135	1.7407	2.8739	2.0532	1.8988	1.5478	1.5268	1.4862	1.4339	1.3078	1.9108
4.7505	5.3945	6.3968	4.9303	2.8464	3.0388	2.8369	2.3551	2.4043	2.1587	2.0192	1.7347	2.8728	2.0512	1.9035	1.5441	1.5368	1.4875	1.4281	1.3095	1.9152
4.7471	5.3978	6.4008	4.9563	2.8482	3.0383	2.815	2.3787	2.4154	2.1685	2.029	1.7486	2.8785	2.059	1.9116	1.5541	1.5434	1.4944	1.4308	1.318	1.9184
4.7669	5.3856	6.4397	4.9123	2.8275	3.0043	2.8307	2.3592	2.4281	2.1818	2.0304	1.7175	2.8834	2.0426	1.8768	1.5209	1.5105	1.5098	1.429	1.2998	1.9307
4.7753	5.3986	6.4102	4.9456	2.8551	3.0382	2.839	2.3635	2.4003	2.1699	2.0221	1.7363	2.8858	2.0602	1.9085	1.5511	1.5365	1.4981	1.4278	1.3098	1.9154
4.7732	5.361	6.4524	4.9292	2.8303	3.0152	2.8312	2.3845	2.4414	2.1985	2.0427	1.7189	2.8713	2.0413	1.8854	1.5168	1.5109	1.5086	1.4303	1.3032	1.9267
4.7731	5.367	6.4475	4.9375	2.8401	3.0048	2.8422	2.3896	2.4421	2.2054	2.0487	1.7181	2.8641	2.0426	1.8903	1.5216	1.5149	1.5141	1.4191	1.3102	1.9331
4.7948	5.406	6.4133	4.9612	2.8586	3.0346	2.855	2.3694	2.4036	2.1742	2.021	1.7433	2.8844	2.0693	1.9126	1.5508	1.5302	1.483	1.4292	1.3106	1.9161
4.8008	5.3916	6.4606	4.9339	2.8471	3.0104	2.8445	2.3814	2.4436	2.209	2.0624	1.7118	2.8623	2.0298	1.8863	1.5307	1.5191	1.5199	1.4212	1.3192	1.9332
4.7971	5.4128	6.4234	4.9792	2.8597	3.0585	2.8397	2.3876	2.4177	2.1945	2.0483	1.7443	2.8738	2.0738	1.9168	1.5469	1.5413	1.5012	1.4207	1.3308	1.9237
4.8026	5.4173	6.4386	4.976	2.865	3.058	2.8463	2.3877	2.4185	2.1764	2.0542	1.7502	2.8848	2.0703	1.923	1.5553	1.5379	1.5019	1.4281	1.3255	1.9255
4.7983	5.4009	6.4854	4.9465	2.8519	3.0096	2.8513	2.3835	2.4492	2.2222	2.0702	1.72	2.8772	2.0449	1.8995	1.5187	1.5069	1.5169	1.4282	1.3127	1.9352
4.7839	5.3975	6.4554	4.9772	2.8623	3.0357	2.8298	2.3918	2.4383	2.2091	2.0742	1.7169	2.8589	2.0514	1.919	1.5503	1.5318	1.513	1.411	1.3325	1.9308
4.7926	5.3949	6.4823	4.9675	2.8511	3.0467	2.8379	2.3894	2.4494	2.2081	2.07	1.7121	2.8694	2.0511	1.9249	1.5458	1.5362	1.5201	1.4227	1.3309	1.9328
4.7973	5.4278	6.4456	4.9818	2.8693	3.0753	2.8605	2.3948	2.4151	2.1944	2.0701	1.7465	2.893	2.0797	1.9331	1.56	1.5419	1.5084	1.4211	1.3296	1.9267
4.8095	5.4262	6.4446	4.9947	2.8734	3.0568	2.8707	2.3618	2.4123	2.18	2.0584	1.7375	2.8975	2.084	1.9365	1.5529	1.5323	1.4986	1.4358	1.3247	1.9308
4.8118	5.393	6.495	4.9699	2.8632	3.0319	2.8583	2.3896	2.4511	2.2196	2.1019	1.7167	2.879	2.0447	1.9084	1.5219	1.5093	1.5141	1.4344	1.3219	1.9426
4.8305	5.4308	6.4701	5.0124	2.8662	3.0753	2.8861	2.3707	2.4261	2.1792	2.0755	1.7413	2.9082	2.0902	1.9358	1.5477	1.5348	1.4922	1.4308	1.3216	1.9268
4.8324	5.4098	6.5231	4.9961	2.862	3.0471	2.8996	2.3607	2.4549	2.2027	2.0844	1.7199	2.9087	2.0769	1.9195	1.5395	1.517	1.5008	1.4323	1.3087	1.9487
4.7846	5.4198	6.5094	5.0211	2.8753	3.0626	2.8658	2.3944	2.4505	2.2115	2.0961	1.7261	2.8984	2.0709	1.9514	1.558	1.5416	1.5231	1.4072	1.3389	1.9396
4.8324	5.4451	6.5182	5.0153	2.8641	3.0708	2.8891	2.3679	2.4256	2.1965	2.0786	1.7385	2.9273	2.0762	1.9302	1.5488	1.527	1.5032	1.4353	1.3113	1.9368
4.8236	5.4122	6.5601	5.0129	2.874	3.0339	2.8769	2.3951	2.4577	2.2214	2.1111	1.72	2.8913	2.0534	1.9184	1.5265	1.5293	1.5311	1.4224	1.3217	1.9447
4.8491	5.4315	6.5748	5.0124	2.8691	3.0312	2.8781	2.3888	2.4757	2.2109	2.0942	1.7265	2.9041	2.0605	1.923	1.5309	1.5188	1.5265	1.4289	1.3223	1.9531
4.8515	5.4405	6.5707	5.0221	2.8669	3.0475	2.8908	2.3877	2.4674	2.2114	2.1042	1.7308	2.9015	2.0666	1.9279	1.535	1.5002	1.5323	1.4332	1.3066	1.9494
4.8363	5.4731	6.5321	5.0481	2.8977	3.0808	2.8966	2.3849	2.439	2.1972	2.0917	1.7389	2.9143	2.1018	1.9473	1.5563	1.5412	1.5022	1.4304	1.3255	1.9337
4.8453	5.4695	6.5329	5.0532	2.9014	3.0915	2.9	2.3915	2.4315	2.182	2.077	1.7542	2.9207	2.0939	1.949	1.555	1.5423	1.5053	1.4291	1.3202	1.9356
4.8391	5.4419	6.5341	5.0569	2.9071	3.0981	2.8553	2.4056	2.4647	2.2162	2.1098	1.7387	2.9116	2.0783	1.9608	1.5547	1.5435	1.522	1.4099	1.3362	1.9402
4.8601	5.4706	6.5578	5.0699	2.9068	3.0963	2.8976	2.3869	2.4492	2.1908	2.0754	1.7593	2.9268	2.1034	1.9515	1.5682	1.5369	1.5158	1.4265	1.3262	1.9389
4.8561	5.4461	6.5902	5.0405	2.8972	3.0692	2.9021	2.4043	2.4657	2.2059	2.1121	1.7248	2.9234	2.0723	1.9408	1.5441	1.5088	1.5185	1.4355	1.3118	1.9479
4.8323	5.4729	6.5687	5.0755	2.9181	3.0911	2.8628	2.4094	2.465	2.2258	2.1201	1.7233	2.9038	2.0782	1.9677	1.5539	1.5427	1.5327	1.4045	1.3393	1.95
4.8362	5.468	6.5875	5.0768	2.9189	3.108	2.8614	2.4128	2.4575	2.2302	2.12	1.725	2.9118	2.0703	1.9556	1.5565	1.5411	1.5395	1.4125	1.3407	1.9465
4.844	5.4822	6.6129	5.0961	2.9232	3.0992	2.8603	2.4261	2.4844	2.2162	2.1149	1.7297	2.919	2.0822	1.9679	1.5776	1.5505	1.5246	1.4038	1.3399	1.9387
4.8737	5.4878	6.6142	5.0738	2.9036	3.0984	2.908	2.3895	2.4646	2.1979	2.0943	1.7502	2.9324	2.0915	1.941	1.5614	1.5263	1.5069	1.4372	1.3176	1.9424
4.8592	5.4947	6.6296	5.0733	2.8997	3.0937	2.9139	2.3968	2.4743	2.2053	2.0988	1.7418	2.9343	2.103	1.9515	1.5649	1.5188	1.5127	1.4354	1.3141	1.9428
4.8466	5.4935	6.6034	5.1132	2.9217	3.107	2.8659	2.4225	2.4563	2.2233	2.1175	1.7288	2.913	2.0745	1.9656	1.5688	1.5514	1.5351	1.41	1.3346	1.9444
4.8683	5.4736	6.6165	5.0987	2.9158	3.0973	2.8919	2.4093	2.4654	2.219	2.1096	1.7477	2.9371	2.0736	1.9455	1.5467	1.5182	1.5238	1.4375	1.3191	1.9494
4.8468	5.5165	6.6004	5.1178	2.9475	3.1342	2.873	2.4182	2.4741	2.2225	2.1262	1.7451	2.9407	2.0906	1.98	1.5652	1.5562	1.5362	1.4118	1.3397	1.9404
4.8606	5.5184	6.6026	5.1223	2.9382	3.151	2.9005	2.4339	2.4546	2.2115	2.1003	1.7683	2.9401	2.1052	1.9697	1.5697	1.5608	1.5141	1.4299	1.3371	1.9395
4.8844	5.4841	6.6568	5.0915	2.9265	3.1031	2.9031	2.4322	2.5055	2.2285	2.1277	1.7365	2.9317	2.068	1.94	1.5391	1.5283	1.5442	1.4304	1.3207	1.9596
4.8908	5.5207	6.5999	5.1231	2.9554	3.134	2.911	2.4262	2.4613	2.2197	2.1043	1.7657	2.9561	2.1098	1.9661	1.5702	1.5609	1.5199	1.4243	1.3382	1.9409
4.8953	5.493	6.676	5.1074	2.9338	3.1067	2.9113	2.4304	2.4981	2.2413	2.1252	1.7337	2.9278	2.0765	1.9394	1.5454	1.5367	1.547	1.4372	1.3128	1.9606
4.8746	5.4902	6.6658	5.1214	2.9369	3.1138	2.8878	2.4351	2.5057	2.2475	2.1205	1.7357	2.933	2.0751	1.963	1.5554	1.5428	1.5463	1.4245	1.3317	1.9565
4.8864	5.4873	6.6716	5.1325	2.937	3.1046	2.9028	2.4365	2.5056	2.2491	2.1374	1.7231	2.9358	2.0811	1.9699	1.5473	1.544	1.5459	1.4261	1.3187	1.9614
4.9133	5.5138	6.6568	5.1275	2.9449	3.1315	2.9222	2.4051	2.4921	2.2267	2.0995	1.7525	2.9644	2.0924	1.9695	1.5528	1.5375	1.5346	1.4433	1.3238	1.9531
4.8734	5.5545	6.6334	5.158	2.9612	3.1594	2.914	2.4328	2.4909	2.2454	2.1231	1.7565	2.956	2.1107	1.9848	1.5758	1.5668	1.523	1.4232	1.3437	1.9502
4.9094	5.5234	6.6799	5.134	2.9401	3.114	2.9197	2.4403	2.5224	2.2564	2.1357	1.7274	2.9642	2.0751	1.956	1.5462	1.5458	1.5509	1.4331	1.3287	1.9536
4.9138	5.5145	6.6762	5.1405	2.9529	3.1075	2.9173	2.4308	2.5148	2.2499	2.1346	1.7215	2.9488	2.0827	1.9659	1.5409	1.5503	1.5596	1.4394	1.3244	1.9552
4.9154	5.5335	6.7073	5.1451	2.9664	3.1172	2.9109	2.4277	2.5266	2.2583	2.1277	1.7315	2.9487	2.0877	1.965	1.541	1.5471	1.554	1.4331	1.3283	1.9609
4.9066	5.5105	6.7008	5.1592	2.9578	3.1089	2.9019	2.4291	2.5314	2.2607	2.1313	1.7271	2.9643	2.0786	1.9574	1.5429	1.544	1.5585	1.4312	1.3294	1.9625
4.9011	5.545	6.7136	5.1664	2.9687	3.1202	2.9165	2.4425	2.5251	2.2603	2.1295	1.7232	2.9524	2.0931	1.9858	1.5569	1.5586	1.5554	1.4251	1.3365	1.9603
4.9067	5.5286	6.7026	5.167	2.9755	3.1267	2.9222	2.4393	2.5186	2.258	2.1332	1.7146	2.9614	2.0881	1.9881	1.563	1.5472	1.5547	1.4244	1.3438	1.9538
4.9218	5.5348	6.7005	5.1539	2.9726	3.1277	2.9196	2.4414	2.5343	2.2625	2.1347	1.7193	2.9657	2.0808	1.9801	1.5472	1.5406	1.5706	1.4417	1.3201	1.9735
4.9507	5.5578	6.6873	5.159	2.9806	3.149	2.9456	2.4055	2.5144	2.233	2.0948	1.7491	2.985	2.1136	1.994	1.571	1.538	1.5364	1.4445	1.3332	1.956
4.9275	5.5826	6.6624	5.1928	3.0036	3.1773	2.9528	2.4171	2.4953	2.2353	2.1274	1.7677	2.9786	2.1395	1.9915	1.5747	1.5589	1.5381	1.4219	1.3476	1.953
4.9108	5.5722	6.6665	5.1938	3.0118	3.171	2.9391	2.432	2.5247	2.2433	2.1206	1.7625	2.9768	2.1323	2.0021	1.5715	1.57	1.5548	1.4198	1.3398	1.9516
4.9496	5.561	6.7045	5.1732	2.9868	3.124	2.939	2.4353	2.5352	2.2702	2.1209	1.7428	2.9809	2.0831	1.9862	1.5385	1.524	1.5645	1.4356	1.3185	1.963
4.9449	5.5647	6.7189	5.1855	2.9903	3.124	2.9539	2.4279	2.5478	2.2647	2.1293	1.7365	2.9985	2.1041	1.9811	1.5412	1.5361	1.5577	1.449	1.3282	1.966
4.9475	5.6071	6.689	5.2202	3.0217	3.1786	2.9643	2.4327	2.5198	2.2453	2.1049	1.7733	2.9951	2.149	2.0136	1.5674	1.5546	1.5474	1.424	1.3356	1.9494
4.9768	5.6038	6.7067	5.195	3.0116	3.1754	2.9637	2.4159	2.5281	2.2423	2.1069	1.7614	2.999	2.1229	2.0038	1.5667	1.5397	1.5423	1.4449	1.3314	1.9548
4.9765	5.6124	6.7527	5.2	3.0082	3.1661	2.966	2.4166	2.5408	2.2711	2.1215	1.7512	3.0015	2.1233	2.0028	1.5576	1.5322	1.5419	1.4488	1.3172	1.9597
4.9478	5.6344	6.7066	5.2247	3.0338	3.2029	2.9544	2.4343	2.5341	2.2633	2.1242	1.7627	2.9935	2.1404	2.0185	1.5971	1.5706	1.5481	1.4418	1.3535	1.9507
4.9705	5.5973	6.7834	5.2149	3.0124	3.1557	2.9754	2.459	2.556	2.277	2.1426	1.7439	2.9967	2.1114	1.9838	1.5605	1.5388	1.5685	1.4441	1.3244	1.9751
4.9704	5.6107	6.772	5.2202	3.0079	3.1588	2.9718	2.4418	2.5687	2.2834	2.141	1.7314	2.989	2.1071	2.0024	1.5586	1.5511	1.5664	1.4388	1.3328	1.9809
4.989	5.6342	6.7871	5.2198	3.0319	3.1807	2.9889	2.4353	2.5466	2.2603	2.1309	1.7568	3.0099	2.1308	2.006	1.5648	1.5445	1.554	1.459	1.3394	1.9628
4.9824	5.6314	6.7594	5.2317	3.0318	3.1915	2.9975	2.4256	2.5329	2.2471	2.113	1.7627	3.0109	2.1274	2.0088	1.5774	1.5563	1.5404	1.4509	1.3279	1.967
5.011	5.6227	6.8064	5.2177	3.0191	3.1869	2.9912	2.443	2.5565	2.2697	2.1393	1.7557	3.0176	2.1361	1.996	1.5635	1.5348	1.5626	1.4467	1.3259	1.97
5.0021	5.6592	6.7853	5.2528	3.0242	3.1937	2.9894	2.4383	2.5376	2.2554	2.1229	1.7588	3.0195	2.1455	2.019	1.5737	1.5627	1.5502	1.4544	1.3413	1.9619
5.0215	5.6403	6.8078	5.2462	3.0044	3.206	3.0095	2.4306	2.5605	2.264	2.1307	1.7615	3.0227	2.1469	2.0113	1.565	1.5524	1.557	1.4532	1.3337	1.9701
4.9954	5.6488	6.8016	5.2673	3.0376	3.2274	2.9818	2.4557	2.5556	2.2766	2.1596	1.7514	3.0093	2.1484	2.0313	1.5833	1.5807	1.5619	1.4237	1.3555	1.9617
5.0057	5.6292	6.838	5.2565	3.0225	3.1948	2.9743	2.4722	2.5576	2.2971	2.1597	1.7343	3.0106	2.1237	2.01	1.5615	1.562	1.5763	1.4389	1.3418	1.966
5.0123	5.6295	6.857	5.2718	3.0284	3.2095	2.9678	2.4654	2.5742	2.299	2.1515	1.7356	3.0094	2.1265	2.0231	1.5692	1.5755	1.5695	1.428	1.3531	1.9718
4.9931	5.6558	6.8287	5.2732	3.0368	3.2371	2.9783	2.4624	2.5556	2.297	2.1378	1.737	3.0127	2.1273	2.0316	1.5749	1.5772	1.5696	1.4301	1.3594	1.9778
5.0127	5.6619	6.8434	5.2787	3.051	3.2219	2.9762	2.4664	2.5664	2.2991	2.1523	1.7398	3.0154	2.1347	2.028	1.5813	1.5782	1.5703	1.4286	1.3525	1.9717
5.0047	5.6611	6.8336	5.2876	3.05	3.2293	2.9779	2.4684	2.5696	2.3017	2.1546	1.7419	3.0168	2.1263	2.0294	1.5748	1.5778	1.5718	1.4344	1.3585	1.9747
5.0557	5.6586	6.8865	5.2716	3.0221	3.2198	3.0207	2.4691	2.5638	2.2925	2.1418	1.744	3.0373	2.1277	2.0114	1.5594	1.5565	1.564	1.4526	1.3383	1.9812
5.0706	5.6826	6.8554	5.2629	3.0563	3.2245	3.0328	2.4488	2.5598	2.2687	2.1307	1.7674	3.0404	2.1472	2.0324	1.5775	1.5579	1.5513	1.4574	1.3463	1.9645
5.0397	5.6599	6.9243	5.2684	3.0332	3.2168	3.0109	2.481	2.579	2.3025	2.1681	1.7485	3.0442	2.1267	2.0097	1.5638	1.5657	1.5767	1.4475	1.3439	1.9787
5.0612	5.7133	6.869	5.275	3.0562	3.2407	3.0331	2.4667	2.5456	2.2586	2.1454	1.7736	3.0442	2.1531	2.0402	1.5937	1.5775	1.5501	1.4489	1.3625	1.9624
5.0581	5.7065	6.8803	5.3074	3.0562	3.2506	3.0324	2.4705	2.5652	2.2739	2.1486	1.7829	3.0489	2.1637	2.0397	1.5904	1.5713	1.5501	1.4516	1.3566	1.9732
5.0462	5.6978	6.8867	5.2989	3.0466	3.2261	3.0068	2.4904	2.5912	2.3104	2.1786	1.756	3.0425	2.1335	2.0412	1.5881	1.5898	1.5774	1.4419	1.37	1.9877
5.0642	5.7227	6.8738	5.3154	3.0684	3.2612	3.0383	2.4733	2.5545	2.2807	2.1429	1.7819	3.0523	2.1593	2.0414	1.6049	1.5891	1.5542	1.4394	1.3632	1.9732
5.0538	5.7242	6.8827	5.3351	3.0734	3.2564	3.0378	2.4993	2.5645	2.2776	2.1638	1.7735	3.06	2.1605	2.0402	1.5945	1.5917	1.5528	1.4461	1.361	1.9706
5.0521	5.7109	6.912	5.3283	3.0579	3.2309	3.0239	2.5194	2.5801	2.3119	2.1779	1.7561	3.0446	2.1308	2.0348	1.5772	1.5782	1.5855	1.4413	1.3628	1.9861
5.0862	5.7117	6.938	5.3275	3.0439	3.2163	3.0545	2.5097	2.5792	2.3095	2.1709	1.7603	3.0573	2.1326	2.0219	1.5724	1.5534	1.5784	1.4562	1.3415	1.9949
5.0629	5.7315	6.9003	5.3517	3.0736	3.2465	3.0178	2.5125	2.5858	2.3041	2.1785	1.7764	3.0525	2.1381	2.0464	1.5923	1.5949	1.5807	1.4281	1.3779	1.982
5.0901	5.7014	6.9439	5.3303	3.0619	3.2111	3.0457	2.5213	2.6026	2.3135	2.1697	1.7626	3.0534	2.1256	2.0127	1.5706	1.559	1.5859	1.4582	1.3464	1.9938
5.0948	5.7351	6.9413	5.3308	3.0517	3.2476	3.063	2.4989	2.6075	2.2857	2.1626	1.7815	3.0739	2.1543	2.0293	1.5711	1.5695	1.5592	1.4659	1.351	1.9848
5.0972	5.7173	6.9595	5.3396	3.0572	3.233	3.0697	2.5135	2.6037	2.3063	2.1556	1.7807	3.0681	2.1496	2.0248	1.5735	1.558	1.5849	1.4598	1.347	1.9987
5.1012	5.757	6.9296	5.3444	3.0715	3.2391	3.0661	2.5017	2.5819	2.2744	2.136	1.7904	3.0812	2.1594	2.0444	1.5913	1.5881	1.5589	1.4531	1.3646	1.9874
5.1004	5.7148	6.9657	5.3584	3.0478	3.2164	3.0681	2.5247	2.6005	2.3087	2.1675	1.7646	3.0769	2.1349	2.0304	1.5696	1.5678	1.5919	1.4525	1.3487	1.9918
5.0864	5.7597	6.9088	5.3613	3.0905	3.2657	3.0603	2.5301	2.5845	2.2867	2.166	1.7852	3.081	2.1645	2.0566	1.5968	1.5931	1.572	1.43	1.3817	1.9806
5.0885	5.7573	6.9286	5.3604	3.0931	3.2566	3.05	2.5368	2.5922	2.294	2.1674	1.7904	3.081	2.161	2.0607	1.6055	1.6003	1.5575	1.4375	1.3836	1.9865
5.1281	5.7565	6.9709	5.3408	3.0792	3.2322	3.0789	2.5141	2.5987	2.2928	2.1375	1.7925	3.0896	2.1555	2.0481	1.5905	1.5758	1.5666	1.4559	1.3598	1.9871
5.1288	5.7331	7.009	5.3605	3.0684	3.2256	3.0682	2.5318	2.6174	2.3153	2.1793	1.7893	3.0836	2.1491	2.0292	1.5777	1.5648	1.5872	1.4587	1.3546	1.9934
5.1148	5.7613	6.9665	5.3559	3.0922	3.2608	3.0716	2.5179	2.5814	2.2975	2.1523	1.7916	3.092	2.1622	2.0522	1.5874	1.5866	1.5747	1.4603	1.375	1.9887
5.1098	5.7269	6.9865	5.3755	3.101	3.2408	3.0616	2.5457	2.6132	2.3069	2.1845	1.7691	3.0826	2.1303	2.0467	1.5781	1.5932	1.6026	1.4388	1.3793	2.0016
5.1346	5.7337	6.9834	5.3816	3.0847	3.2314	3.0671	2.5511	2.6219	2.3244	2.1968	1.7741	3.0832	2.1439	2.0524	1.5931	1.583	1.587	1.4371	1.3575	1.9936
5.1412	5.7739	6.9925	5.3714	3.1103	3.27	3.0838	2.5209	2.5968	2.2928	2.1523	1.802	3.1119	2.1733	2.0588	1.5965	1.5891	1.56	1.4508	1.3691	1.98
5.1395	5.7589	6.9861	5.3943	3.1117	3.2765	3.0683	2.5484	2.6261	2.3179	2.1872	1.7899	3.0814	2.1506	2.0631	1.6068	1.5924	1.5991	1.4391	1.3737	2.0011
5.1564	5.7544	6.9983	5.3696	3.0969	3.2677	3.1099	2.5324	2.6269	2.307	2.1834	1.8039	3.0991	2.161	2.0464	1.5948	1.5648	1.573	1.4633	1.353	1.9992
5.1483	5.7813	6.9948	5.4003	3.1289	3.2921	3.0626	2.5546	2.622	2.3022	2.1926	1.7922	3.1016	2.1685	2.0602	1.6223	1.6072	1.5782	1.4339	1.3844	1.9961
5.1463	5.7818	6.976	5.4039	3.1245	3.294	3.0755	2.5418	2.634	2.311	2.1914	1.7918	3.1034	2.1699	2.0705	1.601	1.5985	1.5943	1.4395	1.3762	2.0065
5.1493	5.7757	6.9716	5.4089	3.1305	3.2986	3.0728	2.553	2.6199	2.3094	2.1909	1.7899	3.1104	2.1707	2.0652	1.604	1.6152	1.5802	1.4382	1.3746	2.0006
5.1801	5.7788	7.0289	5.3937	3.1171	3.2939	3.103	2.526	2.6218	2.3022	2.1653	1.8022	3.1232	2.1796	2.0575	1.6028	1.5973	1.5669	1.4573	1.3655	2.005
5.1698	5.7722	7.0471	5.3919	3.1015	3.2705	3.107	2.5374	2.6499	2.3127	2.2046	1.7946	3.1148	2.1506	2.0334	1.5759	1.5814	1.592	1.4652	1.3543	2.0142
5.1859	5.7695	7.067	5.4173	3.108	3.2741	3.0909	2.5565	2.6496	2.3257	2.1873	1.7871	3.1152	2.168	2.0563	1.5965	1.6047	1.5922	1.4448	1.3618	2.0172
5.1575	5.7778	7.0237	5.4196	3.1376	3.2867	3.0904	2.5579	2.6455	2.3236	2.1903	1.7788	3.1186	2.1637	2.0723	1.5964	1.6172	1.581	1.4385	1.3719	2.0096
5.1848	5.751	7.0566	5.4206	3.1147	3.2612	3.1134	2.5662	2.6459	2.3373	2.2088	1.783	3.1226	2.1691	2.0472	1.5856	1.5957	1.5859	1.4455	1.3694	2.013
5.204	5.7811	7.0611	5.4078	3.1201	3.2818	3.1339	2.5353	2.6544	2.3046	2.1952	1.7998	3.1345	2.1767	2.0514	1.6016	1.5759	1.5777	1.4609	1.3507	2.0089
5.1805	5.8034	7.0175	5.439	3.1399	3.3147	3.1094	2.5639	2.6421	2.3233	2.1963	1.8041	3.1328	2.1921	2.0768	1.6088	1.6273	1.5862	1.4479	1.3826	2.0139
5.2193	5.7814	7.0633	5.4224	3.1203	3.2809	3.1263	2.554	2.672	2.3246	2.186	1.8023	3.1393	2.1715	2.0455	1.5929	1.5948	1.5808	1.4635	1.3508	2.0147
5.1904	5.7814	7.0518	5.4326	3.1215	3.2734	3.1124	2.5791	2.6546	2.3263	2.1968	1.7832	3.1292	2.1673	2.0489	1.5819	1.6054	1.5991	1.4524	1.3685	2.015
5.1899	5.7863	7.106	5.4363	3.1148	3.2697	3.1228	2.5737	2.6643	2.343	2.2031	1.784	3.1356	2.1581	2.0638	1.5719	1.5911	1.5938	1.4677	1.3634	2.0203
5.1955	5.7876	7.1086	5.4542	3.1195	3.2782	3.1195	2.5722	2.6834	2.3393	2.2078	1.7836	3.1315	2.1543	2.0577	1.5825	1.6134	1.5964	1.4591	1.3704	2.0195
5.1766	5.8109	7.0862	5.4593	3.1382	3.3007	3.1066	2.5707	2.6746	2.3319	2.1998	1.7962	3.1328	2.182	2.0829	1.6142	1.6146	1.5867	1.4431	1.3751	2.0139
5.1807	5.8167	7.0518	5.4627	3.1536	3.3238	3.1196	2.5675	2.6626	2.3191	2.2111	1.8077	3.1503	2.2005	2.081	1.6118	1.6202	1.5818	1.4442	1.3773	2.0118
5.1836	5.8243	7.0621	5.4602	3.1426	3.3296	3.1205	2.5825	2.6623	2.3289	2.2059	1.8214	3.1486	2.1953	2.0817	1.6142	1.6274	1.5761	1.4434	1.3807	2.0134
5.2037	5.8212	7.0829	5.4628	3.1337	3.3151	3.1182	2.5991	2.6751	2.3447	2.2152	1.8044	3.1544	2.1876	2.0824	1.6096	1.6212	1.5819	1.449	1.3853	2.0207
5.2055	5.8476	7.0687	5.4807	3.1498	3.3364	3.1356	2.5743	2.679	2.3312	2.2183	1.8148	3.1494	2.2117	2.0853	1.6134	1.6273	1.5763	1.4416	1.378	2.0124
5.2183	5.8322	7.1344	5.4501	3.1134	3.3076	3.1447	2.5708	2.6843	2.3492	2.2294	1.8032	3.1605	2.1814	2.0655	1.5834	1.6133	1.59	1.464	1.3583	2.0312
5.222	5.8367	7.134	5.4697	3.1181	3.3011	3.1388	2.5717	2.6769	2.348	2.2298	1.7901	3.1468	2.1769	2.0728	1.5869	1.6134	1.5919	1.4529	1.3598	2.0256
5.2093	5.8581	7.0848	5.5008	3.1516	3.3504	3.1465	2.5798	2.6733	2.3386	2.2269	1.8098	3.1537	2.2207	2.0998	1.6107	1.6339	1.5831	1.4355	1.3812	2.0227
5.2372	5.842	7.0848	5.5032	3.1513	3.351	3.1269	2.6037	2.6962	2.347	2.2233	1.7969	3.1575	2.1993	2.1006	1.6106	1.6266	1.589	1.4467	1.3769	2.0249
5.253	5.8474	7.132	5.4741	3.1355	3.3433	3.1698	2.5683	2.6821	2.342	2.2092	1.8178	3.1722	2.2006	2.0794	1.6122	1.589	1.5835	1.4689	1.3609	2.0305
5.2383	5.835	7.1477	5.5104	3.1578	3.3526	3.1604	2.6109	2.6974	2.3524	2.2274	1.8035	3.1602	2.1847	2.0804	1.5936	1.6208	1.5958	1.4497	1.3786	2.0304
5.2639	5.8667	7.1564	5.4927	3.1503	3.3555	3.1994	2.5839	2.6916	2.3265	2.2016	1.8241	3.1784	2.2011	2.0788	1.6202	1.6003	1.5731	1.4717	1.3717	2.0241
5.2679	5.8761	7.1104	5.5052	3.1657	3.3918	3.1918	2.5989	2.6841	2.3185	2.2093	1.8276	3.1875	2.2178	2.0881	1.6217	1.6208	1.5687	1.4481	1.3824	2.027
5.2721	5.8578	7.1505	5.4904	3.15	3.3659	3.1982	2.5937	2.692	2.3284	2.204	1.8187	3.1873	2.2071	2.0814	1.6085	1.6018	1.5737	1.4673	1.3781	2.033
5.2538	5.8606	7.1337	5.509	3.1636	3.3711	3.1732	2.622	2.7118	2.3608	2.2216	1.8168	3.18	2.2187	2.1015	1.6202	1.6326	1.5911	1.4439	1.3935	2.0291
5.2691	5.857	7.1593	5.4907	3.139	3.3393	3.1861	2.6203	2.7127	2.3552	2.2314	1.7991	3.1817	2.1988	2.071	1.5888	1.6157	1.6008	1.4579	1.3696	2.0341
5.2724	5.8815	7.1216	5.5157	3.1751	3.384	3.1965	2.6142	2.6822	2.3372	2.211	1.8364	3.1937	2.2152	2.0975	1.6196	1.6254	1.5792	1.4452	1.3816	2.0167
5.2773	5.8839	7.1746	5.5159	3.1615	3.378	3.2197	2.6066	2.6898	2.3416	2.211	1.8154	3.1917	2.1985	2.058	1.6046	1.5955	1.5898	1.4699	1.3808	2.031
5.2866	5.9023	7.1587	5.5181	3.1893	3.3925	3.2174	2.5991	2.6693	2.3223	2.2048	1.8341	3.1873	2.2134	2.0942	1.6247	1.6281	1.5782	1.455	1.3964	2.0206
5.2931	5.8644	7.2119	5.5115	3.1663	3.372	3.2238	2.6093	2.6896	2.3459	2.2142	1.8272	3.1985	2.2184	2.0874	1.6145	1.5941	1.5947	1.4792	1.375	2.0284
5.2999	5.8828	7.1944	5.5261	3.1685	3.3703	3.2135	2.6077	2.7045	2.3526	2.2273	1.818	3.188	2.1962	2.0744	1.6022	1.6125	1.5956	1.4664	1.3808	2.0395
5.2914	5.9021	7.1985	5.5248	3.1826	3.3807	3.2333	2.5901	2.6761	2.34	2.2114	1.8389	3.1977	2.2202	2.0859	1.6124	1.6001	1.5757	1.4692	1.3807	2.0323
5.282	5.906	7.1785	5.5446	3.1957	3.3868	3.1943	2.6316	2.707	2.3727	2.2317	1.8182	3.1927	2.2179	2.1196	1.6225	1.6489	1.5969	1.4504	1.4016	2.0332
5.3074	5.9298	7.2199	5.5353	3.2023	3.3979	3.2341	2.61	2.6967	2.343	2.2196	1.8297	3.2237	2.2212	2.1029	1.6176	1.6161	1.5735	1.4646	1.3937	2.0294
5.311	5.9168	7.225	5.5348	3.1751	3.374	3.2323	2.6354	2.7216	2.3681	2.2387	1.8142	3.2071	2.2109	2.0788	1.6013	1.6097	1.6112	1.4726	1.3722	2.0422
5.2811	5.9216	7.2121	5.5815	3.1968	3.3973	3.215	2.6284	2.7162	2.3799	2.243	1.7951	3.2078	2.2123	2.1073	1.625	1.6346	1.601	1.4491	1.3971	2.0492
5.3001	5.9497	7.1931	5.5824	3.2201	3.4105	3.2346	2.6324	2.6876	2.3669	2.2426	1.8282	3.2203	2.2433	2.1156	1.635	1.6385	1.5875	1.4557	1.3939	2.0363
5.3058	5.96	7.2153	5.5778	3.2304	3.409	3.2468	2.6321	2.7039	2.3604	2.2366	1.8407	3.2248	2.2291	2.1115	1.6279	1.6261	1.5847	1.461	1.393	2.0341
5.3276	5.9497	7.2539	5.5654	3.2028	3.392	3.2623	2.6231	2.7176	2.3679	2.2285	1.8308	3.2224	2.2335	2.0996	1.6217	1.6084	1.591	1.4717	1.3856	2.0363
5.3023	5.9502	7.2041	5.581	3.2198	3.4109	3.2396	2.65	2.7078	2.3815	2.2557	1.8204	3.2247	2.2381	2.1089	1.6261	1.6302	1.5875	1.4456	1.3973	2.0371
5.3239	5.9557	7.2327	5.5683	3.2116	3.4126	3.2724	2.622	2.6932	2.3686	2.2353	1.8352	3.2346	2.2401	2.1062	1.6205	1.6194	1.5688	1.4617	1.3951	2.0331
5.3158	5.9555	7.2142	5.5945	3.2218	3.4281	3.2462	2.6412	2.7242	2.3868	2.2496	1.8334	3.2326	2.2425	2.1153	1.6328	1.6367	1.5957	1.4512	1.4066	2.0425
5.3316	5.9183	7.2671	5.5817	3.2047	3.4156	3.2763	2.6394	2.7316	2.3926	2.2481	1.8319	3.2325	2.2224	2.0997	1.613	1.6018	1.6035	1.4794	1.3761	2.0476
5.3223	5.9565	7.2088	5.6028	3.2223	3.433	3.2489	2.6576	2.7373	2.3805	2.2549	1.8281	3.2147	2.2317	2.1119	1.6381	1.6377	1.5921	1.4509	1.4015	2.0393
5.3332	5.9293	7.2913	5.5745	3.2034	3.4127	3.265	2.6322	2.7372	2.4099	2.267	1.8267	3.2192	2.2089	2.0947	1.6192	1.6032	1.6039	1.4748	1.3779	2.0486
5.3252	5.9461	7.2559	5.6029	3.2127	3.4053	3.2577	2.6545	2.7349	2.4036	2.2668	1.8093	3.2139	2.21	2.1021	1.6205	1.6304	1.6094	1.4547	1.3901	2.0572
5.3493	5.9375	7.2727	5.5789	3.216	3.3958	3.2747	2.6429	2.7565	2.4029	2.2675	1.8252	3.2316	2.2248	2.1096	1.6134	1.6165	1.6128	1.4775	1.3784	2.0513
5.3508	5.9628	7.2532	5.592	3.241	3.4424	3.2826	2.6373	2.7279	2.3766	2.243	1.8388	3.2505	2.2413	2.1336	1.6411	1.627	1.5829	1.4639	1.3944	2.0415
5.3487	5.9465	7.3072	5.6019	3.2086	3.4068	3.2926	2.6355	2.7553	2.3907	2.2597	1.8396	3.2464	2.2333	2.11	1.6116	1.6125	1.6122	1.4821	1.3827	2.0557
5.3386	5.9562	7.3111	5.6041	3.2258	3.427	3.2579	2.6724	2.7344	2.4204	2.2611	1.8226	3.2327	2.2157	2.1217	1.6241	1.6414	1.6208	1.4651	1.3923	2.0589
5.3466	5.964	7.25	5.6189	3.2635	3.4488	3.2653	2.6485	2.7225	2.3901	2.2577	1.8499	3.2511	2.2567	2.1438	1.652	1.6294	1.5976	1.4572	1.407	2.0472
5.3536	5.9409	7.3045	5.6066	3.2222	3.4106	3.2657	2.6648	2.7565	2.4274	2.2748	1.8316	3.2416	2.2254	2.1275	1.6283	1.6211	1.63	1.4726	1.3905	2.063
5.3591	5.9946	7.2958	5.6156	3.2549	3.447	3.2939	2.6382	2.7239	2.3831	2.2518	1.8495	3.2626	2.2537	2.1403	1.6458	1.6305	1.5855	1.4742	1.4025	2.0488
5.3523	5.9649	7.3233	5.6158	3.2422	3.4438	3.2963	2.6378	2.7532	2.394	2.2556	1.8405	3.2601	2.2523	2.1242	1.6385	1.6254	1.6025	1.4808	1.3889	2.0511
5.3308	5.9922	7.2596	5.6463	3.261	3.4701	3.2598	2.6765	2.7458	2.4092	2.2644	1.8365	3.2566	2.257	2.1404	1.6482	1.6575	1.6118	1.4561	1.4039	2.0596
5.362	5.9759	7.3187	5.6483	3.2453	3.4411	3.2736	2.6773	2.7559	2.4272	2.2763	1.8152	3.2504	2.2247	2.12	1.6358	1.6375	1.6251	1.4757	1.3961	2.0647
5.3807	5.9951	7.3325	5.6477	3.2467	3.4512	3.3024	2.6486	2.7376	2.391	2.2584	1.8451	3.271	2.2603	2.1301	1.6449	1.6199	1.6087	1.4904	1.4026	2.0556
5.3741	6.0088	7.3217	5.6463	3.2829	3.4734	3.3152	2.6613	2.741	2.3961	2.2467	1.8476	3.2699	2.2742	2.1378	1.6523	1.6308	1.5956	1.4687	1.4039	2.0528
5.3656	5.9761	7.3523	5.6674	3.2474	3.4528	3.3075	2.7069	2.7632	2.419	2.2784	1.8198	3.2525	2.2439	2.1248	1.6167	1.6445	1.6281	1.4801	1.3956	2.0692
5.3698	5.9979	7.3141	5.68	3.2666	3.4676	3.2928	2.694	2.7538	2.4166	2.2761	1.8365	3.2538	2.2694	2.1435	1.6416	1.651	1.6197	1.4624	1.4124	2.0723
5.3658	6.0307	7.3186	5.6789	3.2753	3.4722	3.3088	2.6829	2.7414	2.3988	2.2809	1.853	3.2692	2.2711	2.1487	1.6594	1.6473	1.6053	1.4721	1.4154	2.0582
5.3629	6.0158	7.3239	5.6819	3.2686	3.4757	3.2873	2.7114	2.7885	2.4199	2.2828	1.8344	3.2614	2.2753	2.1478	1.6553	1.6438	1.6125	1.4623	1.4179	2.0626
5.3663	6.0171	7.3366	5.686	3.2671	3.4759	3.3104	2.7027	2.7601	2.407	2.2818	1.856	3.2722	2.28	2.1642	1.6492	1.6468	1.5993	1.4629	1.4206	2.0559
5.3817	5.9861	7.3747	5.6931	3.244	3.4524	3.3069	2.7181	2.7714	2.4261	2.2937	1.8456	3.2652	2.2597	2.1356	1.6215	1.6361	1.6397	1.4802	1.406	2.0776
5.3755	6.0236	7.3848	5.71	3.2694	3.4649	3.2937	2.7169	2.773	2.4228	2.29	1.8387	3.2585	2.2681	2.1463	1.6324	1.6425	1.628	1.4655	1.4021	2.0821
5.3849	6.0543	7.337	5.7132	3.2815	3.4984	3.3092	2.7121	2.7641	2.4124	2.2872	1.8566	3.2835	2.2885	2.1607	1.6528	1.6449	1.6205	1.4648	1.4241	2.0645
5.4017	6.0354	7.3381	5.7171	3.2939	3.4925	3.3167	2.7065	2.7681	2.4115	2.2768	1.8679	3.2895	2.2858	2.17	1.6644	1.6422	1.6126	1.4658	1.4198	2.0726
5.4076	6.0272	7.405	5.7036	3.2632	3.4754	3.3257	2.7077	2.7908	2.4317	2.2841	1.8534	3.2825	2.2627	2.1279	1.6335	1.6218	1.6378	1.4826	1.3952	2.0826
5.4091	6.0191	7.4129	5.7279	3.2695	3.4928	3.3248	2.7193	2.8008	2.4273	2.301	1.8457	3.2862	2.2613	2.1459	1.6371	1.6407	1.6345	1.4982	1.3991	2.0787
5.4158	6.0429	7.4183	5.7172	3.2776	3.4857	3.3346	2.7254	2.7931	2.4369	2.2984	1.8514	3.2908	2.2704	2.1421	1.6285	1.6378	1.6295	1.4892	1.3937	2.0798
5.4106	6.0471	7.4103	5.7256	3.2753	3.4851	3.3204	2.7469	2.801	2.4378	2.3007	1.8372	3.2865	2.2708	2.1556	1.6382	1.6606	1.6386	1.4754	1.4087	2.0871
5.409	6.0608	7.4039	5.7427	3.3049	3.516	3.3196	2.734	2.7874	2.4224	2.2968	1.8708	3.2961	2.2907	2.18	1.6534	1.6603	1.6213	1.4645	1.418	2.0692
5.4306	6.0364	7.4424	5.7339	3.2832	3.4927	3.3346	2.7419	2.7972	2.4311	2.3049	1.8539	3.2942	2.2711	2.1396	1.6344	1.6496	1.641	1.4923	1.4034	2.0839
5.4279	6.0533	7.4405	5.7281	3.2858	3.495	3.3289	2.7395	2.792	2.4378	2.3043	1.8455	3.2802	2.2754	2.1514	1.6339	1.6542	1.6473	1.491	1.4077	2.0859
5.4278	6.0778	7.401	5.7427	3.3102	3.5219	3.3315	2.7256	2.7865	2.4145	2.3062	1.8515	3.3027	2.2891	2.1733	1.661	1.6497	1.628	1.4615	1.4291	2.0777
5.4225	6.0538	7.4221	5.7432	3.3074	3.5226	3.322	2.7476	2.7921	2.4238	2.3143	1.8399	3.2954	2.2932	2.175	1.6699	1.6579	1.6449	1.474	1.4259	2.0822
5.4597	6.0822	7.4613	5.7222	3.3079	3.5277	3.372	2.7126	2.7657	2.4053	2.2805	1.8722	3.3111	2.298	2.1602	1.6564	1.6262	1.6154	1.4971	1.4139	2.072
5.4286	6.0892	7.4114	5.7595	3.3118	3.5275	3.3475	2.7334	2.772	2.4192	2.3127	1.8796	3.3043	2.2992	2.1786	1.667	1.6556	1.6225	1.4729	1.4252	2.0615
5.4457	6.0989	7.4584	5.749	3.3136	3.5246	3.3651	2.7131	2.7676	2.4109	2.2869	1.8783	3.3138	2.3045	2.1777	1.6569	1.6365	1.6158	1.4975	1.4139	2.0716
5.4195	6.0852	7.4165	5.7753	3.3118	3.5399	3.3397	2.7526	2.7926	2.434	2.3208	1.8655	3.3049	2.2955	2.1802	1.6689	1.6523	1.6356	1.4717	1.4258	2.0795
5.4323	6.0497	7.4474	5.7655	3.2997	3.5228	3.3271	2.7594	2.8079	2.4486	2.3271	1.8545	3.3161	2.2818	2.1726	1.6553	1.6515	1.6502	1.4801	1.4159	2.0925
5.4626	6.0703	7.4782	5.7478	3.3119	3.5363	3.379	2.7268	2.7831	2.4249	2.3117	1.8858	3.3302	2.301	2.1585	1.6552	1.6258	1.6202	1.4998	1.4178	2.0811
5.4544	6.0587	7.4715	5.7765	3.3081	3.5264	3.3357	2.7739	2.8007	2.4634	2.3151	1.8529	3.3108	2.2861	2.1699	1.641	1.6573	1.6455	1.4916	1.426	2.0955
5.4833	6.0986	7.4799	5.7704	3.3297	3.5453	3.3653	2.7396	2.7898	2.4144	2.3023	1.8808	3.329	2.3072	2.1852	1.6618	1.6458	1.619	1.4928	1.4154	2.0766
5.4892	6.0893	7.51	5.7581	3.3146	3.5296	3.3731	2.7324	2.7867	2.4359	2.3126	1.8764	3.338	2.3024	2.1615	1.6588	1.6368	1.6296	1.5075	1.4103	2.0848
5.4651	6.1103	7.4519	5.7887	3.3438	3.5494	3.3478	2.7684	2.802	2.4511	2.3188	1.8735	3.3136	2.3143	2.1833	1.6717	1.6529	1.6382	1.4821	1.4306	2.0855
5.4733	6.1013	7.4881	5.7923	3.3334	3.543	3.3423	2.7768	2.8154	2.4592	2.3236	1.8449	3.3254	2.2957	2.1731	1.6773	1.6614	1.6448	1.484	1.4073	2.0961
5.4804	6.0966	7.4576	5.808	3.3283	3.5444	3.3618	2.7866	2.833	2.4692	2.336	1.8681	3.3131	2.2901	2.1844	1.665	1.6607	1.6519	1.4818	1.42	2.0981
5.5079	6.1025	7.5032	5.7735	3.3235	3.55	3.3886	2.7528	2.7977	2.446	2.3025	1.8868	3.33	2.2972	2.1672	1.6663	1.6364	1.6298	1.5012	1.4191	2.0833
5.5159	6.1007	7.5321	5.7794	3.3128	3.5285	3.3794	2.768	2.8283	2.4668	2.3181	1.8806	3.3254	2.3003	2.1634	1.6488	1.635	1.6516	1.5087	1.4043	2.0939
5.501	6.0967	7.4746	5.8216	3.3242	3.5435	3.3557	2.7862	2.8238	2.4771	2.3348	1.8542	3.3303	2.2878	2.1805	1.6479	1.6644	1.6496	1.4843	1.4185	2.097
5.5279	6.0991	7.5167	5.7983	3.3116	3.5394	3.3787	2.7792	2.821	2.4737	2.331	1.8757	3.3449	2.2857	2.1656	1.6481	1.6407	1.6528	1.5099	1.4083	2.097
5.512	6.1314	7.5156	5.8236	3.3317	3.5414	3.3556	2.7947	2.8239	2.4761	2.3526	1.8635	3.3346	2.2929	2.1857	1.6673	1.6559	1.661	1.4961	1.4204	2.1028
5.5338	6.1249	7.5471	5.806	3.3301	3.5502	3.3832	2.783	2.8349	2.4728	2.3403	1.8882	3.3436	2.2825	2.1755	1.6531	1.6351	1.6547	1.5194	1.4159	2.1013
5.5495	6.1468	7.5377	5.8187	3.35	3.5658	3.4016	2.7541	2.8168	2.4472	2.3173	1.8962	3.3525	2.3103	2.1765	1.677	1.6383	1.6421	1.5113	1.4321	2.0925
5.5203	6.1571	7.4966	5.8433	3.3707	3.5862	3.3851	2.7836	2.824	2.4685	2.3436	1.8959	3.3393	2.3075	2.2058	1.6846	1.6621	1.6385	1.4831	1.4389	2.0888
5.5391	6.1563	7.5456	5.8248	3.3449	3.5611	3.4049	2.793	2.8499	2.4645	2.333	1.8918	3.3472	2.3104	2.1833	1.6687	1.6143	1.6584	1.5179	1.4175	2.1036
5.541	6.1628	7.5297	5.8308	3.3453	3.586	3.4083	2.7778	2.8301	2.4685	2.3237	1.8935	3.3612	2.2995	2.177	1.675	1.6361	1.65	1.5185	1.4324	2.0959
5.5392	6.1616	7.541	5.844	3.3529	3.5913	3.4215	2.7749	2.8081	2.4685	2.33	1.8973	3.3603	2.3164	2.1815	1.6733	1.6491	1.6474	1.5215	1.4295	2.0982
5.5316	6.1641	7.5061	5.8769	3.3669	3.6092	3.3984	2.7894	2.826	2.4797	2.3314	1.9017	3.3475	2.322	2.2115	1.6708	1.6515	1.6428	1.4834	1.4349	2.1045
5.5173	6.1718	7.5105	5.8764	3.3716	3.5961	3.3893	2.7935	2.8413	2.4805	2.3426	1.8979	3.3548	2.3214	2.2042	1.6851	1.6707	1.6435	1.4909	1.443	2.1043
5.5387	6.1444	7.5529	5.8741	3.3442	3.569	3.3972	2.8044	2.8395	2.4953	2.3455	1.8798	3.3502	2.2878	2.1827	1.6533	1.6664	1.6671	1.5199	1.4183	2.1169
5.5661	6.1715	7.5762	5.866	3.3407	3.5821	3.4312	2.7801	2.843	2.4692	2.3371	1.8987	3.3649	2.3063	2.199	1.6792	1.6391	1.6534	1.5239	1.4284	2.1088
5.5377	6.1784	7.5559	5.8876	3.3761		3.4008	2.7893	2.838	2.4751	2.357	1.9027	3.3637	2.3235	2.2169	1.6879	1.67	1.6428	1.4968	1.4433	2.0971
5.5523	6.1631	7.5537	5.8941	3.3513		3.4027	2.8145	2.8642	2.4917	2.3585	1.8856	3.353	2.2946	2.1859	1.6657	1.6664	1.6702	1.5134	1.4261	2.1158
5.5574	6.1951	7.5315	5.915	3.3837		3.4026	2.8178	2.8614	2.4766	2.3464	1.8902	3.3629	2.3147	2.2097	1.6818	1.6763	1.6521	1.494	1.4406	2.1049
5.5839	6.1711	7.6206	5.8964	3.3509		3.4449	2.7884	2.8636	2.4928	2.3416	1.9147	3.3722	2.3318	2.1971	1.6769	1.6429	1.6531	1.5249	1.4235	2.1047
5.5739	6.1719	7.594	5.9084	3.3454		3.4387	2.8143	2.8722	2.4989	2.3558	1.9051	3.3797	2.3204	2.1832	1.6682	1.6415	1.666	1.5161	1.4188	2.1181
5.567	6.1628	7.5797	5.9163	3.3464		3.4348	2.8266	2.8726	2.5193	2.3711	1.9066	3.3753	2.3145	2.1892	1.6614	1.6506	1.6736	1.5124	1.4302	2.1254
5.584	6.1792	7.6013	5.9118	3.359		3.4519	2.8212	2.8691	2.5086	2.3643	1.91	3.3828	2.3227	2.1798	1.663	1.6585	1.6666	1.5194	1.4213	2.1197
5.6048	6.1949	7.6034	5.9018	3.3456		3.4534	2.8122	2.8638	2.507	2.357	1.904	3.385	2.3303	2.1863	1.6746	1.6472	1.6628	1.5185	1.4187	2.1111
5.6087	6.1875	7.6178	5.9066	3.3431		3.4497	2.831	2.876	2.5113	2.357	1.9173	3.3835	2.3242	2.187	1.6698	1.6555	1.6753	1.5208	1.4192	2.1171
5.5971	6.2322	7.5744	5.9376	3.39		3.4529	2.8245	2.8573	2.4934	2.3585	1.9098	3.3859	2.3458	2.2206	1.6911	1.678	1.647	1.4931	1.4391	2.0998
5.6223	6.2198	7.6438	5.9272	3.3602		3.4762	2.8212	2.8623	2.4859	2.3543	1.9129	3.3919	2.3436	2.2119	1.6733	1.6457	1.6495	1.5209	1.4206	2.1175
5.6093	6.2061	7.6511	5.9454	3.3573		3.4513	2.8469	2.8913	2.5019	2.3827	1.8993	3.3941	2.3283	2.2041	1.6747	1.6582	1.6707	1.5149	1.4244	2.1241
5.6289	6.2003	7.6566	5.9399	3.3535		3.4655	2.8536	2.8863	2.5048	2.3681	1.9098	3.3871	2.3428	2.2027	1.6798	1.659	1.6777	1.5202	1.4087	2.1253
5.6258	6.2287	7.625	5.9374	3.393		3.4829	2.822	2.8521	2.476	2.3594	1.9322	3.4104	2.3597	2.2338	1.7107	1.6863	1.6332	1.5054	1.4448	2.1103
5.6403	6.2391	7.6281	5.9543	3.3982		3.4826	2.8399	2.855	2.4701	2.3575	1.922	3.4045	2.3529	2.228	1.698	1.6763	1.6339	1.5033	1.4395	2.1133
5.6337	6.2227	7.6576	5.956	3.3784		3.46	2.8624	2.8758	2.5139	2.3735	1.8866	3.3976	2.3276	2.2044	1.677	1.6759	1.6603	1.5129	1.4203	2.1265
5.6575	6.2536	7.6168	5.9626	3.398		3.4958	2.8436	2.8487	2.4734	2.3778	1.9161	3.4127	2.3611	2.2271	1.714	1.6775	1.6428	1.5017	1.4398	2.1038
5.6471	6.2366	7.6834	5.9672	3.3877		3.4631	2.8614	2.8873	2.5041	2.3899	1.908	3.4013	2.3415	2.2069	1.6828	1.6601	1.6786	1.5166	1.4217	2.1265
5.6679	6.2584	7.6711	5.94	3.4043		3.512	2.8372	2.8605	2.4822	2.3708	1.9407	3.4227	2.3808	2.2235	1.7233	1.673	1.6436	1.512	1.4323	2.1167
5.6419	6.2351	7.6669	5.9525	3.3858		3.5012	2.8764	2.8818	2.5172	2.3889	1.8946	3.4116	2.3466	2.211	1.6822	1.6798	1.6785	1.5337	1.4263	2.1312
5.634	6.2468	7.6261	5.9741	3.4088		3.486	2.8754	2.8993	2.5062	2.3879	1.9128	3.4067	2.3625	2.2317	1.7016	1.6917	1.6686	1.5067	1.4424	2.1205
5.6669	6.2557	7.6562	5.9677	3.4105		3.5164	2.8539	2.8734	2.4795	2.3807	1.9371	3.4171	2.3697	2.237	1.716	1.6868	1.6421	1.5152	1.4449	2.1124
5.6457	6.2568	7.6568	5.9803	3.4106		3.5001	2.8889	2.894	2.5088	2.3988	1.9123	3.393	2.3676	2.2285	1.7162	1.6855	1.6759	1.5015	1.4413	2.1304
5.661	6.2636	7.6865	5.9848	3.4225		3.5045	2.8782	2.8884	2.5143	2.3918	1.9183	3.4142	2.377	2.2282	1.7141	1.6836	1.6692	1.5134	1.4444	2.1291
5.6901	6.2595	7.7167	5.967	3.4029		3.5562	2.8636	2.8787	2.5019	2.3786	1.9292	3.4177	2.3716	2.196	1.7045	1.6669	1.6701	1.5345	1.421	2.1308
5.6713	6.2842	7.6843	5.9707	3.4208		3.5576	2.8493	2.8591	2.4915	2.3815	1.937	3.4237	2.3888	2.2251	1.718	1.6852	1.6502	1.5112	1.4381	2.1239
5.6563	6.2767	7.6666	5.993	3.4297		3.5239	2.8859	2.8955	2.498	2.4155	1.9092	3.4107	2.3645	2.2355	1.7134	1.6896	1.6826	1.5123	1.4374	2.1379
5.6676	6.2773	7.6922	5.9885	3.4204		3.52	2.8822	2.9059	2.5166	2.4116	1.9074	3.4093	2.3579	2.2413	1.7125	1.6857	1.6799	1.5112	1.4299	2.1394
5.6729	6.2782	7.6804	5.9926	3.4157		3.524	2.8894	2.8995	2.5252	2.418	1.9068	3.4051	2.3562	2.2327	1.6999	1.7003	1.6826	1.5186	1.4238	2.1492
5.7016	6.3067	7.7069	5.973	3.4404		3.5821	2.8598	2.879	2.4906	2.4004	1.9295	3.4208	2.3838	2.2431	1.7112	1.677	1.6674	1.5304	1.4383	2.1384
5.6975	6.2988	7.7146	5.9699	3.4496		3.5884	2.8697	2.8612	2.4887	2.4062	1.9443	3.4318	2.3898	2.2447	1.7248	1.6722	1.6556	1.5286	1.4389	2.1361
5.7036	6.2894	7.7194	5.9832	3.4505		3.5785	2.8847	2.8891	2.5055	2.4162	1.9337	3.442	2.3763	2.2295	1.7228	1.6648	1.6687	1.5308	1.4374	2.1385
5.6952	6.3104	7.7199	5.9901	3.4683		3.5873	2.8694	2.8838	2.4986	2.4103	1.9447	3.4498	2.4044	2.251	1.7199	1.6779	1.6563	1.5257	1.4455	2.134
5.7078	6.2954	7.7357	5.9948	3.4437		3.5829	2.917	2.9197	2.5385	2.4335	1.9241	3.4296	2.3762	2.2142	1.6848	1.6798	1.6964	1.5352	1.421	2.1525
5.7197	6.2785	7.7373	6.0057	3.4421		3.579	2.9176	2.9228	2.5344	2.4382	1.9299	3.4265	2.3771	2.2234	1.6894	1.6655	1.6982	1.5354	1.4194	2.156
5.7105	6.2719	7.7281	6.005	3.4442		3.583	2.9141	2.9239	2.5394	2.4439	1.9239	3.4287	2.3723	2.2255	1.7028	1.6628	1.6997	1.539	1.425	2.1578
5.7322	6.3098	7.7454	5.9896	3.4737		3.6131	2.8818	2.8983	2.5029	2.4247	1.9484	3.4372	2.4033	2.2452	1.7203	1.6706	1.6644	1.5359	1.4397	2.1374
5.7242	6.3176	7.724	6.0063	3.4854		3.5965	2.903	2.9107	2.5232	2.4335	1.9528	3.4369	2.4124	2.2513	1.7228	1.6853	1.6795	1.5157	1.4546	2.1321
5.7471	6.2908	7.7564	6.0052	3.4506		3.6195	2.9109	2.9276	2.515	2.4412	1.9437	3.4532	2.3912	2.2221	1.6939	1.6682	1.6971	1.5377	1.4358	2.1468
5.7101	6.3178	7.7323	6.0211	3.4702		3.5921	2.9337	2.9265	2.5427	2.4536	1.93	3.4391	2.391	2.2533	1.7102	1.7032	1.6907	1.5189	1.452	2.1507
5.7301	6.3145	7.7407	6.0425	3.4633		3.5986	2.9338	2.9238	2.537	2.4543	1.9246	3.445	2.3834	2.2391	1.7042	1.6978	1.6937	1.524	1.4399	2.1465
5.7645	6.3203	7.7452	6.0323	3.4871		3.6283	2.9167	2.9014	2.5197	2.4307	1.9663	3.4628	2.4137	2.2626	1.7311	1.6847	1.6607	1.5167	1.4615	2.1328
5.7466	6.3189	7.7106	6.0519	3.4921		3.6056	2.9318	2.9176	2.5193	2.4495	1.9415	3.4531	2.4042	2.2665	1.7197	1.7017	1.6776	1.5171	1.4588	2.1343
5.7677	6.3236	7.7439	6.0383	3.4891		3.6265	2.9325	2.9137	2.5254	2.4381	1.9424	3.4615	2.4096	2.2715	1.722	1.7009	1.6735	1.5135	1.4648	2.1408
5.7951	6.3191	7.7845	6.0194	3.465		3.6367	2.9139	2.9293	2.5227	2.4433	1.9501	3.4684	2.4214	2.2687	1.7222	1.6766	1.6738	1.5477	1.4515	2.1437
5.7947	6.3426	7.763	6.0356	3.4916		3.6225	2.9247	2.9247	2.5181	2.4401	1.9534	3.4721	2.4166	2.2725	1.7275	1.7073	1.6715	1.534	1.4719	2.1449
5.7745	6.3177	7.7871	6.0492	3.455		3.6256	2.9562	2.935	2.565	2.4643	1.9319	3.4567	2.3924	2.2519	1.7022	1.6843	1.7015	1.5423	1.4447	2.1603
5.7915	6.3118	7.8034	6.0393	3.4622		3.6247	2.9464	2.9398	2.5564	2.4646	1.9428	3.4689	2.4011	2.2498	1.6936	1.6895	1.6939	1.5495	1.4507	2.1561
5.7688	6.3498	7.7747	6.0786	3.491		3.6124	2.9559	2.9339	2.55	2.4475	1.947	3.4649	2.418	2.281	1.72	1.719	1.6965	1.5173	1.4732	2.1543
5.7949	6.3663	7.7787	6.0703	3.4967		3.634	2.9368	2.9237	2.5285	2.4527	1.9491	3.4809	2.421	2.2814	1.7232	1.7002	1.677	1.5181	1.4736	2.1451
5.804	6.3601	7.7976	6.066	3.4921		3.6477	2.9269	2.9188	2.527	2.4466	1.9599	3.478	2.4371	2.2754	1.7276	1.7102	1.6687	1.53	1.4712	2.1452
5.8158	6.3583	7.8017	6.0624	3.4983		3.6551	2.9249	2.9203	2.5339	2.4373	1.96	3.4822	2.4279	2.273	1.7247	1.7047	1.6713	1.5426	1.4753	2.1508
5.8283	6.3701	7.8199	6.0789	3.4991		3.6405	2.9286	2.9215	2.5317	2.4358	1.9687	3.4804	2.4321	2.2791	1.7222	1.6953	1.6764	1.5368	1.4709	2.1522
5.8279	6.3684	7.8223	6.0636	3.4874		3.6456	2.9335	2.947	2.542	2.4464	1.9633	3.4894	2.4311	2.2767	1.7346	1.695	1.6791	1.5541	1.4749	2.1534
5.8419	6.3544	7.8267	6.0749	3.4761		3.6351	2.9499	2.9475	2.5561	2.4484	1.9602	3.4861	2.4267	2.2666	1.7125	1.6874	1.6972	1.5562	1.4489	2.1632
5.8394	6.3905	7.8343	6.0876	3.4972		3.6508	2.9352	2.9407	2.5423	2.4391	1.9692	3.4905	2.4276	2.2834	1.7192	1.7097	1.6756	1.5354	1.4698	2.1541
5.8179	6.3909	7.8179	6.1097	3.5037		3.6368	2.9663	2.9584	2.5591	2.4507	1.9643	3.4831	2.4328	2.299	1.7267	1.7201	1.6886	1.5265	1.4826	2.1618
5.853	6.3821	7.8542	6.0838	3.477		3.6471	2.9496	2.9701	2.5509	2.4477	1.967	3.5008	2.426	2.2666	1.7152	1.6885	1.6907	1.5613	1.454	2.1647
5.8117	6.3927	7.8058	6.1117	3.4954		3.6215	2.9583	2.9675	2.557	2.4573	1.9602	3.491	2.4274	2.2916	1.7282	1.7134	1.6992	1.5266	1.478	2.1693
5.8316	6.3669	7.8647	6.0841	3.478		3.662	2.9497	2.9781	2.5705	2.4559	1.9645	3.494	2.44	2.2631	1.7212	1.6866	1.7055	1.5512	1.4657	2.1691
5.8476	6.372	7.8981	6.1029	3.4763		3.6542	2.9701	2.9859	2.5699	2.4512	1.9679	3.5059	2.4255	2.2714	1.7181	1.6923	1.721	1.5471	1.4556	2.1692
5.8232	6.3705	7.8258	6.1111	3.4864		3.6213	2.9723	2.9807	2.5727	2.4684	1.9416	3.4878	2.4163	2.2856	1.718	1.7169	1.7056	1.5426	1.4778	2.1751
5.8373	6.4216	7.8499	6.1449	3.5099		3.6493	2.9683	2.9525	2.5511	2.4556	1.9716	3.4982	2.4496	2.3062	1.7262	1.7089	1.6801	1.5227	1.4822	2.1735
5.8306	6.4153	7.8496	6.1424	3.5119		3.6269	2.9706	2.9771	2.565	2.4758	1.9515	3.4867	2.431	2.3005	1.7382	1.7217	1.698	1.5278	1.4777	2.1677
5.8298	6.4018	7.8292	6.1401	3.5083		3.6246	2.9837	2.979	2.5784	2.4737	1.9468	3.4907	2.416	2.2951	1.713	1.7181	1.7114	1.5351	1.4731	2.1759
5.8268	6.4026	7.8441	6.1463	3.516		3.6331	2.9672	2.9724	2.5712	2.4804	1.9457	3.4936	2.4296	2.3015	1.7138	1.7251	1.7089	1.5271	1.4773	2.1764
5.8421	6.4295	7.847	6.1556	3.5224		3.6489	2.9679	2.9681	2.576	2.48	1.9562	3.507	2.4366	2.3091	1.7228	1.7134	1.7012	1.5347	1.4834	2.1737
5.8735	6.4272	7.8863	6.1407	3.5388		3.6841	2.9549	2.9369	2.5472	2.4498	1.9815	3.5182	2.4515	2.2927	1.7148	1.7177	1.6749	1.5424	1.485	2.1616
5.8878	6.4322	7.9133	6.1358	3.51		3.6818	2.9494	2.9697	2.5603	2.455	1.9795	3.5206	2.4578	2.2821	1.7255	1.6971	1.7011	1.5612	1.4746	2.1727
5.8772	6.4482	7.8792	6.1611	3.5338		3.6683	2.9676	2.9659	2.5555	2.4709	1.9847	3.5179	2.468	2.3094	1.7417	1.7106	1.6805	1.542	1.4954	2.1659
5.8504	6.4278	7.8887	6.1502	3.516		3.6498	3.0034	2.9807	2.5916	2.4764	1.942	3.4965	2.4536	2.3081	1.7124	1.7151	1.715	1.5437	1.47	2.185
5.8761	6.4328	7.9377	6.1265	3.5102		3.688	2.9707	2.9872	2.5897	2.4603	1.9928	3.5235	2.4698	2.2894	1.7257	1.6962	1.6997	1.5682	1.469	2.1745
5.8614	6.4454	7.8928	6.1555	3.5164		3.6427	2.9915	2.9931	2.5927	2.4733	1.9669	3.5127	2.4406	2.3052	1.7137	1.735	1.715	1.5507	1.4744	2.191
5.877	6.4548	7.8921	6.1598	3.5293		3.6414	2.9968	2.9796	2.583	2.4862	1.9726	3.5079	2.4518	2.3095	1.7311	1.7296	1.7077	1.5419	1.4818	2.1806
5.9041	6.4522	7.9353	6.1597	3.5423		3.6791	2.9743	2.9549	2.5528	2.4849	1.9807	3.5316	2.4735	2.3155	1.7429	1.7051	1.6789	1.549	1.4927	2.1779
5.8959	6.4443	7.8807	6.1724	3.555		3.6516	3.0015	2.99	2.5825	2.5014	1.979	3.5257	2.4596	2.3183	1.7391	1.7359	1.711	1.5409	1.4996	2.1851
5.8947	6.4273	7.9217	6.1745	3.5204		3.646	2.9932	2.9927	2.5958	2.5014	1.9632	3.5154	2.4473	2.3038	1.7172	1.7174	1.7218	1.56	1.4823	2.1926
5.9008	6.4668	7.9095	6.1922	3.5458		3.6536	2.9935	2.9775	2.5902	2.4887	1.9742	3.5119	2.4635	2.3155	1.74	1.7326	1.7029	1.5389	1.4991	2.1838
5.9126	6.4491	7.9133	6.191	3.5496		3.6643	2.9942	2.9967	2.59	2.5021	1.9782	3.5403	2.4612	2.3211	1.7381	1.7363	1.6987	1.537	1.4962	2.1802
5.933	6.4492	7.9885	6.1611	3.5301		3.7052	2.9733	2.9685	2.5733	2.484	1.9754	3.548	2.4753	2.3153	1.7365	1.6985	1.6975	1.5709	1.485	2.1826
5.9389	6.4218	8.0132	6.17	3.5342		3.7039	2.9836	2.9855	2.5822	2.4763	1.9959	3.5417	2.4801	2.301	1.7337	1.7177	1.6925	1.5708	1.5005	2.1793
5.9546	6.4277	7.9997	6.1743	3.5173		3.7061	3.004	2.9873	2.6184	2.4969	1.9896	3.5395	2.47	2.2829	1.717	1.7024	1.7132	1.5732	1.4793	2.1912
5.9327	6.429	7.9789	6.1901	3.5236		3.6676	3.0276	2.9921	2.611	2.5077	1.9595	3.527	2.4469	2.3122	1.7176	1.7214	1.7138	1.5615	1.4799	2.1959
5.963	6.4482	7.9772	6.175	3.5237		3.7122	2.9983	2.9805	2.5894	2.4928	1.995	3.5468	2.4801	2.2988	1.7331	1.7025	1.7038	1.5719	1.5015	2.1766
5.9693	6.4362	8.0208	6.168	3.519		3.7114	3.0038	2.9868	2.5911	2.4897	1.987	3.5479	2.4742	2.3063	1.7249	1.7006	1.7046	1.5776	1.4887	2.1835
5.9547	6.4507	7.9656	6.1973	3.5259		3.6836	3.0157	3.0104	2.6092	2.5117	1.9673	3.5322	2.4642	2.3237	1.7211	1.7373	1.7131	1.5535	1.4986	2.2014
5.9811	6.4586	7.9977	6.1856	3.5404		3.7181	2.9833	2.9812	2.5893	2.4843	2.0073	3.5392	2.4915	2.3257	1.7307	1.7221	1.6799	1.5594	1.4946	2.1832
5.9456	6.4724	7.9421	6.2121	3.5314		3.6869	3.0208	3.0065	2.6091	2.5161	1.9662	3.5358	2.4616	2.3295	1.7297	1.7247	1.6967	1.5494	1.5027	2.197
5.9714	6.4644	8.0061	6.1965	3.5463		3.7383	2.9922	2.9875	2.5762	2.4833	2.0132	3.5599	2.4876	2.32	1.7341	1.7199	1.679	1.5547	1.5076	2.1755
5.9407	6.457	7.9788	6.2291	3.5533		3.688	3.027	3.0344	2.6153	2.4967	1.9796	3.5501	2.4604	2.3212	1.7379	1.7276	1.7075	1.5572	1.5003	2.2022
5.964	6.4967	7.988	6.233	3.5729		3.7171	2.9998	3.0031	2.5934	2.5084	2.0066	3.5592	2.4855	2.3352	1.7419	1.7289	1.6844	1.5435	1.5216	2.1839
5.968	6.4783	8.0174	6.2427	3.5321		3.7202	3.0223	3.0381	2.6321	2.5117	1.9867	3.5458	2.4688	2.3085	1.7086	1.7136	1.7211	1.5774	1.4888	2.2024
5.9779	6.5112	8.0281	6.2356	3.5626		3.7499	2.9891	3.0129	2.5897	2.4854	2.005	3.5604	2.4877	2.3324	1.7318	1.7278	1.6948	1.5713	1.506	2.184
5.9492	6.4928	7.9714	6.2452	3.5435		3.7071	3.0277	3.0345	2.6368	2.5277	1.9795	3.5467	2.4578	2.3344	1.7254	1.7366	1.7148	1.5682	1.5065	2.1976
5.9369	6.5002	7.9729	6.2558	3.5586		3.7148	3.0258	3.0455	2.6244	2.5184	1.9921	3.5501	2.4715	2.3421	1.7287	1.7336	1.722	1.5507	1.5084	2.2035
5.9784	6.5169	8.0222	6.2282	3.5668		3.7555	3.0115	3.0168	2.5951	2.5162	2.0089	3.573	2.4994	2.3561	1.751	1.7257	1.686	1.5574	1.522	2.1907
5.9547	6.5192	7.9945	6.2557	3.5888		3.7391	3.0107	3.0119	2.6206	2.5152	2.0052	3.5734	2.4952	2.3416	1.7385	1.7281	1.6994	1.5545	1.5186	2.2002
5.9885	6.5182	8.0687	6.2393	3.5665		3.7612	2.9956	3.0121	2.5966	2.4986	2.0213	3.5863	2.497	2.3325	1.7353	1.7127	1.6949	1.5693	1.5152	2.1906
5.9949	6.5085	8.0625	6.2444	3.5568		3.7639	3.0072	3.0302	2.6107	2.5049	2.0258	3.5776	2.4961	2.3265	1.7467	1.7116	1.7092	1.5825	1.5064	2.1958
5.9995	6.5381	8.024	6.2741	3.5773		3.7661	3.0009	3.0335	2.6059	2.5378	2.0069	3.5773	2.4977	2.3378	1.7476	1.7253	1.6957	1.5641	1.5226	2.1921
5.9867	6.5074	8.0534	6.2807	3.5493		3.7272	3.0532	3.0701	2.6493	2.5298	2.0058	3.5582	2.4783	2.3245	1.721	1.7222	1.7446	1.5779	1.4924	2.2146
5.9756	6.5504	8.0205	6.2906	3.579		3.7382	3.0312	3.0609	2.6375	2.5437	2.0014	3.5619	2.4921	2.3468	1.7466	1.7276	1.7136	1.561	1.5167	2.2045
6.0108	6.5245	8.0569	6.2725	3.5563		3.7559	3.0333	3.0633	2.6585	2.5369	2.009	3.5698	2.4871	2.3126	1.7189	1.717	1.7301	1.589	1.4901	2.2115
5.9985	6.5339	8.0767	6.3029	3.5584		3.74	3.0605	3.0606	2.657	2.5415	1.9931	3.56	2.4779	2.3372	1.7275	1.7224	1.7346	1.5744	1.4911	2.2147
5.9812	6.5524	8.0469	6.2898	3.5728		3.7447	3.061	3.071	2.6522	2.543	1.9835	3.5568	2.4894	2.3371	1.7345	1.7362	1.7287	1.5688	1.5053	2.2174
6.0312	6.5476	8.0793	6.2844	3.5825		3.7838	3.021	3.0296	2.623	2.5201	2.0218	3.5786	2.4933	2.3457	1.7503	1.7369	1.701	1.5878	1.5167	2.1975
6.0152	6.5549	8.1285	6.2843	3.5968		3.7872	3.0161	3.0476	2.6236	2.5136	2.0184	3.5789	2.5161	2.3444	1.75	1.7401	1.702	1.5816	1.509	2.2027
6.0294	6.5502	8.1213	6.2907	3.5799		3.7909	3.0317	3.0402	2.6249	2.5057	2.0219	3.5887	2.5073	2.3409	1.7487	1.7291	1.7145	1.5869	1.5106	2.2006
6.003	6.565	8.1068	6.3111	3.5781		3.7628	3.0665	3.0816	2.6589	2.5359	1.9918	3.5715	2.4829	2.3317	1.7342	1.726	1.7384	1.5843	1.5003	2.2139
5.9957	6.5487	8.1192	6.315	3.5723		3.7614	3.0642	3.0787	2.6605	2.5414	1.9916	3.5673	2.4808	2.3384	1.7249	1.7364	1.7296	1.5817	1.4941	2.2211
6.0013	6.5792	8.1269	6.3273	3.5986		3.7665	3.0597	3.0708	2.6554	2.5484	1.9987	3.576	2.5016	2.3638	1.7426	1.7416	1.7241	1.5618	1.5294	2.2181
6.0277	6.5635	8.1488	6.3029	3.5867		3.7951	3.0401	3.0653	2.6503	2.5249	2.0205	3.587	2.5075	2.3401	1.741	1.7238	1.7121	1.5833	1.5066	2.2084
6.0191	6.5724	8.1183	6.3315	3.5881		3.7676	3.0648	3.0835	2.6522	2.5465	1.9992	3.5801	2.4882	2.3351	1.7217	1.7302	1.7396	1.5841	1.5002	2.2149
6.0017	6.6065	8.1107	6.3404	3.6134		3.7872	3.053	3.0641	2.6396	2.5407	2.0154	3.5774	2.5036	2.3547	1.7561	1.7518	1.7172	1.5654	1.5311	2.2105
6.0275	6.6118	8.1402	6.3343	3.6292		3.8026	3.0317	3.0427	2.6397	2.5409	2.0283	3.5858	2.51	2.3618	1.7542	1.7454	1.7154	1.5593	1.5376	2.2098
6.0423	6.5781	8.1643	6.3379	3.5849		3.7973	3.0577	3.0778	2.6678	2.5323	2.0313	3.596	2.5015	2.3452	1.7389	1.7279	1.7268	1.6035	1.511	2.2225
6.0295	6.636	8.134	6.3359	3.6205		3.7974	3.0513	3.0451	2.6453	2.5371	2.0277	3.6003	2.5133	2.3637	1.7552	1.7455	1.7217	1.565	1.531	2.2059
6.0061	6.591	8.112	6.3449	3.6194		3.7785	3.0685	3.073	2.6592	2.5536	1.9974	3.5857	2.4856	2.3701	1.7419	1.7593	1.7347	1.575	1.5275	2.229
6.0274	6.5749	8.1947	6.3417	3.5919		3.7902	3.0687	3.0907	2.6523	2.5563	2.0161	3.5976	2.4988	2.3314	1.7317	1.7386	1.749	1.5943	1.504	2.2234
6.0459	6.5986	8.1712	6.3291	3.5958		3.8155	3.0794	3.087	2.65	2.551	2.0282	3.6032	2.505	2.3479	1.7291	1.7337	1.7396	1.5977	1.5143	2.225
6.057	6.6202	8.1891	6.316	3.605		3.8347	3.0698	3.0777	2.6561	2.5349	2.0432	3.6157	2.5247	2.3449	1.7572	1.7245	1.7323	1.5953	1.5212	2.2125
6.0519	6.6308	8.2005	6.3236	3.6185		3.844	3.0488	3.0733	2.6447	2.5432	2.0339	3.6194	2.5255	2.3522	1.7703	1.7396	1.7076	1.592	1.527	2.2098
6.0222	6.6379	8.1573	6.3367	3.6171		3.8109	3.0843	3.0796	2.6717	2.5558	2.0172	3.6081	2.5129	2.3442	1.7281	1.744	1.7552	1.5906	1.5042	2.2288
6.0295	6.6383	8.1698	6.3452	3.6333		3.8003	3.098	3.0735	2.6634	2.5718	2.0162	3.5931	2.5061	2.3534	1.7338	1.753	1.7424	1.5886	1.5045	2.23
6.0564	6.6232	8.2016	6.3362	3.6158		3.8299	3.0872	3.0635	2.659	2.5628	2.04	3.6097	2.5205	2.3354	1.7375	1.7271	1.7354	1.5983	1.5097	2.2267
6.0544	6.668	8.1929	6.3378	3.6542		3.8689	3.0565	3.0577	2.6432	2.5523	2.0595	3.6127	2.5387	2.3728	1.7672	1.7498	1.7108	1.583	1.5274	2.2126
6.0363	6.6472	8.1669	6.3558	3.6535		3.8239	3.0931	3.0801	2.6651	2.578	2.0194	3.6104	2.5135	2.369	1.7491	1.7632	1.7524	1.5794	1.5158	2.2291
6.0451	6.6665	8.1762	6.3596	3.6542		3.8241	3.0891	3.088	2.6641	2.5845	2.0226	3.6086	2.5136	2.3674	1.7448	1.7548	1.7416	1.5781	1.5131	2.2396
6.0856	6.6531	8.2483	6.3544	3.6425		3.8561	3.0886	3.0863	2.6606	2.5761	2.0448	3.6298	2.5293	2.3606	1.7595	1.7378	1.7347	1.5998	1.5039	2.2228
6.0454	6.6531	8.1957	6.3802	3.6649		3.8386	3.1064	3.0959	2.6586	2.576	2.017	3.6102	2.499	2.3759	1.751	1.763	1.7389	1.5872	1.5265	2.2368
6.0789	6.6746	8.221	6.3582	3.6691		3.8826	3.0684	3.0476	2.637	2.5679	2.0599	3.6325	2.5396	2.3778	1.7639	1.7539	1.7147	1.5795	1.5338	2.2144
6.093	6.6579	8.2565	6.3696	3.6525		3.869	3.099	3.0975	2.6721	2.5785	2.0459	3.6286	2.5059	2.3527	1.7398	1.7315	1.7421	1.5937	1.516	2.2281
6.0626	6.6512	8.2096	6.3718	3.6546		3.8534	3.1082	3.0961	2.6727	2.5744	2.0288	3.6238	2.5106	2.3768	1.7382	1.7561	1.7397	1.5959	1.5162	2.2401
6.0766	6.6388	8.2441	6.3742	3.6456		3.8649	3.1151	3.1028	2.6748	2.5907	2.0508	3.6307	2.5254	2.3621	1.7506	1.7403	1.7453	1.6026	1.5172	2.2428
6.109	6.6549	8.2531	6.3678	3.6789		3.9016	3.0802	3.0789	2.6522	2.558	2.0697	3.6449	2.5484	2.3864	1.7718	1.747	1.7313	1.5904	1.5362	2.2177
6.0803	6.6794	8.2086	6.3905	3.6853		3.869	3.107	3.1021	2.6616	2.5942	2.0385	3.6301	2.5183	2.3986	1.7715	1.7723	1.7397	1.5709	1.5316	2.2315
6.0901	6.6495	8.2706	6.3932	3.6742		3.8781	3.1128	3.1007	2.6706	2.5905	2.0525	3.6375	2.52	2.3769	1.7545	1.7408	1.7474	1.5988	1.5127	2.2325
6.1053	6.6756	8.2526	6.3855	3.6857		3.8949	3.0957	3.0817	2.649	2.5743	2.0716	3.6382	2.5509	2.3992	1.7696	1.771	1.7192	1.5748	1.5468	2.2136
6.0817	6.6752	8.2587	6.3946	3.6753		3.8632	3.1353	3.1031	2.6655	2.5951	2.0244	3.6261	2.5064	2.4049	1.7575	1.7625	1.7591	1.5792	1.5268	2.2389
6.0915	6.6755	8.2904	6.4001	3.6655		3.879	3.1297	3.1238	2.6718	2.6001	2.0472	3.6338	2.5187	2.383	1.7459	1.747	1.7547	1.6	1.5203	2.238
6.1065	6.6548	8.2846	6.3998	3.6682		3.8895	3.1187	3.1241	2.6737	2.6059	2.0496	3.6421	2.5307	2.3813	1.7527	1.7551	1.7546	1.595	1.5271	2.2398
6.0939	6.7085	8.2859	6.4036	3.6879		3.8792	3.1227	3.1355	2.6672	2.6041	2.0548	3.6367	2.5254	2.432	1.7763	1.7691	1.7524	1.5763	1.5541	2.2363
6.1114	6.7057	8.268	6.4085	3.702		3.8885	3.1051	3.1168	2.6639	2.6118	2.0635	3.6411	2.5393	2.4325	1.7821	1.7777	1.7317	1.5658	1.5481	2.2244
6.1263	6.7014	8.3094	6.4066	3.701		3.9118	3.0977	3.1086	2.6637	2.5745	2.0767	3.656	2.5437	2.4306	1.7762	1.7618	1.7245	1.5851	1.5495	2.222
6.0998	6.7255	8.2973	6.4299	3.6957		3.88	3.1205	3.1288	2.6709	2.6048	2.0456	3.6474	2.5294	2.4453	1.7658	1.7857	1.7508	1.5827	1.5571	2.2414
6.1259	6.7143	8.3315	6.4281	3.708		3.9138	3.1109	3.1188	2.6539	2.5922	2.0752	3.6504	2.5541	2.4409	1.7823	1.7731	1.7292	1.5795	1.56	2.2217
6.0924	6.7052	8.2998	6.4425	3.6982		3.8823	3.1417	3.1407	2.6833	2.6115	2.0418	3.6292	2.5111	2.4203	1.7505	1.773	1.7544	1.5924	1.5334	2.2468
6.1195	6.7133	8.3154	6.4408	3.7159		3.8969	3.1154	3.1283	2.6657	2.6085	2.067	3.6502	2.5477	2.4336	1.7827	1.7966	1.7427	1.5764	1.5611	2.2285
6.1375	6.7037	8.3662	6.4324	3.7135		3.9204	3.1134	3.1184	2.6577	2.5847	2.0741	3.6659	2.5638	2.4299	1.7811	1.7777	1.7207	1.5957	1.5544	2.2245
6.1386	6.6937	8.3798	6.4186	3.7134		3.9216	3.1243	3.1285	2.6635	2.5974	2.0722	3.6601	2.5606	2.4304	1.7798	1.777	1.7267	1.594	1.555	2.2294
6.1557	6.7228	8.3962	6.4358	3.7225		3.9356	3.1295	3.1188	2.6559	2.6063	2.0812	3.662	2.5711	2.4352	1.7782	1.7886	1.731	1.5858	1.555	2.2225
6.1592	6.7259	8.4068	6.4379	3.7198		3.9325	3.1178	3.1145	2.6623	2.5898	2.086	3.6653	2.5676	2.427	1.7921	1.7761	1.7292	1.593	1.5576	2.2351
6.128	6.7145	8.375	6.459	3.7144		3.9041	3.1523	3.1683	2.7019	2.6156	2.0535	3.6483	2.5383	2.4244	1.7594	1.7793	1.7596	1.6014	1.5367	2.2545
6.1594	6.7271	8.3799	6.4585	3.7323		3.9092	3.1405	3.1598	2.6966	2.6235	2.0729	3.6542	2.5384	2.4482	1.7812	1.7928	1.7417	1.5775	1.5567	2.2394
6.1904	6.7268	8.4106	6.4454	3.7326		3.9389	3.1214	3.1461	2.6738	2.5927	2.0885	3.6741	2.5758	2.4399	1.7889	1.7788	1.7291	1.5865	1.5597	2.2344
6.1491	6.7195	8.3687	6.4586	3.7303		3.8932	3.1517	3.1585	2.703	2.6264	2.0619	3.6594	2.5491	2.4378	1.7619	1.777	1.7537	1.592	1.54	2.2496
6.1608	6.7382	8.3623	6.4679	3.7512		3.9112	3.1366	3.1543	2.6992	2.6278	2.0776	3.6618	2.5601	2.4507	1.7887	1.7841	1.7473	1.58	1.5615	2.2411
6.1529	6.7242	8.3792	6.478	3.7386		3.8943	3.1637	3.163	2.7136	2.6307	2.0511	3.6619	2.5517	2.4434	1.7589	1.7882	1.7584	1.5967	1.5502	2.2482
6.1824	6.7443	8.4142	6.4568	3.7471		3.9448	3.1243	3.1578	2.6971	2.6167	2.1028	3.6947	2.5871	2.4373	1.7847	1.771	1.7283	1.5934	1.5623	2.2349
6.1678	6.7524	8.4083	6.4708	3.7469		3.9434	3.1404	3.1446	2.686	2.6208	2.1035	3.6817	2.5912	2.4535	1.7844	1.7836	1.723	1.5928	1.5731	2.2321
6.174	6.7737	8.3835	6.4824	3.773		3.927	3.13	3.1598	2.7081	2.6277	2.0911	3.6909	2.5938	2.453	1.7899	1.7902	1.7568	1.5733	1.5747	2.2394
6.2012	6.7648	8.4438	6.4743	3.7481		3.9364	3.1384	3.1544	2.693	2.614	2.1131	3.6918	2.5977	2.4331	1.7854	1.7722	1.7405	1.5971	1.5692	2.2385
6.1981	6.7569	8.4379	6.4844	3.7581		3.9509	3.1472	3.1573	2.6993	2.6158	2.1153	3.6859	2.6032	2.4447	1.798	1.7803	1.7402	1.6031	1.5709	2.2416
6.1677	6.7892	8.3892	6.5123	3.777		3.9229	3.1595	3.1691	2.7297	2.6434	2.086	3.6807	2.5749	2.4553	1.795	1.8069	1.7408	1.5778	1.5753	2.2422
6.2008	6.7578	8.4415	6.4975	3.7755		3.9398	3.1527	3.1752	2.71	2.6208	2.1019	3.6984	2.5986	2.4392	1.8007	1.7905	1.7431	1.5948	1.5652	2.2428
6.1966	6.7951	8.4415	6.5141	3.7805		3.9301	3.1548	3.1692	2.7274	2.6311	2.1089	3.6954	2.5995	2.4515	1.8021	1.7888	1.7324	1.5851	1.5733	2.2333
6.1758	6.7543	8.4348	6.5298	3.7589		3.9125	3.1818	3.1898	2.7334	2.6487	2.0864	3.6901	2.5665	2.4351	1.765	1.784	1.7761	1.6052	1.544	2.2639
6.2216	6.7695	8.4814	6.5256	3.762		3.9361	3.1666	3.1793	2.7073	2.6201	2.1156	3.717	2.5968	2.435	1.795	1.7959	1.756	1.6171	1.5628	2.2513
6.1883	6.779	8.4539	6.5587	3.7842		3.9193	3.1826	3.2074	2.7299	2.6383	2.0916	3.7006	2.5802	2.452	1.7866	1.8003	1.7688	1.5899	1.5681	2.2559
6.2111	6.8088	8.4697	6.5388	3.7834		3.9501	3.1754	3.1682	2.7187	2.6278	2.1096	3.7125	2.5975	2.4561	1.8014	1.7925	1.7533	1.5874	1.5771	2.2525
6.1998	6.8069	8.4376	6.564	3.7857		3.9171	3.1861	3.1966	2.7307	2.6432	2.0847	3.6992	2.5891	2.4472	1.789	1.801	1.7619	1.5894	1.5679	2.2576
6.2434	6.8111	8.4785	6.5495	3.7964		3.9477	3.1646	3.1673	2.7116	2.6335	2.1158	3.7216	2.6149	2.4606	1.7997	1.7894	1.7435	1.5922	1.5823	2.2406
6.217	6.7901	8.4702	6.5831	3.7616		3.9362	3.2017	3.2171	2.7375	2.6567	2.0959	3.7021	2.585	2.4234	1.7729	1.7776	1.7658	1.6088	1.5341	2.2633
6.2404	6.8218	8.5096	6.563	3.7908		3.9734	3.1737	3.1668	2.7208	2.6197	2.1331	3.73	2.6115	2.4632	1.8039	1.7935	1.7329	1.5977	1.567	2.2454
6.2208	6.8333	8.4733	6.5945	3.8088		3.9565	3.1774	3.2001	2.7314	2.6482	2.1124	3.723	2.6032	2.458	1.8051	1.7989	1.7449	1.5841	1.5793	2.2517
6.2501	6.8181	8.5197	6.5829	3.7635		3.9556	3.1949	3.2201	2.737	2.636	2.1228	3.7302	2.6064	2.4306	1.7934	1.7759	1.7568	1.6247	1.5531	2.266
6.2476	6.8317	8.5206	6.5786	3.7823		3.9664	3.1796	3.2066	2.7346	2.6394	2.1297	3.7361	2.6144	2.44	1.8028	1.7885	1.7515	1.6135	1.5691	2.2519
6.2216	6.8728	8.4512	6.6115	3.8115		3.9423	3.2039	3.2169	2.7421	2.6595	2.1135	3.7087	2.6044	2.4642	1.7976	1.8012	1.7766	1.5943	1.5635	2.2718
6.2759	6.8664	8.5244	6.5866	3.8014		3.9726	3.1902	3.2052	2.7204	2.6279	2.1264	3.7295	2.6288	2.4609	1.7943	1.7969	1.7519	1.6113	1.5689	2.2524
6.2582	6.8929	8.4818	6.6206	3.8093		3.9628	3.2103	3.22	2.744	2.6559	2.1089	3.7239	2.6158	2.4696	1.8099	1.8019	1.7613	1.5936	1.5753	2.2619
6.2753	6.8699	8.527	6.5983	3.7973		3.9659	3.2114	3.2267	2.7445	2.6527	2.1314	3.7465	2.6162	2.4445	1.7995	1.7952	1.7566	1.6275	1.5658	2.2659
6.2561	6.8998	8.4979	6.6073	3.8228		3.9721	3.203	3.2185	2.7457	2.6724	2.1138	3.7356	2.6063	2.4741	1.8057	1.8119	1.7549	1.5978	1.5792	2.2678
6.2653	6.8674	8.5352	6.609	3.7845		3.9594	3.2234	3.2485	2.7612	2.6648	2.1259	3.7352	2.6149	2.4364	1.7744	1.7847	1.7759	1.6272	1.5548	2.2719
6.2932	6.8815	8.5306	6.6051	3.8074		3.9684	3.2003	3.2061	2.7248	2.6505	2.1329	3.75	2.6369	2.4644	1.808	1.8005	1.7462	1.6095	1.5766	2.2529
6.3007	6.9152	8.5363	6.6131	3.814		3.9657	3.2063	3.226	2.7262	2.6375	2.1321	3.7462	2.6219	2.4697	1.8056	1.8045	1.7471	1.6091	1.5728	2.2602
6.2865	6.8765	8.5247	6.621	3.8123		3.9709	3.2114	3.2287	2.7235	2.6532	2.143	3.7556	2.6292	2.4691	1.8135	1.8013	1.7455	1.6096	1.5786	2.262
6.295	6.8813	8.5734	6.6025	3.8112		3.9759	3.2089	3.23	2.729	2.6622	2.1474	3.7656	2.6336	2.4541	1.8082	1.8001	1.7533	1.6193	1.5727	2.2586
6.2936	6.8825	8.5623	6.6176	3.7978		3.9716	3.2294	3.258	2.7455	2.6646	2.1352	3.7515	2.6327	2.444	1.8136	1.7906	1.7614	1.625	1.5598	2.2747
6.2954	6.8834	8.5793	6.6251	3.8234		3.978	3.2174	3.2558	2.7343	2.6555	2.1343	3.7586	2.6296	2.456	1.8076	1.7951	1.7608	1.6201	1.5748	2.2621
6.3058	6.9344	8.5553	6.6398	3.8345		3.9873	3.219	3.238	2.7409	2.6658	2.1316	3.7622	2.6223	2.4774	1.8168	1.8072	1.767	1.5974	1.5812	2.2653
6.3061	6.9072	8.5579	6.6408	3.836		3.9923	3.2276	3.2485	2.7461	2.6558	2.1396	3.7508	2.6235	2.47	1.8095	1.8025	1.7657	1.6027	1.5858	2.2679
6.2798	6.9144	8.5173	6.6611	3.8382		3.9525	3.2565	3.2808	2.7699	2.6944	2.098	3.7488	2.6063	2.469	1.7947	1.8018	1.78	1.6076	1.572	2.2786
6.3147	6.9099	8.5894	6.6413	3.8488		3.9976	3.2186	3.2435	2.732	2.6541	2.1344	3.7736	2.6286	2.4677	1.8198	1.8066	1.7609	1.6146	1.5855	2.268
6.2685	6.8905	8.5419	6.6751	3.8459		3.9641	3.26	3.2848	2.7803	2.6861	2.1158	3.7589	2.6028	2.4541	1.7751	1.8018	1.7899	1.633	1.5663	2.2963
6.2778	6.881	8.55	6.6742	3.83		3.9769	3.2512	3.2854	2.7728	2.6713	2.1219	3.7593	2.6065	2.45	1.7873	1.7835	1.7871	1.6351	1.5569	2.2884
6.3126	6.9092	8.5694	6.6588	3.8597		4.0101	3.2201	3.2493	2.7545	2.6688	2.1481	3.7686	2.6321	2.4866	1.8225	1.7999	1.7579	1.6028	1.5921	2.2643
6.2994	6.879	8.5826	6.6769	3.8158		3.9838	3.2597	3.2893	2.7804	2.6967	2.1183	3.7575	2.612	2.458	1.7877	1.7868	1.7995	1.645	1.5682	2.288
6.3158	6.9056	8.5665	6.6841	3.8617		3.9934	3.2396	3.2935	2.7885	2.6955	2.1237	3.7697	2.6236	2.4907	1.8059	1.8097	1.7736	1.6183	1.593	2.2767
6.3095	6.8834	8.5322	6.6997	3.8482		3.9702	3.2635	3.3017	2.7842	2.7002	2.1034	3.7578	2.5981	2.4682	1.7807	1.8073	1.8039	1.6306	1.5732	2.2867
6.3358	6.9069	8.5626	6.6985	3.8775		4.0136	3.2419	3.2782	2.7708	2.7152	2.1257	3.7806	2.6244	2.4937	1.8227	1.8098	1.7792	1.614	1.5991	2.2685
6.3405	6.9042	8.5769	6.6975	3.871		4.0114	3.2399	3.2837	2.7765	2.7098	2.1404	3.7892	2.6372	2.4915	1.8216	1.8108	1.7707	1.6117	1.5981	2.2695
6.3305	6.8845	8.583	6.7266	3.828		3.9878	3.2639	3.319	2.7928	2.7125	2.1085	3.7758	2.6134	2.4684	1.7978	1.7858	1.7951	1.638	1.5634	2.2895
6.3668	6.9187	8.6142	6.6945	3.8738		4.0344	3.2368	3.2675	2.769	2.6961	2.148	3.8011	2.6457	2.4884	1.8259	1.8005	1.7628	1.6291	1.5934	2.2639
6.3695	6.9039	8.6124	6.7072	3.8686		4.0297	3.2308	3.2789	2.7755	2.6995	2.1559	3.8052	2.644	2.509	1.8261	1.8119	1.7648	1.6162	1.589	2.2663
6.3667	6.8697	8.622	6.7355	3.8338		4.0187	3.2648	3.3119	2.8168	2.7159	2.134	3.7874	2.6268	2.4581	1.7952	1.7774	1.7968	1.6394	1.5655	2.2818
6.3796	6.8886	8.6406	6.71	3.8634		4.0492	3.2438	3.2875	2.7869	2.7056	2.1691	3.8092	2.6432	2.4874	1.8286	1.7926	1.7581	1.6316	1.5859	2.2698
6.3505	6.9082	8.5907	6.7301	3.8578		4.0045	3.2637	3.319	2.8168	2.734	2.1177	3.7915	2.6129	2.4976	1.8131	1.807	1.7886	1.6247	1.5833	2.2934
6.3583	6.9114	8.598	6.7296	3.863		4.0109	3.2652	3.3159	2.8118	2.7278	2.1231	3.7933	2.6192	2.4987	1.8041	1.8002	1.791	1.6319	1.5707	2.2895
6.4099	6.9285	8.6766	6.7071	3.8727		4.0589	3.2494	3.2876	2.7925	2.6993	2.1564	3.8139	2.6474	2.4899	1.8275	1.8103	1.7714	1.6328	1.593	2.2655
6.3833	6.8829	8.6849	6.7221	3.8522		4.0605	3.2726	3.324	2.8075	2.733	2.1474	3.8057	2.6274	2.4731	1.7959	1.7761	1.8044	1.6562	1.5718	2.2859
6.4032	6.9414	8.6545	6.7485	3.8831		4.0566	3.2604	3.3034	2.8058	2.7274	2.1479	3.8184	2.6388	2.5135	1.835	1.8128	1.7772	1.6285	1.5953	2.2707
6.4029	6.9453	8.6527	6.7384	3.8726		4.049	3.2468	3.3122	2.8157	2.7342	2.1438	3.822	2.6406	2.5165	1.8339	1.8066	1.7796	1.6292	1.5928	2.2728
6.4251	6.9107	8.6981	6.7353	3.8554		4.0713	3.2584	3.3132	2.8029	2.7411	2.1582	3.8373	2.6499	2.4877	1.821	1.791	1.774	1.6443	1.5782	2.2729
6.4156	6.9534	8.6764	6.7451	3.8836		4.0605	3.2644	3.3179	2.8085	2.7557	2.1633	3.8163	2.6579	2.5102	1.8393	1.8092	1.7808	1.622	1.5937	2.2712
6.3874	6.9471	8.6634	6.7548	3.873		4.0322	3.288	3.3367	2.8194	2.7572	2.1229	3.8083	2.6329	2.508	1.8111	1.7885	1.7955	1.6405	1.5722	2.2908
6.4179	6.9563	8.6995	6.7413	3.8886		4.0812	3.2659	3.3029	2.799	2.7361	2.1739	3.8314	2.6688	2.5153	1.8481	1.8179	1.7717	1.6328	1.5975	2.2762
6.4254	6.9169	8.7006	6.7499	3.8844		4.0791	3.2838	3.3446	2.8191	2.7478	2.1738	3.8236	2.6514	2.4893	1.8193	1.7879	1.7851	1.6472	1.5745	2.2817
6.4032	6.953	8.6596	6.7669	3.895		4.0581	3.2796	3.3359	2.823	2.7676	2.1517	3.8249	2.6319	2.5173	1.8356	1.8136	1.7985	1.6339	1.5934	2.2875
6.3998	6.9324	8.6873	6.7688	3.8524		4.0537	3.2918	3.3536	2.826	2.7739	2.153	3.8157	2.642	2.4964	1.8025	1.8006	1.8108	1.654	1.5744	2.2868
6.4281	6.9279	8.7086	6.766	3.863		4.0768	3.2983	3.3504	2.8296	2.761	2.1709	3.8352	2.6635	2.4973	1.8282	1.793	1.7979	1.6513	1.5812	2.2753
6.404	6.9463	8.6601	6.7935	3.8686		4.0554	3.3018	3.3542	2.8429	2.7704	2.1491	3.826	2.6496	2.498	1.7986	1.8029	1.8023	1.6486	1.5697	2.302
6.4376	6.946	8.6937	6.7745	3.8809		4.0933	3.2859	3.3374	2.8243	2.7674	2.1795	3.8411	2.6734	2.5269	1.8269	1.8105	1.782	1.6319	1.604	2.2692
6.4461	6.933	8.6957	6.7777	3.871		4.0828	3.3066	3.3646	2.8407	2.7708	2.164	3.8391	2.6579	2.502	1.8133	1.7824	1.8106	1.6516	1.5804	2.2893
6.4172	6.9663	8.6685	6.8066	3.8986		4.0683	3.281	3.3517	2.8518	2.7752	2.1444	3.8223	2.64	2.5306	1.8312	1.8088	1.8028	1.6321	1.5896	2.2863
6.4457	6.9423	8.7041	6.7893	3.8902		4.0873	3.2947	3.3379	2.842	2.7852	2.1764	3.8461	2.6598	2.5087	1.8176	1.7896	1.8046	1.6522	1.5829	2.2982
6.4658	6.9603	8.7113	6.7854	3.9132		4.0975	3.2827	3.3413	2.8292	2.7553	2.1888	3.8501	2.6741	2.5332	1.8312	1.8263	1.7837	1.6426	1.5926	2.284
6.4749	6.9786	8.7311	6.7956	3.9127		4.1048	3.2876	3.3324	2.8254	2.7586	2.1909	3.8497	2.6722	2.528	1.8427	1.8214	1.7862	1.6376	1.6041	2.2738
6.4702	6.9994	8.7141	6.7962	3.9179		4.1027	3.2841	3.3356	2.8456	2.7477	2.2009	3.8543	2.6779	2.5294	1.8371	1.812	1.7836	1.6308	1.6085	2.2806
6.4757	6.9742	8.7506	6.8054	3.9032		4.115	3.3059	3.3446	2.8436	2.7739	2.1931	3.8582	2.6779	2.5154	1.831	1.8049	1.796	1.6521	1.5757	2.2885
6.4615	6.9599	8.7448	6.8006	3.8995		4.1176	3.3251	3.3662	2.873	2.7735	2.2025	3.851	2.6653	2.511	1.8373	1.7946	1.8073	1.6633	1.5757	2.2968
6.46	6.9815	8.6737	6.8187	3.914		4.0763	3.3215	3.3696	2.8643	2.7984	2.1611	3.8448	2.6456	2.5333	1.8306	1.8168	1.8056	1.6384	1.5848	2.303
6.4858	6.9938	8.7208	6.8168	3.935		4.1314	3.2978	3.3363	2.8525	2.7801	2.1988	3.8621	2.6758	2.5483	1.8455	1.8249	1.7872	1.6312	1.6039	2.2808
6.4762	7.0008	8.7449	6.8178	3.9213		4.1251	3.3043	3.3318	2.8345	2.7681	2.1985	3.8685	2.6886	2.5436	1.849	1.8161	1.7866	1.6423	1.599	2.2875
6.4804	6.9778	8.7491	6.8148	3.9198		4.133	3.3281	3.3783	2.8564	2.7778	2.2038	3.8673	2.6873	2.5256	1.8333	1.8038	1.7892	1.6528	1.5882	2.2929
6.4826	7.0268	8.7242	6.8262	3.959		4.1351	3.3226	3.3625	2.862	2.7862	2.191	3.8598	2.6767	2.5502	1.8378	1.8182	1.8038	1.6348	1.5976	2.286
6.4742	7.0073	8.7412	6.8432	3.9653		4.1547	3.3254	3.376	2.867	2.7902	2.2023	3.8827	2.6769	2.5611	1.8512	1.8241	1.8058	1.6379	1.6046	2.2893
6.487	6.9963	8.7758	6.8309	3.9272		4.1413	3.3408	3.3928	2.8732	2.793	2.1938	3.8821	2.6938	2.5259	1.8231	1.7952	1.8258	1.6606	1.5939	2.294
6.4811	7.029	8.7381	6.8816	3.9607		4.1283	3.338	3.3706	2.8667	2.7982	2.1771	3.8737	2.6617	2.5688	1.833	1.826	1.8171	1.641	1.5981	2.2983
6.4834	7.012	8.7659	6.8568	3.9395		4.1354	3.3563	3.3958	2.8797	2.8108	2.1811	3.8672	2.6737	2.5266	1.8127	1.8078	1.8258	1.6614	1.5843	2.3024
6.4785	7.0277	8.7402	6.8706	3.9532		4.1309	3.359	3.3803	2.8891	2.8107	2.1678	3.8691	2.6633	2.5388	1.8116	1.8088	1.8325	1.6622	1.5838	2.307
6.4943	7.0046	8.7821	6.8669	3.9441		4.1333	3.3597	3.3941	2.8785	2.8064	2.1925	3.8722	2.6768	2.528	1.8138	1.806	1.8205	1.6712	1.5815	2.3087
6.5129	7.0538	8.7888	6.8374	3.9798		4.154	3.3353	3.3668	2.8673	2.7988	2.207	3.8927	2.687	2.5782	1.854	1.8273	1.7999	1.6467	1.6105	2.2823
6.5219	7.0155	8.8014	6.8601	3.9572		4.1581	3.37	3.3944	2.8616	2.7898	2.2023	3.8928	2.6789	2.537	1.8349	1.797	1.8215	1.6702	1.583	2.3148
6.501	7.0167	8.7826	6.8642	3.9435		4.1447	3.3626	3.4147	2.8844	2.824	2.1886	3.8881	2.6659	2.5426	1.8161	1.8005	1.8379	1.6559	1.57	2.3123
6.5075	7.0635	8.7651	6.8897	3.9836		4.1418	3.3704	3.3926	2.886	2.8244	2.1972	3.8774	2.6585	2.5652	1.8477	1.814	1.8278	1.6472	1.5889	2.3072
6.5286	7.0218	8.7791	6.8815	3.9595		4.1533	3.3822	3.3962	2.8908	2.814	2.1954	3.8906	2.67	2.5511	1.8151	1.8061	1.8286	1.672	1.5829	2.3131
6.5568	7.0443	8.8305	6.8731	3.975		4.186	3.356	3.3758	2.8453	2.789	2.2145	3.9108	2.6869	2.5547	1.8446	1.8108	1.8091	1.6632	1.5972	2.2962
6.5362	7.035	8.8145	6.8888	3.9611		4.1675	3.3897	3.4007	2.8817	2.8241	2.1983	3.8869	2.6768	2.5413	1.811	1.8066	1.825	1.666	1.5866	2.3145
6.5277	7.0173	8.8206	6.9007	3.9622		4.1736	3.3859	3.4126	2.8896	2.8116	2.1963	3.8954	2.6796	2.5476	1.8142	1.7934	1.829	1.6649	1.5807	2.3084
6.5238	7.0642	8.7907	6.9091	3.9945		4.1616	3.3777	3.4137	2.8907	2.8225	2.1852	3.8961	2.651	2.5846	1.8408	1.8282	1.8228	1.6491	1.5979	2.315
6.559	7.0221	8.8437	6.9128	3.9631		4.1797	3.3931	3.4082	2.8841	2.807	2.2008	3.9162	2.6703	2.5544	1.8312	1.8052	1.8199	1.6651	1.5912	2.3112
6.5252	7.057	8.8276	6.92	3.9758		4.1638	3.3873	3.4282	2.887	2.8258	2.1897	3.9012	2.6592	2.5649	1.8196	1.8127	1.8267	1.6674	1.5747	2.317
6.5654	7.0433	8.8542	6.9028	3.9815		4.2072	3.3829	3.4087	2.8823	2.8121	2.2123	3.926	2.6835	2.5554	1.8363	1.8116	1.8193	1.6688	1.5927	2.3062
6.5402	7.0759	8.8497	6.9108	4.0109		4.1918	3.3669	3.3864	2.8791	2.8111	2.2098	3.924	2.6736	2.59	1.8553	1.8306	1.8089	1.6437	1.6009	2.2915
6.5708	7.0796	8.8534	6.8881	4.0196		4.2007	3.3604	3.3923	2.8855	2.8016	2.2128	3.9276	2.6808	2.5845	1.8668	1.8331	1.7956	1.6437	1.6214	2.296
6.5372	7.0889	8.8357	6.9269	4.0045		4.1863	3.3914	3.4283	2.8989	2.8163	2.2047	3.9208	2.6662	2.5906	1.8431	1.8384	1.824	1.6485	1.6064	2.3078
6.5566	7.0938	8.8436	6.9244	4.0203		4.2143	3.3754	3.4002	2.8822	2.8055	2.219	3.9215	2.6797	2.5965	1.8596	1.824	1.7985	1.646	1.6165	2.2963
6.5948	7.0904	8.899	6.9067	4.0247		4.2167	3.3757	3.3995	2.8718	2.8121	2.2296	3.9325	2.6891	2.5961	1.8648	1.8237	1.7994	1.6525	1.614	2.289
6.5724	7.0648	8.8864	6.9175	3.9999		4.2253	3.3759	3.4202	2.8787	2.8008	2.22	3.9366	2.6892	2.5773	1.8513	1.8107	1.7991	1.6616	1.608	2.2975
6.5506	7.0994	8.8619	6.9276	4.0166		4.1999	3.3986	3.4312	2.8959	2.8269	2.1939	3.9141	2.6774	2.6035	1.8524	1.8328	1.8095	1.6519	1.6053	2.3087
6.5823	7.1067	8.879	6.9163	4.0182		4.2145	3.3873	3.4192	2.8962	2.8239	2.2123	3.9287	2.6817	2.5996	1.8526	1.8467	1.8112	1.6567	1.6139	2.3035
6.598	7.1165	8.8899	6.9164	4.018		4.2212	3.3708	3.4065	2.8856	2.8024	2.2262	3.9392	2.6834	2.6006	1.8566	1.828	1.802	1.6496	1.6161	2.2944
6.5672	7.1151	8.8424	6.9484	4.001		4.186	3.4106	3.4445	2.9162	2.8324	2.1975	3.914	2.6624	2.5921	1.8419	1.8298	1.8268	1.6578	1.5912	2.324
6.6064	7.1171	8.8987	6.9256	4.0219		4.2219	3.3802	3.4067	2.8935	2.8198	2.2284	3.9408	2.6811	2.6087	1.8646	1.8332	1.796	1.6583	1.6139	2.2958
6.5956	7.0741	8.9195	6.9444	4.0021		4.2305	3.3956	3.43	2.8816	2.8077	2.2224	3.9392	2.6865	2.5859	1.8467	1.8299	1.8079	1.6778	1.5979	2.3061
6.5938	7.09	8.9062	6.9493	3.9974		4.2154	3.4101	3.4459	2.9049	2.8225	2.2185	3.9427	2.681	2.5756	1.8398	1.8131	1.821	1.6801	1.5905	2.3135
6.553	7.1202	8.878	6.9608	3.994		4.201	3.4166	3.4686	2.909	2.846	2.1946	3.9192	2.6773	2.5907	1.8329	1.8211	1.8251	1.6735	1.5868	2.3207
6.5798	7.1027	8.8844	6.9626	3.986		4.2065	3.4225	3.4752	2.9192	2.8378	2.2079	3.9298	2.6791	2.5745	1.8322	1.8097	1.8294	1.6761	1.584	2.3259
6.6136	7.1073	8.9185	6.9495	4.0003		4.239	3.4046	3.433	2.8962	2.8168	2.2332	3.9561	2.7037	2.5992	1.8669	1.8225	1.8131	1.6771	1.6055	2.3094
6.6344	7.1218	8.9155	6.947	4.0196		4.2349	3.3941	3.4344	2.8866	2.8144	2.2333	3.9532	2.7051	2.6262	1.8702	1.8481	1.8041	1.6625	1.6176	2.3029
6.6276	7.1148	8.9433	6.9603	4.0204		4.249	3.408	3.4515	2.891	2.8239	2.2376	3.9535	2.7025	2.5858	1.8533	1.8245	1.8063	1.6855	1.6041	2.3056
6.6082	7.126	8.9376	6.972	3.9976		4.237	3.4209	3.4668	2.9305	2.836	2.2367	3.9403	2.701	2.5987	1.8502	1.8185	1.8223	1.6816	1.605	2.3124
6.6033	7.1707	8.8924	6.9765	4.038		4.2079	3.4193	3.4661	2.9017	2.8309	2.2192	3.9483	2.6884	2.636	1.8606	1.8463	1.8147	1.6645	1.6094	2.3123
6.5887	7.158	8.8839	6.9998	4.0238		4.2161	3.4252	3.4587	2.9188	2.8638	2.2067	3.9364	2.671	2.6137	1.8525	1.8383	1.8318	1.6771	1.591	2.3219
6.6423	7.1627	8.9192	6.98	4.0384		4.2443	3.4122	3.4497	2.9105	2.8243	2.23	3.957	2.7027	2.6472	1.8665	1.8543	1.8069	1.664	1.6108	2.3018
6.6226	7.1269	8.9568	6.9967	3.9948		4.2278	3.4439	3.4767	2.9254	2.8371	2.2332	3.9541	2.6912	2.6086	1.8422	1.8261	1.8269	1.6879	1.5892	2.3231
6.6518	7.1566	8.9624	6.9757	4.0354		4.2601	3.4033	3.4484	2.8988	2.8145	2.2449	3.9693	2.7021	2.6278	1.8655	1.8564	1.8041	1.6692	1.6159	2.3
6.6497	7.1859	8.9522	6.9923	4.0414		4.2545	3.3922	3.4638	2.9101	2.8353	2.2437	3.9711	2.7023	2.6285	1.8719	1.8505	1.8135	1.667	1.6203	2.3046
												4.8065	3.1799	3.1184	2.1982	2.1452
												4.8138	3.1763	3.1112	2.1857	2.1442
												4.8274	3.2082	3.1102	2.2071	2.1563
												4.8121	3.2041	3.0995	2.184	2.1234
												4.8434	3.2148	3.1189	2.2109	2.157
												4.8438	3.1922	3.1139	2.2052	2.1549
												4.8408	3.2183	3.1142	2.2047	2.1543
												4.8377	3.2238	3.1178	2.2095	2.1527
												4.8453	3.22	3.1233	2.2088	2.1637
												4.8357	3.2162	3.1079	2.1992	2.1477
												4.8532	3.1989	3.1367	2.2135	2.1597
												4.8396	3.1926	3.1345	2.2075	2.1613
												4.8422	3.2405	3.113	2.2142	2.1467
												4.8548	3.212	3.1361	2.2118	2.1692
												4.8275	3.2164	3.1107	2.181	2.1315
												4.8446	3.2335	3.1033	2.1977	2.1478
												4.8499	3.2479	3.1184	2.2235	2.1635
												4.8644	3.2389	3.1307	2.2166	2.1692
												4.8591	3.2288	3.1395	2.2177	2.1703
												4.8641	3.2408	3.1297	2.2247	2.176
												4.8468	3.2511	3.1094	2.2142	2.1594
												4.8601	3.2442	3.1389	2.2229	2.1749
												4.8573	3.2212	3.1346	2.2097	2.1734
												4.874	3.2355	3.1482	2.2314	2.1863
												4.8513	3.2518	3.1159	2.1854	2.1361
												4.8775	3.2473	3.1436	2.2202	2.1746
												4.8571	3.258	3.1151	2.2037	2.156
												4.8455	3.2563	3.122	2.2046	2.1607
												4.8444	3.2632	3.12	2.1869	2.1427
												4.8481	3.2511	3.1211	2.1956	2.146
												4.874	3.2372	3.1553	2.2252	2.1754
												4.8686	3.2395	3.1641	2.2163	2.1703
												4.8544	3.2652	3.1323	2.2137	2.1546
												4.8751	3.2479	3.1619	2.2318	2.1887
												4.8634	3.2681	3.129	2.2167	2.1657
												4.879	3.2576	3.153	2.2233	2.1874
												4.8878	3.2537	3.1549	2.2231	2.1889
												4.8595	3.2742	3.1292	2.1999	2.1646
												4.8744	3.2531	3.1465	2.2012	2.1734
												4.9036	3.2642	3.1581	2.2375	2.1955
												4.9037	3.288	3.1672	2.2293	2.1997
												4.8745	3.2858	3.1292	2.2179	2.1647
												4.8853	3.2657	3.1612	2.2158	2.1798
												4.8795	3.2755	3.1349	2.2119	2.1719
												4.8781	3.2724	3.1454	2.2053	2.1789
												4.8792	3.2939	3.1517	2.2171	2.1833
												4.9171	3.3022	3.1738	2.2336	2.2064
												4.9143	3.2916	3.1813	2.2453	2.2101
												4.9002	3.298	3.1574	2.2365	2.1916
												4.9024	3.3072	3.1653	2.2297	2.2076
												4.925	3.2797	3.1858	2.2598	2.2013
												4.9166	3.2783	3.1611	2.2262	2.1825
												4.9072	3.3055	3.1554	2.2321	2.1985
												4.9108	3.3105	3.1713	2.2401	2.1999
												4.9185	3.2839	3.1818	2.2484	2.2072
												4.9182	3.3135	3.1698	2.2387	2.1974
												4.9388	3.3101	3.1734	2.2503	2.2177
												4.9196	3.2958	3.1652	2.2324	2.194
												4.946	3.3124	3.1862	2.2512	2.2363
												4.955	3.3023	3.1947	2.2578	2.2212
												4.9519	3.2875	3.1928	2.2417	2.2086
												4.9576	3.3019	3.201	2.2402	2.2329
												4.9608	3.3002	3.2087	2.2527	2.2255
												4.9351	3.3041	3.173	2.2315	2.1944
												4.957	3.3094	3.1944	2.2601	2.2231
												4.9663	3.3118	3.2044	2.2601	2.223
												4.9533	3.2911	3.1953	2.2433	2.206
												4.9667	3.3137	3.2129	2.2664	2.2296
												4.9545	3.3019	3.1915	2.2186	2.2058
												4.9726	3.3112	3.217	2.2626	2.2364
												4.9634	3.2912	3.204	2.2247	2.2137
												4.9725	3.3248	3.2057	2.2608	2.2252
												4.9845	3.2995	3.2355	2.2603	2.2323
												4.9704	3.2973	3.2189	2.2434	2.2079
												4.9593	3.3158	3.1927	2.234	2.1945
												4.967	3.3245	3.2024	2.2463	2.1965
												4.9907	3.3221	3.2353	2.2845	2.2304
												4.9824	3.3394	3.2234	2.2722	2.2303
												4.9924	3.3426	3.2274	2.2799	2.2315
												4.9897	3.3469	3.2324	2.2734	2.228
												4.9822	3.3355	3.2283	2.255	2.2142
												4.9777	3.3486	3.2178	2.2795	2.217
												4.9893	3.3294	3.2502	2.2681	2.2393
												4.9939	3.3574	3.2392	2.2782	2.2291
												5.0083	3.3557	3.2423	2.2827	2.2224
												4.9909	3.3522	3.2325	2.2673	2.2265
												4.9843	3.3426	3.2295	2.2585	2.2043
												4.9805	3.3532	3.2314	2.2736	2.2171
												5.0151	3.3538	3.2612	2.2903	2.2501
												5.0073	3.3746	3.2541	2.2879	2.2521
												4.9973	3.349	3.2476	2.2715	2.2263
												5.0145	3.3684	3.2789	2.3025	2.2477
												4.9923	3.3602	3.2502	2.2693	2.2153
												5.0268	3.3629	3.2719	2.2934	2.2662
												4.9993	3.3821	3.2611	2.2707	2.2312
												5.0029	3.3711	3.2591	2.2625	2.2206
												5.028	3.38	3.2818	2.2891	2.2507
												5.0205	3.359	3.3009	2.3015	2.257
												5.0062	3.3704	3.2639	2.2751	2.2385
												5.0019	3.3748	3.2675	2.2782	2.2302
												5.0044	3.3915	3.2551	2.2758	2.2168
												5.018	3.3924	3.2462	2.2861	2.2245
												5.0345	3.3742	3.2824	2.2932	2.2596
												5.0252	3.3922	3.2609	2.286	2.2366
												5.0464	3.3719	3.2935	2.3108	2.2666
												5.0442	3.4142	3.2794	2.3001	2.2487
												5.06	3.4004	3.2817	2.314	2.2653
												5.0609	3.4006	3.2869	2.3126	2.2686
												5.0464	3.3892	3.2754	2.2904	2.2419
												5.0519	3.4082	3.2602	2.298	2.2517
												5.0711	3.3931	3.2992	2.3204	2.2644
												5.0661	3.4233	3.2807	2.3078	2.2549
												5.0761	3.4133	3.3002	2.3128	2.2702
												5.06	3.4043	3.2747	2.289	2.2459
												5.0705	3.4015	3.2855	2.2866	2.2563
												5.0833	3.422	3.2986	2.3238	2.2671
												5.0931	3.4276	3.2959	2.318	2.268
												5.0626	3.4348	3.2676	2.292	2.2574
												5.1049	3.4113	3.3006	2.3073	2.2819
												5.1019	3.4321	3.2972	2.3326	2.2794
												5.1079	3.4427	3.2816	2.3111	2.2657
												5.1005	3.4445	3.3002	2.3116	2.271
												5.0931	3.4242	3.2885	2.2918	2.2541
												5.1158	3.4407	3.3015	2.3295	2.2782
												5.0948	3.438	3.274	2.302	2.2574
												5.1046	3.4475	3.282	2.3115	2.2598
												5.1026	3.4476	3.2822	2.3085	2.2576
												5.1322	3.4306	3.3135	2.3368	2.289
												5.1133	3.4554	3.2851	2.3105	2.2605
												5.121	3.4291	3.3075	2.2963	2.2712
												5.1413	3.4518	3.3133	2.3236	2.2814
												5.1233	3.4473	3.301	2.3092	2.2524
												5.1333	3.4464	3.2994	2.3014	2.264
												5.1244	3.4516	3.3074	2.3217	2.2584
												5.1313	3.4501	3.2984	2.3222	2.2538
												5.1431	3.4386	3.3182	2.3064	2.2625
												5.1587	3.4511	3.3301	2.3399	2.2737
												5.1612	3.4523	3.3331	2.3377	2.2847
												5.1703	3.4552	3.3318	2.3372	2.2825
												5.1565	3.4578	3.3181	2.3394	2.2901
												5.1573	3.4579	3.3112	2.3292	2.2772
												5.1727	3.4313	3.3227	2.3227	2.2928
												5.1726	3.4382	3.3377	2.3508	2.2958
												5.1817	3.4561	3.3416	2.3421	2.2891
												5.1768	3.4604	3.3174	2.333	2.2733
												5.1823	3.4568	3.3402	2.3463	2.3078
												5.1775	3.4683	3.3294	2.3379	2.2732
												5.1831	3.4672	3.3267	2.3445	2.2955
												5.1743	3.4543	3.3326	2.3227	2.2683
												5.184	3.4437	3.3314	2.3139	2.2884
												5.1837	3.453	3.3167	2.321	2.2712
												5.1845	3.4663	3.3435	2.3247	2.275
												5.2001	3.4422	3.3612	2.3484	2.3093
												5.2081	3.4697	3.3499	2.356	2.3037
												5.2118	3.4609	3.3427	2.3393	2.2887
												5.2164	3.4693	3.3566	2.3635	2.3065
												5.2146	3.452	3.3538	2.3509	2.299
												5.2137	3.4823	3.3625	2.3574	2.3207
												5.2042	3.4615	3.3359	2.3429	2.2826
												5.2268	3.4654	3.3716	2.3592	2.3214
												5.2252	3.4863	3.3676	2.3526	2.3064
												5.2331	3.4603	3.3779	2.3756	2.3158
												5.2359	3.4798	3.3636	2.3603	2.3156
												5.233	3.4967	3.3722	2.3545	2.3007
												5.2401	3.4816	3.3755	2.3744	2.325
												5.2283	3.4818	3.3383	2.342	2.2922
												5.2495	3.4652	3.3851	2.3722	2.3162
												5.2479	3.465	3.3794	2.3576	2.31
												5.2299	3.4715	3.3642	2.3435	2.2922
												5.2387	3.4895	3.3539	2.3577	2.3003
												5.2573	3.4784	3.3753	2.3692	2.3219
												5.2564	3.4922	3.3784	2.3739	2.3196
												5.2593	3.4698	3.392	2.3651	2.3271
												5.2366	3.4767	3.3641	2.3613	2.2973
												5.2613	3.4958	3.3825	2.3781	2.3318
												5.2362	3.494	3.3615	2.3663	2.2911
												5.2497	3.5035	3.3663	2.3803	2.3046
												5.2611	3.4912	3.3675	2.3535	2.3026
												5.2724	3.5085	3.3845	2.3715	2.3074
												5.2942	3.4953	3.4002	2.3794	2.3287
												5.2832	3.4913	3.3942	2.3552	2.3149
												5.2699	3.5016	3.382	2.3644	2.3087
												5.2834	3.4944	3.3932	2.3752	2.3079
												5.2859	3.4968	3.4121	2.3786	2.3353
												5.2933	3.5014	3.4058	2.3946	2.3339
												5.2703	3.5287	3.3776	2.3694	2.3045
												5.2915	3.5049	3.4093	2.3852	2.3311
												5.2789	3.5135	3.4017	2.3701	2.3044
												5.2842	3.5057	3.4039	2.3716	2.3216
												5.3024	3.5127	3.4256	2.3925	2.3467
												5.3035	3.5379	3.4227	2.3863	2.3325
												5.2747	3.534	3.4034	2.37	2.3168
												5.2822	3.5232	3.3987	2.3686	2.3142
												5.3063	3.524	3.4311	2.3979	2.3424
												5.3042	3.5224	3.4422	2.3961	2.3592
												5.3105	3.5238	3.4261	2.4096	2.3488
												5.2948	3.5456	3.4217	2.3936	2.3405
												5.3083	3.5254	3.4422	2.3939	2.3333
												5.2961	3.5389	3.4241	2.3953	2.3323
												5.3199	3.542	3.4466	2.3993	2.3443
												5.3055	3.5259	3.4264	2.3925	2.3179
												5.3247	3.5211	3.4569	2.4089	2.354
												5.336	3.5444	3.448	2.4173	2.3585
												5.3046	3.5509	3.4386	2.3874	2.3116
												5.3045	3.5426	3.4263	2.3793	2.3177
												5.3095	3.5376	3.4321	2.3834	2.317
												5.3414	3.5672	3.4493	2.4113	2.3394
												5.348	3.5574	3.4527	2.4138	2.3553
												5.336	3.5627	3.463	2.4145	2.3497
												5.3542	3.5303	3.4696	2.4149	2.3483
												5.3598	3.5414	3.4855	2.4149	2.3493
												5.3539	3.5244	3.4851	2.4118	2.3613
												5.3388	3.5667	3.4505	2.385	2.3382
												5.3452	3.5758	3.472	2.4108	2.352
												5.3518	3.579	3.4762	2.416	2.3502
													3.5743	3.469	2.3923	2.3223
													3.5437	3.4907	2.4225	2.3626
													3.5894	3.4869	2.417	2.3403
													3.5644	3.4734	2.3946	2.3333
													3.579	3.4891	2.4151	2.3549
													3.5865	3.4849	2.4103	2.3593
													3.5866	3.4987	2.4181	2.3693
													3.5904	3.5061	2.4207	2.3596
													3.5682	3.5105	2.4086	2.3663
													3.5698	3.5111	2.4288	2.3681
													3.5783	3.5157	2.4302	2.3786
													3.581	3.5138	2.4264	2.3749
													3.5946	3.5149	2.4275	2.3681
													3.5832	3.4998	2.4168	2.3718
													3.5755	3.5192	2.4347	2.3909
													3.5943	3.5149	2.4363	2.3879
													3.5991	3.4784	2.417	2.3577
													3.6045	3.5027	2.4446	2.3919
													3.6163	3.5083	2.4364	2.3803
													3.6123	3.4948	2.4289	2.3748
													3.5851	3.5006	2.4144	2.3799
													3.6014	3.5269	2.4389	2.3933
													3.6159	3.5037	2.4466	2.3853
													3.5949	3.5152	2.4345	2.3784
													3.6075	3.4974	2.4366	2.3747
													3.6032	3.524	2.4453	2.3988
													3.6008	3.5299	2.4462	2.406
													3.6136	3.5009	2.4175	2.3502
													3.6271	3.5215	2.4413	2.3833
													3.6162	3.5006	2.4266	2.3582
													3.6133	3.539	2.45	2.3973
													3.6372	3.5317	2.4509	2.3919
													3.6289	3.5186	2.4438	2.3923
													3.6353	3.5011	2.4215	2.3799
													3.642	3.5393	2.442	2.4085
													3.636	3.5451	2.4621	2.4094
													3.6183	3.5443	2.4381	2.4009
													3.62	3.5503	2.444	2.4143
													3.6239	3.5602	2.4505	2.4139
													3.638	3.5435	2.4264	2.4037
													3.6463	3.5519	2.4526	2.4172
													3.6625	3.5391	2.4565	2.4014
													3.645	3.5397	2.4551	2.4146
													3.6564	3.5602	2.4665	2.4205
													3.6402	3.5289	2.4309	2.3966
													3.6518	3.5376	2.4475	2.4029
													3.6352	3.5591	2.466	2.4376
													3.6367	3.5668	2.4597	2.4345
													3.6541	3.5662	2.4778	2.4407
													3.6386	3.5762	2.4907	2.4358
													3.6621	3.5765	2.48	2.4378
													3.6507	3.5654	2.4657	2.414
													3.65	3.5708	2.4895	2.4467
													3.6502	3.5646	2.4644	2.4296
													3.6836	3.5774	2.4874	2.4441
													3.6547	3.5864	2.4876	2.4402
													3.6498	3.5644	2.4694	2.4288
													3.6803	3.5645	2.4805	2.4361
													3.6815	3.5676	2.5016	2.4572
													3.6587	3.5752	2.4658	2.4291
													3.6586	3.5825	2.5028	2.4599
													3.6761	3.5605	2.4699	2.4164
													3.6847	3.5754	2.4991	2.4495
													3.6586	3.5874	2.506	2.4561
													3.6546	3.5795	2.4847	2.4348
													3.6976	3.5723	2.4951	2.4436
													3.6947	3.5808	2.4901	2.45
													3.6929	3.5679	2.49	2.4224
													3.6971	3.5906	2.508	2.4592
													3.6991	3.593	2.5033	2.454
													3.6875	3.5934	2.5003	2.459
													3.6793	3.5892	2.4912	2.4475
													3.691	3.5802	2.488	2.4476
													3.7049	3.5852	2.4857	2.4294
													3.7012	3.5765	2.5001	2.4379
													3.7067	3.5701	2.4796	2.4392
													3.6882	3.5955	2.5002	2.4636
													3.7124	3.5759	2.4949	2.4496
													3.7125	3.5864	2.4999	2.4345
													3.7102	3.6068	2.5128	2.4669
													3.7288	3.6087	2.509	2.4642
													3.7196	3.6133	2.5188	2.465
													3.7162	3.5917	2.4875	2.4433
													3.7302	3.5871	2.4981	2.4549
													3.7292	3.6205	2.5315	2.4808
													3.7114	3.6192	2.5276	2.4789
													3.7354	3.6116	2.5079	2.4654
													3.722	3.6063	2.5128	2.4619
													3.7199	3.6244	2.5235	2.4628
													3.7287	3.608	2.5094	2.4474
													3.7477	3.6119	2.5149	2.4487
													3.7508	3.6366	2.5387	2.4881
													3.7496	3.6173	2.5202	2.4574
													3.7263	3.6473	2.5378	2.4805
													3.746	3.633	2.5381	2.4613
													3.7217	3.6435	2.5253	2.4823
													3.7464	3.6224	2.5276	2.4646
													3.7519	3.6348	2.5467	2.4766
													3.7443	3.6351	2.5292	2.4554
													3.7387	3.6379	2.5236	2.467
													3.748	3.6572	2.5447	2.5031
													3.7526	3.6572	2.5556	2.4945
													3.7564	3.6352	2.5477	2.4816
													3.7365	3.6637	2.5464	2.4992
													3.7556	3.6579	2.5532	2.5056
													3.7614	3.6494	2.5474	2.5032
													3.7539	3.6544	2.5451	2.4962
													3.7502	3.6658	2.5528	2.5204
													3.7635	3.644	2.5373	2.4851
													3.7793	3.6677	2.5607	2.4995
													3.7655	3.6539	2.5536	2.4983
													3.746	3.688	2.5758	2.514
													3.7739	3.6717	2.541	2.4721
													3.7513	3.6908	2.5691	2.511
													3.7503	3.6987	2.5663	2.5137
													3.7838	3.6746	2.5576	2.4803
													3.7728	3.6974	2.5636	2.4941
													3.7957	3.6926	2.5711	2.5092
													3.7977	3.6973	2.5846	2.5049
													3.7845	3.7163	2.585	2.513
													3.7955	3.6851	2.5523	2.4846
													3.8126	3.7165	2.5833	2.516
													3.8032	3.7004	2.5887	2.5284
													3.7882	3.699	2.555	2.51
													3.8011	3.7042	2.5903
															2.571
