# Supplementary material for: Targeting ATP2B1 impairs PI3K/Akt/FOXO signaling and reduces SARS-COV-2 infection and replication
Source: EMBO Rep. 2024 May 30;25(7):12. doi: 10.1038/s44319-024-00164-z (PMC11239940; doi:10.1038/s44319-024-00164-z)
Supplement: Supplementary file 6 — Source data Fig. 4 [file 44319_2024_164_MOESM6_ESM.zip › Figure4/Figure4E/Figure4E.xlsx]

## Sheet: Figure_4E
time	CTR1	CTR2	CTR3	A#7 100 uM	B#7 100 uM	C#7 100 uM	CaCl2 10mM + Vehicle	CaCl2 10mM + Vehicle	CaCl2 10mM + Vehicle	CaCl2 10mM + #7 100uM	CaCl2 10mM + #7 100uM	CaCl2 10mM + #7 100uM	CTR No-Dye	CTR No-Dye	CTR No-Dye	#8 100 uM	#8 100 uM	#8 100 uM	CaCl2 10mM + #8 100uM	CaCl2 10mM + #8 100uM	CaCl2 10mM + #8 100uM
00:00:00	0.99479	0.991497	1.01371	0.972146	1.0233	1.00455	1.00004	1.00796	0.992008	0.985138	1.00651	1.00835	1.0077	0.990808	1.0015	1.01871	0.983364	0.997923	1.01439	1.00387	0.981731
03:00:00	0.97609	0.978993	0.984296	0.955377	0.996053	0.990105	0.993355	0.979994	0.978493	0.966518	0.988964	0.988862	0.983682	0.972467	0.981241	0.994431	0.9745	0.964562	0.987374	0.969584	0.951411
06:00:00	0.977206	0.977318	0.982398	0.946879	0.975885	0.991238	0.985691	0.984448	0.969379	0.964528	0.984628	0.973251	0.974908	0.965605	0.978206	0.979873	0.962037	0.95457	0.992683	0.955715	0.951411
09:00:00	0.973076	0.964144	0.985691	0.951298	0.983533	0.991011	0.991542	0.994856	0.99786	0.97718	1.00208	0.979373	0.969828	0.971213	0.97438	0.976112	0.963595	0.945706	0.993352	0.975562	0.956337
12:00:00	0.97235	0.966489	0.985356	0.954074	0.98172	0.990671	1.02059	1.03577	1.03048	1.01656	1.00922	0.999014	0.965209	0.968376	0.969234	0.974178	0.965153	0.953334	1.01889	1.00827	0.999857
15:00:00	0.975197	0.979383	0.988036	0.954301	0.993221	0.993617	1.05839	1.08972	1.0672	1.0387	1.03993	1.02498	0.968772	0.951948	0.968244	0.983848	0.972352	0.954892	1.06638	1.03998	1.06102
18:00:00	0.97983	0.977151	0.984686	0.962402	0.995487	0.995883	1.09702	1.12064	1.09428	1.04865	1.04763	1.03457	0.967914	0.961845	0.975369	0.990133	0.972889	0.957578	1.1252	1.08867	1.11755
21:00:00	0.979774	0.980891	0.995627	0.962232	0.998829	1.00767	1.12618	1.13819	1.11965	1.06737	1.05569	1.05584	0.973456	0.966925	0.957622	0.996365	0.978153	0.951024	1.14304	1.11334	1.13826
1 day, 0:00:00	0.994511	0.986249	0.998698	0.955094	0.999736	1.00631	1.15269	1.14482	1.14591	1.07023	1.07135	1.06314	0.968772	0.966265	0.97372	0.985083	0.988629	0.964669	1.16461	1.1286	1.14323
1 day, 3:00:00	0.994009	0.989934	1.01137	0.955094	1.01588	1.01033	1.17858	1.16258	1.16579	1.09018	1.07778	1.07508	0.976821	0.956237	0.977349	0.993625	0.99384	0.973695	1.17939	1.15127	1.15117
1 day, 6:00:00	1.00462	1.00032	0.999144	0.967784	1.01724	1.00999	1.18966	1.17967	1.18278	1.09548	1.07844	1.08013	0.977217	0.970553	0.976425	1.00088	0.986641	0.981162	1.20392	1.15337	1.16112
1 day, 9:00:00	1.00138	1.0011	1.00902	0.978944	1.02172	1.01005	1.20654	1.18759	1.19463	1.08946	1.08069	1.08967	0.966397	0.961581	0.972994	0.99803	0.994055	0.980302	1.20813	1.15792	1.17427
1 day, 12:00:00	1.01796	1.00411	1.01159	0.982287	1.0126	1.02223	1.20722	1.19603	1.20598	1.10604	1.0737	1.08559	0.975699	0.957226	0.971477	1.01017	0.994914	0.980302	1.21033	1.19096	1.18283
1 day, 15:00:00	1.00523	1.01355	1.02644	0.988179	1.01429	1.0173	1.21778	1.19453	1.21002	1.10987	1.08319	1.09201	0.976755	0.956105	0.974512	1.02715	1.01221	0.98186	1.21769	1.18245	1.19039
1 day, 18:00:00	1.02047	1.02153	1.01751	0.990898	1.02438	1.025	1.24041	1.21675	1.23037	1.11737	1.08987	1.10262	0.986519	0.976491	0.966265	1.01721	1.01758	0.995076	1.23501	1.1868	1.21258
1 day, 21:00:00	1.02024	1.01237	1.03297	0.983023	1.03509	1.02461	1.24678	1.23063	1.21799	1.11028	1.08339	1.09767	0.970157	0.960855	0.976557	1.02441	1.01098	1.00243	1.24108	1.20559	1.22123
2 days, 0:00:00	1.02823	1.02203	1.02767	0.988122	1.04664	1.02636	1.25424	1.23404	1.23285	1.10548	1.09227	1.08706	0.981901	0.975699	0.983352	1.03327	1.02494	1.00201	1.23768	1.21492	1.22367
2 days, 3:00:00	1.028	1.02097	1.03409	0.993334	1.0416	1.03543	1.25962	1.23176	1.24279	1.11323	1.09232	1.09125	0.978734	0.95914	0.977415	1.03596	1.01952	1.00367	1.25179	1.21975	1.22272
2 days, 6:00:00	1.03074	1.02946	1.03364	1.00648	1.04438	1.04727	1.26573	1.25149	1.24378	1.11992	1.09268	1.09196	0.974512	0.972071	0.964022	1.0308	1.03359	1.01189	1.25552	1.21468	1.23615
2 days, 9:00:00	1.03141	1.03956	1.04838	0.999169	1.04347	1.04562	1.27537	1.25196	1.24973	1.13068	1.10589	1.09467	0.97979	0.962834	0.982033	1.03429	1.02768	1.0063	1.26303	1.22707	1.22401
2 days, 12:00:00	1.04642	1.0361	1.04782	1.0033	1.05242	1.04817	1.28199	1.26371	1.25517	1.13196	1.09584	1.1063	0.971477	0.967189	0.979856	1.04133	1.03128	1.01076	1.26547	1.22018	1.24032
2 days, 15:00:00	1.04436	1.03465	1.04687	1.00217	1.05276	1.04778	1.2823	1.26325	1.24916	1.12936	1.09569	1.11221	0.966331	0.966859	0.97438	1.04976	1.03311	1.02752	1.28058	1.22716	1.23448
2 days, 18:00:00	1.04095	1.03532	1.04269	1.01531	1.06098	1.05792	1.29349	1.26796	1.26273	1.12874	1.09048	1.09824	0.987113	0.962636	0.981175	1.03435	1.03907	1.02065	1.27967	1.22826	1.24496
2 days, 21:00:00	1.04012	1.02806	1.04665	1.0203	1.06154	1.06443	1.29535	1.28137	1.26667	1.13568	1.09507	1.11798	0.987113	0.978074	0.978668	1.04434	1.04359	1.02489	1.28847	1.23931	1.26738
3 days, 0:00:00	1.05162	1.04313	1.04028	1.01016	1.05633	1.04982	1.30141	1.27107	1.27759	1.14221	1.10364	1.11997	0.979658	0.972664	0.984342	1.0503	1.04659	1.03972	1.2912	1.24538	1.2571
3 days, 3:00:00	1.05759	1.03839	1.05268	1.01407	1.0714	1.06217	1.31156	1.2866	1.2778	1.13905	1.10068	1.10987	0.982165	0.95716	0.979262	1.05181	1.03601	1.02892	1.29766	1.24983	1.26265
3 days, 6:00:00	1.05441	1.05223	1.06328	1.02206	1.06211	1.06041	1.30649	1.28691	1.27594	1.15165	1.10278	1.12053	0.98045	0.977415	0.97979	1.05965	1.04455	1.03338	1.29656	1.25428	1.27269
3 days, 9:00:00	1.06557	1.05078	1.05748	1.0267	1.07882	1.05763	1.3259	1.29106	1.28955	1.15088	1.10686	1.11512	0.985134	0.969234	0.982891	1.05707	1.05385	1.03392	1.29809	1.26007	1.2867
3 days, 12:00:00	1.05229	1.05184	1.06144	1.03571	1.0816	1.06766	1.31866	1.30918	1.29913	1.14619	1.11176	1.1265	0.989224	0.977349	0.971213	1.06239	1.05181	1.05309	1.30273	1.28058	1.29335
3 days, 15:00:00	1.0644	1.05753	1.06373	1.01962	1.0714	1.07044	1.32269	1.29893	1.29577	1.1544	1.11191	1.12869	0.986651	0.968838	0.991797	1.07458	1.0546	1.04563	1.32736	1.28188	1.2979
3 days, 18:00:00	1.07099	1.0625	1.07746	1.02727	1.07316	1.06494	1.33528	1.32114	1.29753	1.14991	1.10961	1.13186	0.991863	0.966595	0.976161	1.07028	1.0589	1.04971	1.32879	1.2846	1.3044
3 days, 21:00:00	1.0697	1.05731	1.06976	1.0258	1.08936	1.06313	1.33466	1.32994	1.31322	1.1519	1.11252	1.14384	0.991401	0.975831	0.97504	1.07362	1.06287	1.05326	1.3418	1.30454	1.31
4 days, 0:00:00	1.07696	1.0649	1.07305	1.04245	1.07435	1.07944	1.33533	1.32026	1.32347	1.16134	1.12135	1.14007	0.980515	0.975699	0.981769	1.07619	1.06088	1.03569	1.33893	1.30976	1.31655
4 days, 3:00:00	1.08137	1.0721	1.07713	1.02631	1.07542	1.07588	1.36127	1.34403	1.3273	1.16231	1.1289	1.1441	0.99503	0.976821	0.986783	1.08458	1.0647	1.06432	1.35198	1.31229	1.3285
4 days, 6:00:00	1.07461	1.06513	1.08131	1.04069	1.08165	1.07525	1.3549	1.34921	1.3215	1.17052	1.12078	1.14185	0.988037	0.987641	0.980384	1.082	1.06545	1.05487	1.36437	1.32912	1.32583
4 days, 9:00:00	1.0778	1.07009	1.08014	1.03713	1.09219	1.07361	1.37339	1.35672	1.34532	1.17078	1.13267	1.14599	0.993974	0.977085	0.987047	1.07533	1.06518	1.05653	1.37719	1.3395	1.33338
4 days, 12:00:00	1.0908	1.07199	1.08176	1.05197	1.08885	1.07837	1.37624	1.36738	1.35268	1.17945	1.13012	1.15343	0.991797	0.983088	0.984012	1.07668	1.07254	1.06604	1.3825	1.34084	1.34835
4 days, 15:00:00	1.09253	1.06836	1.08316	1.04409	1.07763	1.09876	1.39095	1.36754	1.34672	1.17925	1.1468	1.16017	0.999186	0.984144	0.976227	1.07931	1.07781	1.06378	1.38518	1.34529	1.35878
4 days, 18:00:00	1.08857	1.07802	1.07584	1.04732	1.09248	1.08919	1.39276	1.36888	1.35692	1.17705	1.14323	1.17001	0.987047	0.992919	0.990544	1.08651	1.0792	1.06561	1.40029	1.36007	1.3692
4 days, 21:00:00	1.09638	1.07461	1.08092	1.03237	1.09791	1.08823	1.40094	1.39229	1.36718	1.18231	1.1591	1.17879	0.996811	0.985134	0.999714	1.08237	1.07646	1.05309	1.40268	1.36399	1.3649
				fare
		Anova: Single Factor
		SUMMARY
		Groups	Count	Sum	Average	Variance
		CTR1	40	41.3425	1.03356	0.00152032
		CTR2	40	41.0701	1.02675	0.00120591
		CTR3	40	41.4738	1.03684	0.00113359
		A#7 100 uM	40	39.9919	0.999798	0.00103222
		B#7 100 uM	40	41.7574	1.04394	0.0012946
		C#7 100 uM	40	41.6184	1.04046	0.00106627
		CaCl2 10mM + Vehicle	40	49.663	1.24158	0.0150002
		CaCl2 10mM + Vehicle	40	49.1709	1.22927	0.0130047
		CaCl2 10mM + Vehicle	40	48.8733	1.22183	0.0125689
		CaCl2 10mM + #7 100uM	40	44.4178	1.11045	0.00367846
		CaCl2 10mM + #7 100uM	40	43.476	1.0869	0.00177872
		CaCl2 10mM + #7 100uM	40	43.7806	1.09452	0.00272946
		CTR No-Dye	40	39.2557	0.981393	0.00010299
		CTR No-Dye	40	38.8266	0.970665	9.84865e-05
		CTR No-Dye	40	39.143	0.978574	7.25566e-05
		#8 100 uM	40	41.417	1.03542	0.0012742
		#8 100 uM	40	40.9951	1.02488	0.0013542
		#8 100 uM	40	40.4443	1.01111	0.00147057
		CaCl2 10mM + #8 100uM	40	49.611	1.24027	0.0141289
		CaCl2 10mM + #8 100uM	40	48.1653	1.20413	0.0127406
		CaCl2 10mM + #8 100uM	40	48.5184	1.21296	0.0139237
		ANOVA
		Source of Variation	SS	df	MS	F	P-value	F crit
		Between Groups	7.41388	20	0.370694	76.9382	1.93134e-172	1.58339
		Within Groups	3.946	819	0.00481807
		Total	11.3599	839
		Kolmogorov-Smirnov Test- two samples
		Series 1	Series 2	p-value	Null Hypotesis
		CaCl2 10mM + Vehicle	CaCl2 10mM + #7 100uM	3.063e-08	Rejected
		CaCl2 10mM + Vehicle	CaCl2 10mM + #8 100uM	0.9173	Accepted
		p>0.05	accepted "null" Hypothesis
		p<0.05	reject "null" hypothesis , the two series are significantly different
