# Supplementary material for: Targeting ATP2B1 impairs PI3K/Akt/FOXO signaling and reduces SARS-COV-2 infection and replication
Source: EMBO Rep. 2024 May 30;25(7):12. doi: 10.1038/s44319-024-00164-z (PMC11239940; doi:10.1038/s44319-024-00164-z)
Supplement: Supplementary file 6 — Source data Fig. 4 [file 44319_2024_164_MOESM6_ESM.zip › Figure4/Figure4F/Figure4F.xlsx]

## Sheet: Figure_4F
time	Pi#7 1uM 2h	Pi#7 1uM 2h	Pi#7 1uM 2h	Pi#7 1uM 2h	Vehiche_2	Vehiche_2	Vehiche_2	Vehiche_2	No dye	No dye	No dye	No dye	No dye	No dye
01:00:00	0.949967	0.991328	0.993551	1.01846	1.03472	0.999319	0.984343	1.00295	1.01396	0.956234	1.01348	0.993139	1.0149	1.00828
02:00:00	0.957527	0.992217	0.982877	1.03313	1.03063	1.02973	1.00703	1.01384	0.997398	0.972794	0.971848	0.995032	0.99929	1.00686
03:00:00	0.927285	1.01623	0.989104	0.996664	1.05423	1.07465	1.07012	1.07012	0.987462	0.96475	0.963804	0.974213	0.999763	0.976106
04:00:00	0.989104	1.002	1.03135	1.04648	1.08645	1.08055	1.12049	1.11641	1.02626	1.00166	0.967589	1.00166	0.994559	1.02106
05:00:00	0.989104	1.02513	1.08205	1.10251	1.09916	1.07692	1.06376	1.09144	1.02389	1.00875	0.956234	1.01869	0.99929	1.02011
06:00:00	1.03936	1.02957	1.0954	1.06026	1.10188	1.11005	1.10325	1.06059	1.04329	0.996925	0.99172	1.0343	1.01017	1.03052
07:00:00	1.01623	1.04425	1.08428	1.06471	1.13456	1.12004	1.09598	1.12503	1.00355	0.974213	1.02295	1.03146	1.02437	1.03005
08:00:00	1.02691	1.06204	1.06516	1.07316	1.1518	1.14409	1.12367	1.13184	1.02106	1.00639	1.01065	1.05701	1.02768	1.01159
09:00:00	1.04247	1.10429	1.08739	1.10251	1.17404	1.13864	1.15226	1.1754	1.01916	0.994086	0.989827	1.01112	1.01585	0.994086
10:00:00	1.04025	1.06916	1.0736	1.12831	1.19492	1.145	1.18448	1.18221	1.00828	1.00923	1.02626	1.03714	1.03194	1.00024
11:00:00	1.07094	1.12431	1.09273	1.10251	1.21443	1.19219	1.18493	1.17813	1.0414	1.01443	0.994086	1.022	1.00781	1.01774
12:00:00	1.13943	1.14121	1.13542	1.12475	1.26889	1.21352	1.23985	1.22805	0.986515	1.00024	1.00449	1.00686	1.01206	1.02153
13:00:00	1.14432	1.15232	1.15099	1.18879	1.2766	1.27207	1.26344	1.26571	1.00497	1.00449	1.01017	1.01774	1.00639	1.03099
14:00:00	1.14699	1.16878	1.13453	1.20703	1.33288	1.29204	1.26662	1.26662	1.02484	1.00307	1.02153	1.02389	1.01159	1.06742
15:00:00	1.19324	1.17812	1.1928	1.28352	1.33606	1.28886	1.29975	1.32335	1.04377	0.987935	1.00875	1.00355	1.04235	1.02153
16:00:00	1.2266	1.19102	1.22081	1.23949	1.38416	1.34468	1.36056	1.35239	1.04802	0.997398	0.978472	1.03241	1.03383	1.04519
17:00:00	1.23282	1.24038	1.21637	1.27062	1.42228	1.33606	1.40186	1.38734	1.03241	1.00166	1.05228	1.03005	1.01254	0.992666
18:00:00	1.27329	1.2724	1.28797	1.27641	1.4486	1.40504	1.49308	1.3946	1.04187	1.03146	0.998817	1.04093	1.01822	1.00449
19:00:00	1.28308	1.31955	1.30398	1.32088	1.46766	1.43635	1.48536	1.46449	1.00355	1.01112	1.02626	1.01443	1.03146	1.03761
20:00:00	1.32933	1.34356	1.328	1.3062	1.58566	1.51169	1.55525	1.52394	1.00923	0.989354	0.970428	0.998817	1.03005	1.04235
21:00:00	1.36447	1.36802	1.39871	1.36091	1.62242	1.56478	1.63694	1.5489	1.00923	0.997398	1.00497	1.02673	0.997398	1.03005
22:00:00	1.40182	1.38492	1.43073	1.41828	1.64647	1.59927	1.61833	1.63149	0.997871	1.00686	1.01065	1.01632	1.02011	1.06648
23:00:00	1.4423	1.42984	1.4503	1.41783	1.71273	1.64602	1.7445	1.66236	1.01869	0.97516	0.993139	1.02058	1.01301	1.04708
1 day, 0:00:00	1.49211	1.48366	1.49922	1.48499	1.75357	1.74177	1.80849	1.75493	1.02484	0.994086	1.02248	1.01632	1.00213	1.01916
1 day, 1:00:00	1.52768	1.50767	1.53035	1.48988	1.86113	1.80939	1.887	1.80123	0.991247	1.00828	0.988408	1.02437	1.02437	1.01727
1 day, 2:00:00	1.59529	1.51879	1.57883	1.56415	1.90924	1.86204	1.99002	1.85841	1.03903	0.997871	0.995505	1.01348	1.01301	1.03194
1 day, 3:00:00	1.66911	1.58995	1.63087	1.58283	1.9528	1.92376	2.03767	1.91695	1.03336	1.02342	1.00686	1.01206	0.996925	1.01632
1 day, 4:00:00	1.64999	1.64554	1.67267	1.63353	2.03585	2.01588	2.09803	1.98139	1.0414	1.00402	1.02437	1.01396	1.00307	1.02342
1 day, 5:00:00	1.71848	1.67045	1.72426	1.69847	2.10574	2.03041	2.14114	2.09213	1.022	1.00544	1.00828	0.998817	1.00355	1.01727
1 day, 6:00:00	1.78386	1.73138	1.76962	1.76696	2.17155	2.13706	2.20785	2.16837	1.01301	0.9903	0.969009	1.01916	1.04187	1.05465
1 day, 7:00:00	1.8221	1.77629	1.88392	1.80253	2.17381	2.21012	2.27139	2.21284	1.0343	1.01348	1.03525	1.00213	1.00686	1.02295
1 day, 8:00:00	1.89949	1.88926	1.8986	1.84212	2.22827	2.28092	2.32539	2.2732	0.981784	1.04897	1.02721	1.0097	1.03951	1.02342
1 day, 9:00:00	1.93774	1.96976	1.9453	1.94218	2.31268	2.26004	2.40118	2.36306	1.03241	1.02768	1.00828	0.98415	1.00402	1.03005
1 day, 10:00:00	1.94352	1.95241	1.98221	1.95108	2.30089	2.36079	2.3971	2.39619	1.0291	0.969009	1.05039	1.01065	1.0291	1.05512
1 day, 11:00:00	2.02046	2.00489	2.0209	1.9791	2.37531	2.41525	2.44475	2.44429	1.04566	1.01396	1.01348	1.04187	1.03714	0.992666
1 day, 12:00:00	2.03069	2.06716	2.06671	2.01735	2.45065	2.46744	2.52961	2.44339	1.02673	0.996925	1.02957	1.03099	1.03998	1.04992
1 day, 13:00:00	2.10096	2.10318	2.10229	2.08317	2.46199	2.44929	2.58044	2.50057	0.994559	0.980837	1.02957	1.02673	1.00544	1.02531
1 day, 14:00:00	2.10807	2.1103	2.169	2.10496	2.52326	2.48423	2.629	2.59088	1.02721	0.981784	1.06884	1.03099	1.00449	1.02058
1 day, 15:00:00	2.15388	2.19257	2.20547	2.161	2.51282	2.51554	2.67393	2.58725	1.03951	1.00591	1.02863	0.997398	1.03478	1.03099
1 day, 16:00:00	2.16544	2.17879	2.19168	2.22282	2.55684	2.54187	2.69163	2.63354	1.02673	1.00828	0.995978	1.0362	1.02531	1.05276
1 day, 17:00:00	2.16544	2.23216	2.21792	2.20547	2.54504	2.57409	2.67529	2.67393	1.02295	0.978945	1.02248	1.02342	1.02295	1.05607
1 day, 18:00:00	2.22282	2.27529	2.25839	2.27263	2.58498	2.60495	2.68028	2.6408	1.00733	1.00497	1.00828	1.01632	1.00639	1.02058
1 day, 19:00:00	2.26818	2.29709	2.2873	2.2455	2.63581	2.62673	2.73292	2.69117	1.04992	1.0097	1.03903	0.983203	1.01348	0.983203
1 day, 20:00:00	2.29709	2.33356	2.29709	2.32777	2.65305	2.59133	2.75562	2.72112	1.0149	1.03194	1.00828	1.01112	1.04329	1.05039
1 day, 21:00:00	2.31399	2.35535	2.34868	2.33	2.67711	2.65033	2.79101	2.77241	1.01632	0.975633	1.0556	0.997871	1.02011	1.00497
1 day, 22:00:00	2.27218	2.36913	2.36558	2.33267	2.71114	2.67075	2.78875	2.74972	1.05323	1.01112	1.03194	1.01538	0.998817	1.04093
1 day, 23:00:00	2.35935	2.42073	2.36069	2.36202	2.69889	2.72839	2.78148	2.74972	1.04235	1.02484	1.04897	1.0149	1.01774	1.01916
2 days, 0:00:00	2.3718	2.45675	2.43674	2.36691	2.72657	2.7007	2.81915	2.75743	1.02721	1.00875	1.0485	1.02768	1.02248	1.02342
2 days, 1:00:00	2.36558	2.45408	2.41983	2.37047	2.74563	2.71659	2.86726	2.77649	1.01869	1.01585	1.02815	1.02058	1.02153	1.05985
2 days, 2:00:00	2.3887	2.45408	2.44296	2.41583	2.72158	2.74064	2.8668	2.83776	1.02768	0.986515	1.00781	1.01017	1.01585	1.02389
2 days, 3:00:00	2.38915	2.45586	2.4781	2.46831	2.81189	2.74745	2.80871	2.82913	1.03572	1.03903	1.02815	1.01301	0.981311	1.0414
2 days, 4:00:00	2.41139	2.48254	2.48566	2.46075	2.77695	2.75108	2.88178	2.83867	1.01727	1.01301	0.994086	1.022	1.03194	1.0291
2 days, 5:00:00	2.41094	2.50523	2.47765	2.52746	2.81961	2.79646	2.90946	2.8659	1.0026	0.987935	1.03194	1.02484	1.0026	1.0414
2 days, 6:00:00	2.47187	2.51546	2.503	2.50745	2.81325	2.81824	2.8963	2.83367	1.01348	1.01017	1.04566	0.995978	1.05938	1.02721
2 days, 7:00:00	2.48788	2.55726	2.46698	2.47854	2.83549	2.81007	2.95212	2.87951	1.01206	1.00828	1.01206	1.03383	1.02579	1.02248
2 days, 8:00:00	2.46387	2.54081	2.47276	2.52079	2.8963	2.83776	2.9612	2.91491	1.02106	0.996925	1.02484	1.01396	1.03099	1.0556
2 days, 9:00:00	2.47187	2.60885	2.55637	2.52346	2.89267	2.84048	2.98797	2.88859	1.02342	0.995978	1.04944	1.04235	0.989827	1.0097
2 days, 10:00:00	2.50567	2.59417	2.56616	2.61686	2.93306	2.87497	3.01611	3.00159	1.03572	1.01159	1.05181	1.01585	1.03951	1.02673
2 days, 11:00:00	2.49144	2.54481	2.53947	2.55015	2.92262	2.88178	3.03517	2.9612	1.02863	1.02768	1.01159	0.986042	1.0608	1.0149
2 days, 12:00:00	2.54837	2.61641	2.57105	2.52613	2.96347	2.90901	3.04198	2.99977	1.02579	0.988408	0.998344	1.03809	1.01727	1.02579
2 days, 13:00:00	2.54792	2.65599	2.55103	2.55237	2.98616	2.9612	3.032	3.04107	1.01112	1.00781	1.00828	1.03809	1.01585	1.01774
2 days, 14:00:00	2.55637	2.672	2.56882	2.54258	2.99524	3.01656	3.06921	3.03926	1.00544	1.00875	1.04282	1.00497	1.03998	1.03856
2 days, 15:00:00	2.63064	2.66489	2.61285	2.58973	2.96392	2.98026	3.09916	3.03608	1.00307	1.01206	1.02673	1.03903	1.06222	1.05086
2 days, 16:00:00	2.5626	2.66266	2.57149	2.61552	2.99614	2.97844	3.10506	3.08055	1.03146	0.993612	1.01916	1.01206	1.02531	1.02579
2 days, 17:00:00	2.60173	2.68357	2.57505	2.63464	3.08191	3.06603	3.22487	3.13547	1.02058	1.0168	1.00591	1.0485	1.02721	1.0291
2 days, 18:00:00	2.63909	2.66533	2.64176	2.61508	3.10234	3.09145	3.21216	3.10415	1.01301	1.00024	1.0168	1.04661	1.03383	1.03194
2 days, 19:00:00	2.62086	2.72982	2.62531	2.63153	3.13184	3.07601	3.21625	3.18039	1.022	1.01301	1.01301	1.04377	1.0608	1.03998
2 days, 20:00:00	2.65555	2.73338	2.60129	2.67111	3.10869	3.13955	3.25981	3.12957	1.01159	0.994086	1.00639	1.03005	1.02768	1.05654
2 days, 21:00:00	2.70536	2.75117	2.66444	2.668	3.16905	3.13229	3.24393	3.22351	1.02531	1.00733	1.0343	1.01538	1.02295	1.03194
2 days, 22:00:00	2.65155	2.77296	2.65911	2.69291	3.1931	3.18675	3.28704	3.23032	0.994559	1.04708	0.988881	1.03525	1.0485	1.08398
2 days, 23:00:00	2.70091	2.78452	2.67423	2.6769	3.2167	3.17041	3.30383	3.24302	1.02106	0.995505	1.00591	1.03241	1.00733	1.00923
3 days, 0:00:00	2.73071	2.78941	2.72048	2.74049	3.2698	3.22986	3.32289	3.2766	1.02295	1.02673	1.01254	1.00118	1.0168	1.02815
3 days, 1:00:00	2.73382	2.86102	2.71292	2.66845	3.27706	3.26662	3.36192	3.258	0.993139	0.991247	1.03572	1.00355	1.01869	1.0343
3 days, 2:00:00	2.77118	2.81566	2.70669	2.75117	3.28296	3.25028	3.40141	3.29793	1.00639	1.0149	1.00118	0.995505	1.02011	1.03903
3 days, 3:00:00	2.75295	2.78586	2.71559	2.71959	3.33061	3.24574	3.40186	3.31064	1.00355	1.01206	1.03241	1.01964	1.01774	1.04329
3 days, 4:00:00	2.7863	2.84367	2.70758	2.75384	3.30066	3.3052	3.4536	3.34196	1.00828	0.990774	1.022	1.02768	1.01206	1.04187
3 days, 5:00:00	2.84367	2.85568	2.77163	2.81388	3.40595	3.31064	3.46222	3.39324	1.02768	1.03525	1.03809	1.00733	1.05181	1.03336
3 days, 6:00:00	2.85123	2.89704	2.7823	2.80053	3.42546	3.35058	3.48945	3.36646	1.03099	0.990774	1.0362	1.02721	1.00828	1.02815
3 days, 7:00:00	2.80543	2.84634	2.77696	2.837	3.42637	3.40095	3.47447	3.46131	1.03099	1.01206	1.02531	1.04045	1.02248	1.03761
3 days, 8:00:00	2.8419	2.90371	2.81388	2.80543	3.49262	3.41048	3.49353	3.42909	1.00024	0.995032	1.06222	1.02579	1.00166	1.05228
3 days, 9:00:00	2.90193	2.93129	2.80187	2.7734	3.58793	3.44271	3.52485	3.48446	1.03998	1.01538	1.02153	0.963331	1.02815	1.02153
3 days, 10:00:00	2.85835	2.92995	2.82455	2.86146	3.67461	3.55389	3.5489	3.50942	1.01159	0.995032	1.05181	1.03005	1.01301	1.05607
3 days, 11:00:00	2.92328	2.98688	2.79564	2.87214	3.7445	3.49671	3.6147	3.5902	1.04661	1.03383	0.99172	1.01964	1.01301	1.0291
3 days, 12:00:00	2.84412	3.05003	2.84857	2.84056	3.82573	3.62333	3.71545	3.5548	1.03241	1.03194	1.06506	1.04282	1.01396	1.0802
3 days, 13:00:00	2.98243	3.02557	2.84367	2.85257	3.90742	3.61561	3.69866	3.61017	1.03052	0.996925	1.00071	1.00828	1.00875	1.02153
3 days, 14:00:00	2.95086	3.02068	2.88148	2.86102	3.94963	3.67597	3.7572	3.64148	1.03478	0.975633	1.0291	1.01585	1.01396	1.02768
3 days, 15:00:00	2.9811	3.03891	2.89215	2.89571	4.12979	3.68913	3.80849	3.65328	1.0414	1.02011	1.03288	1.01916	1.05039	1.0168
3 days, 16:00:00	2.99133	3.06916	2.87792	2.90683	4.14522	3.78761	3.89698	3.69957	1.00733	1.01585	1.03288	1.03525	1.00828	1.0556
3 days, 17:00:00	3.05626	3.12119	2.90416	2.94641	4.16746	3.90107	4.02723	3.81484	1.02721	1.00166	0.993612	1.0168	1.03856	1.0556
3 days, 18:00:00	3.05226	3.09807	2.86635	2.90327	4.28001	3.98457	4.06036	3.77354	1.03761	1.03005	1.03667	1.00355	1.04329	1.0149
3 days, 19:00:00	3.03135	3.10073	2.93351	2.95842	4.34627	4.12344	4.16882	3.87338	1.01822	1.00733	1.03194	1.01065	1.00639	1.05086
3 days, 20:00:00	3.06782	3.18701	2.96109	3.00067	4.24234	4.17018	4.12389	3.92058	1.00639	1.022	1.0362	1.02389	1.03241	1.02863
3 days, 21:00:00	3.06249	3.19502	2.96153	2.96776	4.35035	4.21511	4.29045	4.06717	1.00307	0.984623	1.0168	1.03903	1.05039	1.07547
3 days, 22:00:00	3.11808	3.1501	2.99088	3.01846	4.30815	4.25233	4.37395	4.0826	1.00402	1.03951	1.04282	1.03241	1.04755	1.0608
3 days, 23:00:00	3.13765	3.24083	3.03891	2.99933	4.35625	4.32948	4.40345	4.13615	1.03809	0.990774	1.03146	1.01964	0.986988	1.05796
4 days, 0:00:00	3.16255	3.15766	3.00956	3.03491	4.31858	4.36941	4.43068	4.24869	1.0485	1.02815	1.00497	1.00781	1.03194	1.00355
4 days, 1:00:00	3.17501	3.21548	3.01935	3.06738	4.37259	4.35534	4.41343	4.28182	1.04897	0.995032	1.05938	1.04045	1.01869	1.02815
4 days, 2:00:00	3.22571	3.26395	3.00022	3.06604	4.3204	4.36669	4.48015	4.29272	1.03903	0.993139	1.02721	1.01538	1.04187	1.04897
4 days, 3:00:00	3.23238	3.2475	3.04781	3.05715	4.34854	4.36669	4.54413	4.29544	1.04519	1.00781	1.04802	1.01916	1.04471	1.0485
4 days, 4:00:00	3.26796	3.28841	3.08695	3.1332	4.36306	4.39074	4.48151	4.38847	1.02579	1.01159	1.00024	1.00828	1.01396	1.0679
	Anova: Single Factor
	SUMMARY
	Groups	Count	Sum	Average	Variance
	Pi#7 1uM 2h	100	220.536	2.20536	0.504464
	Pi#7 1uM 2h	100	224.805	2.24805	0.538953
	Pi#7 1uM 2h	100	219.292	2.19292	0.447676
	Pi#7 1uM 2h	100	219.677	2.19677	0.454241
	Vehiche_2	100	269.728	2.69728	1.00943
	Vehiche_2	100	264.678	2.64678	0.948031
	Vehiche_2	100	273.098	2.73098	1.00245
	Vehiche_2	100	266.097	2.66097	0.904572
	No dye	100	102.176	1.02176	0.000267633
	No dye	100	100.465	1.00465	0.000317825
	No dye	100	101.826	1.01826	0.00054824
	No dye	100	101.85	1.0185	0.000279683
	No dye	100	102.136	1.02136	0.000299468
	No dye	100	103.188	1.03188	0.00041719
	ANOVA
	Source of Variation	SS	df	MS	F	P-value	F crit
	Between Groups	744.588	13	57.276	137.968	8.13263e-239	1.72721
	Within Groups	575.383	1386	0.415139
	Total	1319.97	1399
	Kolmogorov-Smirnov Test- two samples
	Series 1	Series 2	p-value	Null Hypotesis
	Pi#7 1uM 2h	Vehiche_2	0.0007873	Rejected
	p>0.05	accepted "null" Hypothesis
	p<0.05	reject "null" hypothesis , the two series are significantly different
