# Supplementary material for: Targeting ATP2B1 impairs PI3K/Akt/FOXO signaling and reduces SARS-COV-2 infection and replication
Source: EMBO Rep. 2024 May 30;25(7):12. doi: 10.1038/s44319-024-00164-z (PMC11239940; doi:10.1038/s44319-024-00164-z)
Supplement: Supplementary file 7 — Source data Fig. 5 [file 44319_2024_164_MOESM7_ESM.zip]

Archive with 20 entries (16 files):
- Figure5/
- __MACOSX/._Figure5
- Figure5/Figure5E-EX5D/
- __MACOSX/Figure5/._Figure5E-EX5D
- Figure5/Figure5B/
- __MACOSX/Figure5/._Figure5B
- Figure5/Figure5C/
- __MACOSX/Figure5/._Figure5C
- Figure5/Figure5E-EX5D/Figure5E.xlsx
- __MACOSX/Figure5/Figure5E-EX5D/._Figure5E.xlsx
- Figure5/Figure5E-EX5D/figure5E.tif
- __MACOSX/Figure5/Figure5E-EX5D/._figure5E.tif
- Figure5/Figure5B/Figure5B.tif
- __MACOSX/Figure5/Figure5B/._Figure5B.tif
- Figure5/Figure5B/Figure5b.xlsx
- __MACOSX/Figure5/Figure5B/._Figure5b.xlsx
- Figure5/Figure5C/Figure5C.tif
- __MACOSX/Figure5/Figure5C/._Figure5C.tif
- Figure5/Figure5C/Figure5C.xlsx
- __MACOSX/Figure5/Figure5C/._Figure5C.xlsx
