# Supplementary material for: Targeting ATP2B1 impairs PI3K/Akt/FOXO signaling and reduces SARS-COV-2 infection and replication
Source: EMBO Rep. 2024 May 30;25(7):12. doi: 10.1038/s44319-024-00164-z (PMC11239940; doi:10.1038/s44319-024-00164-z)
Supplement: Supplementary file 7 — Source data Fig. 5 [file 44319_2024_164_MOESM7_ESM.zip › Figure5/Figure5E-EX5D/Figure5E.xlsx]

## Sheet: T TEST
Vehicle	PI-7		T-test Vehicle vs PI7
0.857143	0		7.93132e-05
0.5	0.4
0.833333	2
0.5	0
0.125	0
0	0.5
1.25	0.25
0.5
0.5	0.666667
1	0.4
0.857143	0.4
0.285714	0.285714
0.5	0.304348
0.833333	0.4
0.75	0.4
0.428571	0.3125
0.666667	0
0.375	0.222222
0.666667	0.222222
1	0.5
0.5	0.25
0.8
0.85	0
0.777778	0
0.5	0
0.722222	0.4
0.555556	0.142857
0.666667	0
0.615385	0.375684
0.777778
0.25
0.6
0.75
0.777778
0.666667
0.75
0.5
0.5
0.75
0.5
0.285714
0.833333
0.75
0.25
0.5
0.5
0.2
0.6875
0.769231
0.5
0.875
0.272727

## Sheet: HEK Vehicle
Folder	Image number	nuclei	syncytia	n.syncytia/ n. nuclei
DMSO	117	7	6	0.857143
DMSO	120	2	1	0.5
DMSO	121	6	5	0.833333
DMSO	122	2	1	0.5
DMSO	123	8	1	0.125
DMSO	124	5	0	0
DMSO	125	4	5	1.25
DMSO	126	4	2	0.5
DMSO	127	2	1	0.5
DMSO	128	6	6	1
DMSO	129	7	6	0.857143
DMSO	130	7	2	0.285714
DMSO	131	2	1	0.5
DMSO	132	6	5	0.833333
DMSO	133	4	3	0.75
DMSO	134	7	3	0.428571
DMSO	135	3	2	0.666667
DMSO	136	8	3	0.375
DMSO	137	6	4	0.666667
DMSO	138	7	7	1
DMSO	139	4	2	0.5
DMSO	140	5	4	0.8
DMSO	141	20	17	0.85
DMSO	144	9	7	0.777778
DMSO	145	12	6	0.5
DMSO	146	18	13	0.722222
DMSO	148	9	5	0.555556
DMSO	149	6	4	0.666667
DMSO	150	13	8	0.615385
DMSO	152	9	7	0.777778
DMSO	153	4	1	0.25
DMSO	155	5	3	0.6
DMSO	158	4	3	0.75
DMSO	160	9	7	0.777778
DMSO2 (2)	2	9	6	0.666667
DMSO2	3	4	3	0.75
DMSO2	4	4	2	0.5
DMSO2	5	4	2	0.5
DMSO2	6	4	3	0.75
DMSO2	8	7	2	0.285714
DMSO2	10	6	5	0.833333
DMSO2	12	4	3	0.75
DMSO2	13	4	1	0.25
DMSO2	14	4	2	0.5
DMSO2	15	2	1	0.5
DMSO2	16	5	1	0.2
DMSO2	17	16	11	0.6875
DMSO2	19	13	10	0.769231
DMSO2	20	0	0
DMSO2	22	2	1	0.5
DMSO2	23	8	7	0.875
DMSO2	25	11	3	0.272727
		Nuclei Number	Syncytia Number	%
		337	214	0.611018
				SD
				0.244289

## Sheet: Hek-PI7
Folder	Image number	nuclei	syncytia	n.syncytia/ n. nuclei
sette	1	2	0	0
sette	3	5	2	0.4
sette	4	2	0	2
sette	5	2	0	0
sette	6	2	0	0
sette	1900-01-07	4	2	0.5
sette	8	4	1	0.25
sette	9
sette	10	3	2	0.666667
sette	11	5	2	0.4
sette	12	5	2	0.4
sette		14	4	0.285714
sette	13	23	7	0.304348
sette	14	15	6	0.4
sette	15	15	6	0.4
sette	16	16	5	0.3125
sette	17	2	0	0
sette	18	9	2	0.222222
sette	19	18	4	0.222222
sette	20	10	5	0.5
sette	21	8	2	0.25
sette	22
sette	23	2	0	0
sette	24	6	0	0
sette	26	2	0	0
sette	27	10	4	0.4
sette	28	7	1	0.142857
sette	30	7		0
		Nuclei Number	Syncytia Number	%
		198	57	0.375684
