# Supplementary material for: Targeting ATP2B1 impairs PI3K/Akt/FOXO signaling and reduces SARS-COV-2 infection and replication
Source: EMBO Rep. 2024 May 30;25(7):12. doi: 10.1038/s44319-024-00164-z (PMC11239940; doi:10.1038/s44319-024-00164-z)
Supplement: Supplementary file 7 — Source data Fig. 5 [file 44319_2024_164_MOESM7_ESM.zip › Figure5/Figure5B/Figure5b.xlsx]

## Sheet: Foglio1
	Average values of N=3 Technical Replicates
5B	Mock	Mock	Mock	SARS-CoV-2	SARS-CoV-2	SARS-CoV-2	SARS-CoV-2 Vehicle	SARS-CoV-2 Vehicle	SARS-CoV-2 Vehicle	SARS-CoV-2 PI-7 1uM	SARS-CoV-2 PI-7 1uM	SARS-CoV-2 PI-7 1uM	P value (vehicle vs PI-7)	P value (Mock vs Sars-CoV2)	P value (Mock vs Vehicle)	BH corrected P value (vehicle vs PI-7)	BH corrected P value (Mock vs Sars-CoV2)	BH corrected P value (Mock vs vehicle)
N	0.007	0.003	0.00275927	1.01223	0.921572	1.0662	0.972408	0.976254	0.977702	0.656045	0.659148	0.655417	1e-06	1.9e-05	1e-06	3e-06	5.7e-05	3e-06
E	0.002	0.003	0.005	1.30366	0.882228	0.869468	1.59323	1.32087	1.20711	0.583805	0.525988	0.518646	0.002036	0.002061	0.00028	0.006108	0.006183	0.00084
ORF1a/b	0.04	0.006	0.001	0.935687	0.935817	1.14203	0.857085	0.809919	0.845743	0.658861	0.710979	0.668578	0.00179	0.000144	2e-06	0.00537	0.000432	6e-06
IL12	0.587905	0.559446	0.254454	1.06394	1.29995	1.31515	1.01518	1.02955	0.955275	0.773692	0.507448	0.471368	0.013233	0.004811	0.008149	0.039699	0.014433	0.024447
IL1b	0.0251327	0.0191077	0.0148656	1.23676	0.990841	0.370725	0.979015	1.02099	0.712098	0.0377498	0.0405015	0.0396505	0.000866	0.030366	0.000796	0.002598	0.091098	0.002388
TNFa	0.687097	0.663957	0.601234	0.986753	1.14215	1.20606	0.953852	0.977065	1.06908	0.672522	0.752444	0.661534	0.002566	0.002753	0.001311	0.007698	0.008259	0.003933
N=3	biological replicates			biological replicates			biological replicates			biological replicates
