# Supplementary material for: Targeting ATP2B1 impairs PI3K/Akt/FOXO signaling and reduces SARS-COV-2 infection and replication
Source: EMBO Rep. 2024 May 30;25(7):12. doi: 10.1038/s44319-024-00164-z (PMC11239940; doi:10.1038/s44319-024-00164-z)
Supplement: Supplementary file 7 — Source data Fig. 5 [file 44319_2024_164_MOESM7_ESM.zip › Figure5/Figure5C/Figure5C.xlsx]

## Sheet: Foglio1
Vehicle	TV1-T3	TV1-T3	TV1-T3	TV1-T3	TV1-T3	TV1-T3	TV1-T3		negative control	TV1-T3
Mean Intensity	1099793331	1243031779	1529961690	1737258887	1410847936	1208842842	1144155779		Mean Intensity	476606074
Standard Deviation	477510953	404734510	717409856	548011228	698147869	546958623	424015117		Standard Deviation	39847422
Pixels	93015	65851	74022	54010	61897	40472	104730		Pixels	20957
Area [µm x µm]	386.78	273.82	307.8	224.58	257.38	168.29	435.49		Area [µm x µm]	87.14
BACKGROUND	5.46943e+06	5.46943e+06	5.46943e+06	5.46943e+06	5.46943e+06	5.46943e+06	5.46943e+06			5.46943e+06
	1.09432e+09	1.23756e+09	1.52449e+09	1.73179e+09	1.40538e+09	1.20337e+09	1.13869e+09
MEDIA	1.33366e+09
SD	2.31507e+08
PI7	TV1-T3	TV1-T3	TV1-T3	TV1-T3	TV1-T3	TV1-T3			negative control	TV1-T3
Mean Intensity	3220153787	1181106039	1740056464	1783038150	1824453243	1814597788			Mean Intensity	485567961
Standard Deviation	1220014547	387742267	584862242	503402916	529399274	430934505			Standard Deviation	42643994
Pixels	80023	72527	51300	55193	64702	74741			Pixels	14114
Area [µm x µm]	332.75	301.58	213.32	229.5	269.04	310.79			Area [µm x µm]	58.69
BACKGROUND	8.27344e+06	8.27344e+06	8.27344e+06	8.27344e+06	8.27344e+06	8.27344e+06				8.27344e+06
	3.21188e+09	1.17283e+09	1.73178e+09	1.77476e+09	1.81618e+09	1.80632e+09
MEDIA	1.91896e+09
SD	6.79327e+08
FOLD ON CTR	1.33366e+09	1.33366e+09	1.33366e+09	1.33366e+09	1.33366e+09	1.33366e+09	1.33366e+09
	GRP78	GRP78	GRP78	GRP78	GRP78	GRP78
CTR	0.820543	0.927946	1.14309	1.05378	0.90231	0.853807			T test
SETTE	2.40832	0.87941	1.29852	1.33075	1.3618	1.35441			0.0455457
